# Supplementary material for: Targeting Caspase-1 in osteoarthritis: multi-omics insights into the effects of VX-765 on human chondrocyte function and phenotype
Source: Front Immunol. 2025 Oct 3;16:1677801. doi: 10.3389/fimmu.2025.1677801 (PMC12532135; doi:10.3389/fimmu.2025.1677801)
Supplement: Supplementary file 3 [file Table1.xlsx]

## Sheet: SAUL_SEN_MAYO(Senescence)
Table S1a. Correlation analysis of CASP1 with genes from senescence-related gene sets
Gene	Correlation	P_value	FDR	Significance
ACVR1B	0.38441	0.394534	0.471142	ns
ANG	-0.841909	0.017495	0.0550928	*
ANGPT1	0.791703	0.0338762	0.0757594	*
ANGPTL4	-0.25104	0.587123	0.630618	ns
AREG	0.771423	0.0422351	0.0851626	*
AXL	0.891987	0.00694291	0.0312712	**
BEX3	-0.79406	0.0329709	0.0757594	*
BMP2	0.32693	0.474165	0.540021	ns
BMP6	0.594656	0.159057	0.219787	ns
C3	0.28431	0.536608	0.598224	ns
CCL1	-0.626152	0.132487	0.196336	ns
CCL13	0.733129	0.0608299	0.108839	ns
CCL16	0.606074	0.149143	0.210857	ns
CCL2	0.802433	0.0298645	0.0734667	*
CCL20	0.751373	0.0515094	0.0993513	ns
CCL24	0.337406	0.459242	0.527913	ns
CCL26	-0.189265	0.684417	0.719516	ns
CCL3	0.953664	0.00086575	0.0118319	***
CCL4	0.923853	0.00294876	0.0219761	**
CCL5	0.750993	0.051695	0.0993513	ns
CCL7	0.483588	0.271562	0.334021	ns
CCL8	0.835068	0.0193741	0.0577959	*
CD55	0.709194	0.0743395	0.11875	ns
CD9	-0.0278542	0.952732	0.960541	ns
CSF1	0.892243	0.00690281	0.0312712	**
CSF2	-0.61459	0.141957	0.207866	ns
CSF2RB	0.983333	6.82618e-05	0.00279873	***
CST4	0.206676	0.656581	0.696202	ns
CTNNB1	0.804711	0.029049	0.0729189	*
CTSB	0.880569	0.00886906	0.0351901	**
CXCL1	0.966712	0.000381412	0.00670195	***
CXCL10	0.773999	0.0411164	0.0851626	*
CXCL12	0.739179	0.0576453	0.10743	ns
CXCL16	0.919361	0.00339468	0.0219761	**
CXCL2	0.915839	0.0037702	0.0231868	**
CXCL3	0.828057	0.0214136	0.0589256	*
CXCL8	0.945653	0.00128419	0.0143595	**
CXCR2	0.721156	0.0674056	0.113574	ns
DKK1	-0.552528	0.19836	0.256824	ns
EDN1	0.568621	0.182846	0.239256	ns
EGF	-0.182265	0.695691	0.72517	ns
EGFR	-0.588989	0.164096	0.219787	ns
EREG	0.877448	0.00944347	0.0362983	**
ESM1	0.833798	0.0197352	0.0577959	*
ETS2	-0.927869	0.00258084	0.0219761	**
FAS	0.851047	0.0151534	0.0525905	*
FGF1	-0.282138	0.539861	0.598224	ns
FGF2	-0.429604	0.336077	0.405269	ns
FGF7	0.376198	0.405563	0.479656	ns
GDF15	0.016652	0.971735	0.971735	ns
GEM	0.0611316	0.896414	0.91123	ns
GMFG	0.968778	0.000325312	0.00666889	***
HGF	0.788754	0.0350283	0.0769371	*
HMGB1	-0.249431	0.589602	0.630618	ns
ICAM1	-0.737085	0.0587373	0.107831	ns
ICAM3	0.752628	0.050899	0.0993513	ns
IGF1	0.791744	0.0338603	0.0757594	*
IGFBP1	0.703019	0.0780614	0.123097	ns
IGFBP2	0.832151	0.0202088	0.0578066	*
IGFBP3	0.925794	0.00276738	0.0219761	**
IGFBP4	0.900756	0.0056458	0.0293302	**
IGFBP5	0.503479	0.249347	0.309795	ns
IGFBP6	-0.350338	0.441065	0.511802	ns
IGFBP7	0.797243	0.0317696	0.0757594	*
IL10	0.848369	0.0158199	0.0525905	*
IL13	-0.977265	0.000147873	0.00454709	***
IL15	0.715129	0.070854	0.115817	ns
IL18	0.963483	0.000479895	0.00737839	***
IL1A	0.727465	0.0638952	0.112273	ns
IL1B	0.732706	0.061056	0.108839	ns
IL2	0.632886	0.127124	0.193041	ns
IL32	0.855737	0.0140258	0.0507404	*
IL6	0.696374	0.0821754	0.126345	ns
IL6ST	0.108568	0.816773	0.837193	ns
IL7	0.813309	0.0260846	0.0668419	*
INHA	-0.793885	0.0330377	0.0757594	*
IQGAP2	0.994817	3.70508e-06	0.000227862	***
ITGA2	0.77148	0.0422102	0.0851626	*
ITPKA	0.50869	0.243672	0.305833	ns
JUN	-0.843556	0.0170588	0.0550928	*
KITLG	-0.539944	0.210915	0.270235	ns
LCP1	0.973892	0.000208592	0.00513136	***
MIF	0.603344	0.151484	0.211734	ns
MMP1	0.723408	0.0661407	0.113574	ns
MMP10	0.928354	0.00253842	0.0219761	**
MMP12	0.920077	0.00332109	0.0219761	**
MMP13	0.859498	0.0131572	0.0490406	*
MMP14	0.739977	0.0572322	0.10743	ns
MMP2	0.775795	0.0403464	0.0851626	*
MMP3	0.899147	0.00587223	0.0293302	**
MMP9	0.948596	0.00111913	0.0137654	**
NAP1L4	0.255556	0.580181	0.630618	ns
NRG1	0.608797	0.146826	0.209995	ns
PAPPA	0.300298	0.512871	0.578744	ns
PECAM1	0.898523	0.00596142	0.0293302	**
PGF	0.827575	0.0215582	0.0589256	*
PIGF	0.588838	0.164231	0.219787	ns
PLAT	0.8822	0.00857723	0.0351667	**
PLAU	0.814569	0.0256652	0.0668419	*
PLAUR	0.822439	0.0231319	0.0618526	*
PTBP1	0.774473	0.0409126	0.0851626	*
PTGER2	0.903541	0.00526618	0.0293302	**
PTGES	0.84034	0.0179164	0.0550928	*
RPS6KA5	-0.628418	0.13067	0.196005	ns
SCAMP4	0.89057	0.00716717	0.0312712	**
SELPLG	0.997171	8.16615e-07	0.000100444	***
SEMA3F	0.713911	0.0715619	0.115817	ns
SERPINE1	0.718512	0.0689069	0.114535	ns
SERPINE2	0.610427	0.145448	0.209995	ns
SPP1	0.252574	0.584762	0.630618	ns
SPX	-0.889293	0.00737289	0.0312712	**
TIMP2	0.721269	0.0673417	0.113574	ns
TNF	0.516744	0.235018	0.298013	ns
TNFRSF10C	0.940887	0.00158043	0.0161994	**
TNFRSF11B	-0.163234	0.726563	0.750985	ns
TNFRSF1A	0.571992	0.179674	0.237633	ns
TNFRSF1B	0.920593	0.00326863	0.0219761	**
TUBGCP2	0.69914	0.0804491	0.125256	ns
VEGFA	-0.849881	0.0154415	0.0525905	*
VEGFC	0.90135	0.00556355	0.0293302	**
VGF	-0.359623	0.428186	0.501589	ns
WNT16	0.588657	0.164394	0.219787	ns
WNT2	0.44331	0.31913	0.388644	ns

## Sheet: HALLMARK_INFLAMMATORY_RESPONSE
Table S1b. Correlation analysis of CASP1 with genes from the hallmark inflammatory response gene set.
Gene	Correlation	P_value	FDR	Significance
IL10RA	0.993795	5.80554e-06	0.000545721	***
PIK3R5	0.994907	3.54554e-06	0.000545721	***
PTAFR	0.991388	1.31574e-05	0.000824529	***
CCRL2	0.989312	2.2553e-05	0.00105999	***
LCP2	0.983957	6.20719e-05	0.0023339	***
CYBB	0.982619	7.57812e-05	0.00237448	***
IL7R	0.981299	9.09375e-05	0.00244232	***
GNA15	0.979744	0.000110947	0.00260725	***
ITGB3	0.975429	0.000179371	0.00337217	***
LYN	0.97584	0.000172016	0.00337217	***
MARCO	0.970493	0.000282734	0.00471303	***
RHOG	0.969746	0.000300832	0.00471303	***
CHST2	0.966572	0.000385404	0.00557353	***
IL18	0.963501	0.0004793	0.00563177	***
PTGER4	0.963976	0.000463987	0.00563177	***
SGMS2	0.964057	0.000461404	0.00563177	***
KCNJ2	0.961642	0.000542132	0.00594374	***
NLRP3	0.959784	0.000609589	0.00594374	***
NMI	0.960396	0.000586837	0.00594374	***
TNFRSF9	0.959185	0.000632313	0.00594374	***
BST2	0.949013	0.0010968	0.00981899	**
PTGIR	0.947209	0.00119523	0.0102138	**
RGS1	0.945525	0.00129168	0.0105581	**
MSR1	0.941126	0.00156469	0.0120872	**
OLR1	0.940481	0.00160734	0.0120872	**
RTP4	0.937549	0.00180975	0.0126013	**
TNFSF15	0.93818	0.00176499	0.0126013	**
GPR183	0.936133	0.00191262	0.0128419	**
TLR1	0.934151	0.00206217	0.0133686	**
FPR1	0.931158	0.00230083	0.0144186	**
CD48	0.920227	0.00330583	0.0184627	**
FFAR2	0.922385	0.00309045	0.0184627	**
TAPBP	0.919902	0.00333901	0.0184627	**
TNFRSF1B	0.920558	0.00327218	0.0184627	**
GPR132	0.914593	0.00390863	0.0195086	**
IL2RB	0.914285	0.00394322	0.0195086	**
LY6E	0.914324	0.00393891	0.0195086	**
TNFAIP6	0.916283	0.00372155	0.0195086	**
IFNAR1	0.90766	0.00473261	0.0228136	**
CLEC5A	0.903701	0.00524479	0.0241593	**
PTGER2	0.903521	0.00526879	0.0241593	**
CD70	0.901389	0.00555815	0.0248793	**
STAB1	0.89581	0.00635818	0.0277985	**
AQP9	0.89181	0.00697071	0.028527	**
AXL	0.891751	0.00698	0.028527	**
CSF1	0.892138	0.00691916	0.028527	**
ADM	-0.888602	0.00748563	0.0291973	**
C3AR1	0.888729	0.00746482	0.0291973	**
CCR7	0.887785	0.00762017	0.0291973	**
KLF6	0.886913	0.00776524	0.0291973	**
CD82	0.884161	0.00823359	0.0303513	**
APLNR	0.877464	0.00944037	0.0335169	**
EREG	0.877419	0.00944891	0.0335169	**
MEFV	0.876323	0.00965564	0.0336159	**
DCBLD2	0.869782	0.0109431	0.0367377	*
TLR2	0.87043	0.0108115	0.0367377	*
ATP2C1	0.855256	0.014139	0.0466338	*
AHR	0.853455	0.0145682	0.0472211	*
PCDH7	0.8504	0.015313	0.0487941	*
IL10	0.848336	0.0158282	0.049595	*
IL15RA	0.845544	0.0165407	0.0509779	*
HPN	-0.843148	0.0171663	0.0512263	*
RELA	-0.843994	0.0169437	0.0512263	*
ADRM1	0.833035	0.0199538	0.0551665	*
CD69	0.836276	0.0190345	0.0551665	*
ITGB8	0.83399	0.0196802	0.0551665	*
P2RX7	0.833973	0.0196853	0.0551665	*
PSEN1	0.834408	0.0195613	0.0551665	*
BEST1	0.828822	0.0211856	0.057185	*
KCNA3	0.828464	0.0212923	0.057185	*
OSM	0.825025	0.0223318	0.0591321	*
CALCRL	0.823018	0.0229513	0.0596029	*
PLAUR	0.822401	0.0231437	0.0596029	*
SELL	0.816792	0.0249347	0.0633477	*
IL18RAP	0.815386	0.0253953	0.0636575	*
KCNMB2	0.814313	0.0257503	0.0636981	*
NFKB1	0.811762	0.026605	0.0649576	*
SEMA4D	0.808709	0.0276484	0.0666397	*
SLC4A4	-0.804902	0.0289811	0.0689677	*
EIF2AK2	0.801558	0.0301812	0.0709259	*
NMUR1	0.790172	0.0344717	0.0800084	*
KIF1B	0.788676	0.0350591	0.0803794	*
ADGRE1	0.785126	0.0364752	0.0826184	*
SCARF1	0.781828	0.0378188	0.084642	*
CSF3R	0.777828	0.0394848	0.0873312	*
CXCL10	0.773944	0.0411403	0.0899346	*
SLAMF1	0.771702	0.0421129	0.0910025	*
OPRK1	-0.770402	0.0426827	0.0911858	*
F3	0.758021	0.0483221	0.102074	*
CCL20	0.751343	0.0515237	0.10567	ns
CCL5	0.75096	0.0517109	0.10567	ns
VIP	0.752265	0.0510751	0.10567	ns
EMP3	0.746579	0.0538769	0.108912	ns
GCH1	-0.744871	0.0547343	0.109469	ns
MMP14	0.739922	0.057261	0.113317	ns
ICAM1	-0.73746	0.0585408	0.113461	ns
TNFSF9	0.738374	0.0580636	0.113461	ns
IL1B	0.732683	0.0610683	0.117151	ns
CXCL5	0.730232	0.0623876	0.118473	ns
IL1A	0.72738	0.0639419	0.119547	ns
PTPRE	0.726865	0.0642245	0.119547	ns
P2RX4	0.723973	0.0658257	0.121326	ns
SERPINE1	0.718454	0.0689403	0.125833	ns
IL15	0.71501	0.070923	0.126986	ns
SLC7A1	-0.715318	0.0707444	0.126986	ns
LPAR1	-0.711881	0.0727504	0.127823	ns
SPHK1	0.71231	0.0724982	0.127823	ns
NFKBIA	-0.703316	0.0778806	0.13557	ns
IL6	0.696342	0.0821952	0.141768	ns
HRH1	0.692492	0.0846304	0.144641	ns
OSMR	0.676498	0.0951507	0.161156	ns
GNAI3	0.670547	0.0992305	0.166565	ns
SCN1B	-0.664716	0.103315	0.17038	ns
SLC31A2	0.66586	0.102507	0.17038	ns
RIPK2	0.662541	0.104861	0.171426	ns
ABI1	0.653412	0.111479	0.180673	ns
TPBG	0.651778	0.112686	0.181067	ns
ADORA2B	0.646433	0.11668	0.182848	ns
ATP2A2	0.645656	0.117267	0.182848	ns
CXCL9	0.645104	0.117684	0.182848	ns
LIF	0.645399	0.117461	0.182848	ns
RNF144B	0.6256	0.132932	0.204845	ns
BDKRB1	0.609717	0.146047	0.223226	ns
IL1R1	0.598394	0.155776	0.236177	ns
EBI3	0.589572	0.163574	0.244063	ns
SLC11A2	0.589652	0.163503	0.244063	ns
IRAK2	-0.583801	0.168776	0.249842	ns
CMKLR1	0.574958	0.176905	0.259829	ns
EDN1	0.568568	0.182896	0.266546	ns
TACR1	0.558091	0.192928	0.279003	ns
PVR	0.55005	0.200803	0.288175	ns
LDLR	0.546319	0.204509	0.29127	ns
IRF7	0.53475	0.216205	0.305613	ns
LAMP3	0.526462	0.224772	0.313099	ns
SELE	0.526405	0.224832	0.313099	ns
BTG2	-0.523952	0.227398	0.314344	ns
CX3CL1	0.509225	0.243092	0.328787	ns
LCK	0.511168	0.240994	0.328787	ns
NOD2	0.509939	0.24232	0.328787	ns
CSF3	-0.503102	0.24976	0.33428	ns
TIMP1	0.502236	0.25071	0.33428	ns
HBEGF	0.485478	0.269413	0.355178	ns
RGS16	0.484819	0.270162	0.355178	ns
SRI	-0.466579	0.291235	0.380223	ns
MYC	-0.453757	0.306468	0.397352	ns
IFNGR2	0.446747	0.31494	0.405539	ns
INHBA	0.415996	0.353269	0.451747	ns
RAF1	-0.414149	0.355631	0.451747	ns
P2RY2	0.411474	0.359061	0.453044	ns
GP1BA	-0.404667	0.367855	0.461045	ns
TNFSF10	0.392103	0.384314	0.478483	ns
ACVR1B	0.383461	0.395803	0.489545	ns
ACVR2A	0.367286	0.417668	0.50988	ns
CD14	0.367543	0.417316	0.50988	ns
GABBR1	-0.341057	0.454083	0.550758	ns
CCL24	0.337427	0.459212	0.551194	ns
HAS2	0.334589	0.463238	0.551194	ns
SLC31A1	0.336374	0.460704	0.551194	ns
NAMPT	-0.32817	0.47239	0.558549	ns
TLR3	-0.32113	0.482502	0.56694	ns
CXCL11	0.309539	0.499319	0.583056	ns
IRF1	-0.30289	0.509057	0.590758	ns
SLC28A2	-0.277518	0.546801	0.630666	ns
MXD1	-0.265845	0.564464	0.647069	ns
HIF1A	0.260691	0.572321	0.652099	ns
MET	0.229788	0.620117	0.702301	ns
FZD5	-0.223632	0.629772	0.708964	ns
CCL22	-0.217184	0.639931	0.712245	ns
CXCR6	0.216974	0.640263	0.712245	ns
ICAM4	-0.198696	0.669302	0.735841	ns
ROS1	-0.199357	0.668245	0.735841	ns
ATP2B1	0.194172	0.676543	0.739477	ns
CDKN1A	-0.170786	0.714274	0.776206	ns
NDP	0.164934	0.723792	0.782028	ns
ITGA5	-0.160338	0.731288	0.785612	ns
SLC7A2	-0.143682	0.758587	0.810309	ns
RASGRP1	0.134028	0.774505	0.822639	ns
LTA	-0.125377	0.788822	0.833138	ns
GPC3	-0.108177	0.817426	0.85405	ns
SLC1A2	0.108008	0.817707	0.85405	ns
PROK2	0.104776	0.823102	0.854934	ns
PDPN	-0.0965462	0.836861	0.86445	ns
IL18R1	0.0771489	0.869417	0.893172	ns
CD40	-0.0524145	0.911141	0.9301	ns
PDE4B	-0.0499796	0.915258	0.9301	ns
SELENOS	0.033177	0.943708	0.953855	ns
IFITM1	-0.0149008	0.974706	0.979919	ns
ABCA1	0.00943223	0.983988	0.983988	ns

## Sheet: HALLMARK_OXIDATIVE_PHOSPHORYLAT
Table S1c. Correlation analysis of CASP1 with genes from the hallmark oxidative phosphorylation gene set.
Gene	Correlation	P_value	FDR	Significance
MFN2	0.97168	0.000255302	0.025791	***
TCIRG1	0.971564	0.00025791	0.025791	***
ACO2	0.92966	0.00242599	0.0621352	**
ATP6V0C	0.941895	0.00151469	0.0621352	**
ATP6V1C1	0.931265	0.00229202	0.0621352	**
CYB5A	0.93066	0.00234201	0.0621352	**
IDH2	0.938985	0.00170885	0.0621352	**
OGDH	0.928965	0.00248541	0.0621352	**
ACAT1	-0.919686	0.0033611	0.067222	**
CPT1A	0.920456	0.00328251	0.067222	**
COX10	0.909322	0.00452665	0.0696954	**
NDUFS8	0.91201	0.0042049	0.0696954	**
NNT	0.906506	0.00487868	0.0696954	**
SLC25A20	0.909095	0.00455451	0.0696954	**
IMMT	0.901719	0.00551275	0.0735033	**
NDUFS7	0.876311	0.00965781	0.120723	**
POR	0.868968	0.0111099	0.123443	*
TIMM13	0.870449	0.0108076	0.123443	*
ACAA1	0.849004	0.0156604	0.146819	*
AIFM1	0.838738	0.0183524	0.146819	*
ALAS1	0.839436	0.0181617	0.146819	*
ATP6V0B	0.853778	0.0144908	0.146819	*
ETFDH	-0.840424	0.0178936	0.146819	*
FXN	0.83997	0.0180165	0.146819	*
MRPS11	0.852307	0.0148457	0.146819	*
COX4I1	0.809253	0.0274606	0.20505	*
DLD	0.808613	0.0276817	0.20505	*
ATP5F1E	0.799526	0.0309235	0.207621	*
ATP6V0E1	0.798708	0.0312254	0.207621	*
CASP7	0.801902	0.0300562	0.207621	*
HADHB	0.796145	0.0321813	0.207621	*
GPI	0.792886	0.0334201	0.208876	*
MRPL15	0.781413	0.0379899	0.230242	*
ATP5F1B	0.772732	0.0416648	0.238084	*
MRPL35	0.772745	0.0416589	0.238084	*
SUPV3L1	-0.769615	0.0430299	0.239055	*
CS	0.766861	0.0442565	0.239224	*
CYB5R3	-0.753624	0.0504177	0.265356	ns
NDUFB2	0.746701	0.053816	0.26908	ns
SLC25A6	0.74793	0.0532036	0.26908	ns
COX5A	0.740737	0.0568405	0.277271	ns
ATP5F1D	0.728665	0.0632389	0.301138	ns
ACAA2	0.711537	0.0729525	0.305327	ns
ATP5F1A	0.709397	0.0742187	0.305327	ns
COX7B	0.715579	0.0705929	0.305327	ns
MGST3	0.712459	0.0724107	0.305327	ns
OPA1	0.713284	0.071928	0.305327	ns
RETSAT	0.708413	0.074805	0.305327	ns
SLC25A5	0.714522	0.0712062	0.305327	ns
ATP5PD	0.699749	0.0800718	0.316452	ns
GRPEL1	-0.696211	0.0822775	0.316452	ns
RHOT2	0.698475	0.0808629	0.316452	ns
ACADSB	-0.682616	0.0910497	0.326393	ns
NDUFS2	0.68267	0.0910144	0.326393	ns
TOMM70	-0.687153	0.0880698	0.326393	ns
UQCRC1	0.682103	0.09139	0.326393	ns
ETFB	0.675855	0.0955872	0.335394	ns
MTRR	-0.670965	0.0989416	0.341178	ns
ACADVL	0.663547	0.104145	0.346734	ns
BAX	0.658884	0.107487	0.346734	ns
NDUFB7	0.663401	0.104249	0.346734	ns
VDAC3	0.66108	0.105906	0.346734	ns
PDP1	0.655522	0.109931	0.348987	ns
NDUFS6	0.652302	0.112298	0.350933	ns
IDH3G	0.643947	0.118562	0.353917	ns
MDH2	0.646269	0.116804	0.353917	ns
TIMM50	0.64797	0.115524	0.353917	ns
MRPL34	0.641231	0.120636	0.354812	ns
TIMM10	0.638634	0.122637	0.355468	ns
LRPPRC	-0.635748	0.12488	0.356799	ns
BDH2	-0.620814	0.136817	0.363488	ns
DECR1	0.614826	0.14176	0.363488	ns
DLST	0.623438	0.13468	0.363488	ns
ETFA	0.61514	0.141499	0.363488	ns
MRPS15	0.624613	0.133729	0.363488	ns
PDK4	-0.620798	0.136831	0.363488	ns
SDHC	0.615869	0.140893	0.363488	ns
SLC25A12	0.619981	0.1375	0.363488	ns
ATP5MF	0.605244	0.149853	0.364696	ns
LDHA	-0.605876	0.149312	0.364696	ns
MRPL11	0.603501	0.151349	0.364696	ns
MTRF1	0.604553	0.150445	0.364696	ns
SURF1	-0.606782	0.148539	0.364696	ns
NDUFB3	0.600321	0.154099	0.366902	ns
NDUFS1	0.593117	0.160418	0.377453	ns
ISCU	0.584821	0.167851	0.390352	ns
ATP5MC3	0.573704	0.178073	0.395718	ns
GLUD1	0.574529	0.177305	0.395718	ns
MRPS12	0.579564	0.172648	0.395718	ns
UQCR11	0.574162	0.177646	0.395718	ns
ATP6AP1	0.562605	0.188573	0.399525	ns
COX8A	0.567538	0.18387	0.399525	ns
HTRA2	0.566102	0.185233	0.399525	ns
POLR2F	0.561355	0.189775	0.399525	ns
UQCRB	-0.562725	0.188459	0.399525	ns
ATP5MC1	0.55907	0.191979	0.399957	ns
SLC25A11	0.555964	0.194996	0.402054	ns
NDUFA9	0.548357	0.202481	0.40235	ns
OXA1L	-0.55036	0.200497	0.40235	ns
SLC25A3	0.550076	0.200777	0.40235	ns
TIMM8B	0.547646	0.203187	0.40235	ns
ALDH6A1	-0.532241	0.218781	0.409988	ns
ATP6V1D	0.53164	0.219401	0.409988	ns
COX5B	0.52932	0.2218	0.409988	ns
COX6A1	0.531789	0.219247	0.409988	ns
COX6B1	0.541021	0.209826	0.409988	ns
FH	0.531342	0.219709	0.409988	ns
NQO2	-0.536492	0.214423	0.409988	ns
SUCLG1	0.527737	0.223444	0.409988	ns
ATP6V1F	0.514706	0.237194	0.431262	ns
IDH3B	0.508072	0.244341	0.436324	ns
UQCRQ	0.508537	0.243837	0.436324	ns
VDAC1	0.501493	0.251526	0.445179	ns
ATP5PB	0.492391	0.261624	0.454998	ns
UQCRH	-0.493585	0.260289	0.454998	ns
BCKDHA	-0.487558	0.267059	0.456511	ns
PMPCA	0.488327	0.266191	0.456511	ns
CYC1	0.484169	0.270901	0.459154	ns
ACADM	-0.476493	0.279693	0.470073	ns
GPX4	0.473692	0.282933	0.471555	ns
TIMM9	-0.471487	0.285495	0.471892	ns
DLAT	0.453066	0.307298	0.502006	ns
NDUFA5	-0.451874	0.308734	0.502006	ns
MDH1	0.442996	0.319514	0.507164	ns
OAT	-0.446852	0.314812	0.507164	ns
SDHA	0.443993	0.318295	0.507164	ns
ECI1	0.436212	0.327859	0.512557	ns
NDUFA3	0.436069	0.328036	0.512557	ns
ECHS1	0.429161	0.33663	0.513518	ns
HADHA	0.425288	0.34149	0.513518	ns
HSD17B10	0.430975	0.334365	0.513518	ns
NDUFA2	0.426634	0.339797	0.513518	ns
PHYH	-0.43141	0.333822	0.513518	ns
ATP6V1E1	0.417892	0.350852	0.52366	ns
NDUFA7	-0.414186	0.355583	0.52679	ns
ATP1B1	0.406512	0.365463	0.533522	ns
ATP5PF	0.407921	0.36364	0.533522	ns
PRDX3	0.401261	0.372287	0.539547	ns
MRPS22	0.394931	0.380583	0.547601	ns
NDUFS4	-0.388669	0.388863	0.555518	ns
NDUFS3	0.385393	0.393221	0.557761	ns
NDUFA4	0.36874	0.415683	0.585469	ns
ECH1	0.366088	0.419305	0.58644	ns
LDHB	-0.349943	0.441616	0.605181	ns
NDUFAB1	0.35063	0.440657	0.605181	ns
SLC25A4	-0.349824	0.441782	0.605181	ns
HSPA9	-0.346553	0.446356	0.607287	ns
ATP5PO	0.342505	0.452041	0.610867	ns
COX7C	-0.336859	0.460017	0.617473	ns
ATP5MC2	-0.311489	0.496475	0.661967	ns
CYCS	-0.304801	0.506252	0.663738	ns
MTX2	0.303773	0.50776	0.663738	ns
UQCR10	0.308083	0.501445	0.663738	ns
SDHD	0.288832	0.529858	0.688127	ns
NDUFV1	0.285113	0.535408	0.690849	ns
PDHX	-0.273897	0.552261	0.708027	ns
PDHB	0.270703	0.557093	0.709672	ns
COX17	0.266672	0.563208	0.712922	ns
ATP6V1H	0.262902	0.568947	0.715657	ns
COX15	-0.257505	0.577194	0.721492	ns
NDUFA1	-0.252362	0.585088	0.726817	ns
FDX1	0.238601	0.60637	0.739766	ns
PDHA1	0.238447	0.606608	0.739766	ns
SDHB	0.240688	0.603126	0.739766	ns
ATP5F1C	0.233478	0.614349	0.744666	ns
NDUFA6	0.217838	0.638898	0.769757	ns
NDUFB5	0.210226	0.650944	0.779573	ns
ATP5ME	0.199971	0.667265	0.789663	ns
SUCLA2	0.20002	0.667187	0.789663	ns
MPC1	-0.187995	0.68646	0.8076	ns
IDH3A	0.181299	0.69725	0.814871	ns
TOMM22	0.179109	0.700789	0.814871	ns
MRPS30	-0.17411	0.708881	0.819516	ns
ATP5MG	0.166449	0.721326	0.819689	ns
COX7A2L	-0.167293	0.719952	0.819689	ns
GOT2	-0.170852	0.714168	0.819689	ns
NDUFB6	-0.159425	0.732778	0.823347	ns
UQCRFS1	0.159901	0.732001	0.823347	ns
ATP6V1G1	0.149649	0.748783	0.835348	ns
COX7A2	0.144461	0.757307	0.835348	ns
HCCS	0.144847	0.756672	0.835348	ns
RHOT1	-0.142723	0.760167	0.835348	ns
NDUFB1	0.132655	0.776775	0.848934	ns
COX6C	0.123263	0.792329	0.861227	ns
MAOB	-0.119973	0.797791	0.862476	ns
COX11	-0.103729	0.824851	0.886936	ns
NDUFA8	0.0999825	0.831112	0.888889	ns
TIMM17A	0.0774857	0.868851	0.919419	ns
UQCRC2	0.0800537	0.864532	0.919419	ns
AFG3L2	-0.0698287	0.881744	0.925924	ns
NDUFV2	0.0683377	0.884257	0.925924	ns
IDH1	-0.0613239	0.896089	0.930862	ns
NDUFB8	0.0600249	0.898282	0.930862	ns
NDUFB4	0.0513799	0.91289	0.941124	ns
VDAC2	-0.0485581	0.917662	0.941192	ns
NDUFC2	0.0405153	0.931276	0.950281	ns
NDUFC1	-0.0361653	0.938644	0.952938	ns
ISCA1	-0.0299523	0.949174	0.958762	ns
ABCB7	0.0138825	0.976435	0.981341	ns
PHB2	-0.00115026	0.998047	0.998047	ns

## Sheet: REACTOME_EXTRACELLULAR_MATRIX
Table S1d. Correlation analysis of CASP1 with genes from the Reactome extracellular matrix organization gene set.
Gene	Correlation	P_value	FDR	Significance
CTSS	0.987118	3.59254e-05	0.00383129	***
ITGAM	0.985723	4.64249e-05	0.00383129	***
ITGAX	0.985104	5.15999e-05	0.00383129	***
ITGB2	0.986437	4.08478e-05	0.00383129	***
ITGB3	0.975431	0.000179339	0.0106527	***
ITGA4	0.962398	0.000516027	0.0255433	***
ADAM10	0.955172	0.000797673	0.0263232	***
CAPN10	0.957612	0.000694417	0.0263232	***
COL1A2	0.955232	0.000795024	0.0263232	***
ADAM19	0.944583	0.00134757	0.0266819	**
CTSD	0.945664	0.00128352	0.0266819	**
EFEMP1	0.944928	0.00132695	0.0266819	**
F11R	0.951741	0.000957391	0.0266819	***
ITGA9	0.944837	0.00133237	0.0266819	**
MMP9	0.948596	0.00111913	0.0266819	**
COL13A1	0.939521	0.00167204	0.0310373	**
CAPN15	0.934967	0.00199978	0.0349373	**
COL8A1	0.931815	0.00224713	0.0370776	**
CAPN1	0.924245	0.00291158	0.0378518	**
COL15A1	0.921931	0.00313506	0.0378518	**
COL27A1	-0.923263	0.0030052	0.0378518	**
FBN2	0.923431	0.00298904	0.0378518	**
ITGA3	0.920513	0.0032768	0.0378518	**
MMP10	0.928354	0.00253842	0.0378518	**
MMP12	0.920077	0.00332109	0.0378518	**
PDGFB	0.918914	0.00344107	0.0378518	**
TNC	0.919828	0.00334653	0.0378518	**
MMP15	0.91503	0.00385978	0.0397506	**
P4HA3	0.914836	0.00388137	0.0397506	**
COL1A1	0.910451	0.00438985	0.0434595	**
EMILIN2	0.907241	0.00478535	0.0458468	**
LTBP2	0.903826	0.00522819	0.0485242	**
CASP3	0.901009	0.00561069	0.0504962	**
MMP3	0.899147	0.00587223	0.0505869	**
PECAM1	0.898523	0.00596142	0.0505869	**
COL22A1	0.895514	0.00640252	0.0519503	**
COL3A1	0.89491	0.00649323	0.0519503	**
COL5A1	0.893898	0.00664684	0.0519503	**
ASPN	0.892629	0.0068426	0.052109	**
FBLN5	0.886899	0.00776764	0.0576747	**
ADAM12	0.876652	0.00959334	0.0606217	**
ADAMTS2	0.87993	0.00898505	0.0606217	**
COL6A3	0.879265	0.00910657	0.0606217	**
CTRB2	-0.87973	0.00902147	0.0606217	**
CTSB	0.880569	0.00886906	0.0606217	**
LOXL2	0.878689	0.0092126	0.0606217	**
MATN1	-0.876715	0.00958138	0.0606217	**
MMP17	0.871436	0.0106089	0.0656425	*
COL24A1	0.869748	0.0109501	0.0663713	*
CTSK	0.866684	0.0115855	0.0674686	*
KDR	0.86722	0.0114729	0.0674686	*
ADAMTS9	0.865206	0.0118995	0.0674718	*
COL18A1	0.864549	0.0120404	0.0674718	*
ACTN1	0.853479	0.0145625	0.0688616	*
ADAMTS14	0.858267	0.0134381	0.0688616	*
ADAMTS16	0.853294	0.014607	0.0688616	*
BMP1	0.853296	0.0146065	0.0688616	*
ITGA11	0.853669	0.0145169	0.0688616	*
MMP13	0.859498	0.0131572	0.0688616	*
NCAM1	0.853326	0.0145992	0.0688616	*
PLEC	0.85918	0.0132295	0.0688616	*
TLL1	0.854367	0.01435	0.0688616	*
VCAM1	0.855105	0.0141746	0.0688616	*
ADAMTS5	0.847196	0.0161168	0.0690602	*
COL6A2	0.849087	0.0156397	0.0690602	*
ITGB1	0.846701	0.0162432	0.0690602	*
LAMB1	0.847181	0.0161206	0.0690602	*
MFAP4	0.846569	0.0162768	0.0690602	*
OPTC	-0.848595	0.015763	0.0690602	*
SDC2	-0.85032	0.0153328	0.0690602	*
LAMA4	0.844697	0.0167601	0.0701093	*
A2M	0.837147	0.0187914	0.0710998	*
ADAM15	0.833959	0.0196892	0.0710998	*
ADAM8	0.835772	0.0191758	0.0710998	*
ADAM9	0.83378	0.0197402	0.0710998	*
AGRN	0.841731	0.0175425	0.0710998	*
APP	0.839234	0.0182167	0.0710998	*
CAST	0.831669	0.0203484	0.0710998	*
COL12A1	0.832302	0.0201651	0.0710998	*
CTSG	0.833204	0.0199051	0.0710998	*
ITGB8	0.834022	0.0196711	0.0710998	*
LOX	0.840568	0.0178548	0.0710998	*
PSEN1	0.834356	0.0195759	0.0710998	*
SCUBE1	-0.841915	0.0174933	0.0710998	*
VCAN	0.83333	0.0198689	0.0710998	*
CAPN7	-0.829658	0.0209377	0.072308	*
COL4A2	0.827403	0.0216098	0.0737714	*
COL21A1	0.825962	0.0220456	0.074404	*
KLK2	0.824903	0.0223689	0.0746469	*
COL5A2	0.821174	0.023529	0.0769278	*
LAMB3	0.821043	0.0235705	0.0769278	*
DAG1	0.81928	0.0241308	0.0779005	*
DMP1	0.815428	0.0253814	0.0810566	*
ICAM2	0.814279	0.0257614	0.0813952	*
LAMC1	0.811895	0.02656	0.083035	*
COL6A1	0.808645	0.0276706	0.0847233	*
MMP19	0.808729	0.0276414	0.0847233	*
PLOD3	0.807691	0.0280013	0.0848611	*
CTRB1	-0.806856	0.0282927	0.084878	*
BMP7	0.802966	0.0296726	0.0868411	*
COL6A5	0.802545	0.0298242	0.0868411	*
HSPG2	0.803799	0.0293741	0.0868411	*
TNN	0.800681	0.0305002	0.0874062	*
TNXB	0.800389	0.0306069	0.0874062	*
COL4A1	0.791678	0.0338861	0.0953256	*
MMP11	0.791327	0.0340219	0.0953256	*
TTR	-0.788	0.0353266	0.0980561	*
ITGA1	0.785572	0.0362957	0.0998132	*
HTRA1	0.778894	0.0390366	0.102601	*
NCSTN	0.779987	0.0385805	0.102601	*
NID2	0.77912	0.0389422	0.102601	*
PDGFA	0.779538	0.0387677	0.102601	*
SPOCK3	-0.779413	0.0388199	0.102601	*
MMP2	0.775795	0.0403464	0.105113	*
ITGA2	0.77148	0.0422102	0.106241	*
ITGB7	-0.7735	0.0413319	0.106241	*
LAMA5	0.771758	0.0420884	0.106241	*
MFAP3	0.772993	0.0415515	0.106241	*
LOXL1	0.767147	0.0441283	0.110135	*
FBLN2	0.766254	0.0445292	0.11021	*
FBN1	0.764829	0.0451736	0.110881	*
NID1	0.763054	0.0459831	0.111444	*
PXDN	0.762683	0.0461537	0.111444	*
CRTAP	-0.760171	0.0473154	0.113328	*
LTBP3	0.759331	0.0477074	0.113353	*
ICAM3	0.752628	0.050899	0.119032	ns
ITGB5	0.753285	0.0505812	0.119032	ns
CMA1	0.750976	0.0517033	0.119968	ns
COL5A3	0.743345	0.055507	0.127443	ns
DST	0.742802	0.055783	0.127443	ns
COL6A6	0.740186	0.0571246	0.127855	ns
ITGA8	0.739933	0.057255	0.127855	ns
MMP14	0.739977	0.0572322	0.127855	ns
COL17A1	0.73703	0.0587661	0.128335	ns
EMILIN1	0.737937	0.0582915	0.128335	ns
ICAM1	-0.737085	0.0587373	0.128335	ns
COL14A1	0.732969	0.0609155	0.132058	ns
ITGA2B	-0.730957	0.0619957	0.133425	ns
SERPINH1	0.728487	0.0633361	0.13533	ns
CAPN8	-0.727145	0.0640706	0.135921	ns
MMP1	0.723408	0.0661407	0.139318	ns
TIMP2	0.721269	0.0673417	0.140848	ns
SERPINE1	0.718512	0.0689069	0.143114	ns
ELN	0.712648	0.0722999	0.149119	ns
ACAN	-0.702365	0.0784617	0.160711	ns
DDR2	-0.699459	0.0802514	0.161109	ns
TNR	0.699589	0.0801712	0.161109	ns
VWF	0.699408	0.0802832	0.161109	ns
MFAP5	0.688445	0.087231	0.173877	ns
FURIN	-0.68643	0.0885417	0.174152	ns
PCOLCE	0.68715	0.0880718	0.174152	ns
CAPNS1	0.682156	0.0913546	0.176066	ns
COL26A1	0.681185	0.0920004	0.176066	ns
JAM3	0.679606	0.0930559	0.176066	ns
LOXL4	0.679878	0.0928731	0.176066	ns
P3H1	0.679582	0.0930717	0.176066	ns
SDC1	0.680665	0.092347	0.176066	ns
SPARC	0.674476	0.0965266	0.181446	ns
SDC4	-0.672598	0.0978145	0.18271	ns
ITGAE	0.66653	0.102036	0.189404	ns
SH3PXD2A	0.664057	0.103783	0.191451	ns
ITGA10	-0.661053	0.105925	0.193005	ns
LAMC3	-0.661513	0.105596	0.193005	ns
LAMA1	0.653507	0.111409	0.201184	ns
MMP24	-0.653019	0.111769	0.201184	ns
ITGAV	0.649778	0.114172	0.204271	ns
COLGALT1	0.647899	0.115577	0.205547	ns
LOXL3	0.646545	0.116595	0.206124	ns
CEACAM8	0.644636	0.118039	0.207442	ns
FN1	0.641679	0.120293	0.210101	ns
IBSP	-0.6408	0.120967	0.210101	ns
ADAMTS18	0.633003	0.127032	0.219352	ns
COL4A3	0.628526	0.130583	0.224181	ns
BMP4	0.625223	0.133236	0.225286	ns
KLK7	-0.626152	0.132487	0.225286	ns
TLL2	-0.624892	0.133503	0.225286	ns
PPIB	0.617354	0.139662	0.234349	ns
CD151	0.61539	0.141291	0.23575	ns
P4HA2	0.613757	0.142652	0.23669	ns
CTSV	-0.609714	0.146049	0.240274	ns
SDC3	-0.609265	0.14643	0.240274	ns
LUM	0.607521	0.14791	0.241369	ns
NTN4	0.598416	0.155757	0.252786	ns
ADAM17	0.589444	0.163689	0.25821	ns
CD44	0.589301	0.163816	0.25821	ns
COL20A1	-0.588744	0.164315	0.25821	ns
FGA	-0.590284	0.162937	0.25821	ns
MFAP2	0.593021	0.160503	0.25821	ns
TGFB1	0.588807	0.164259	0.25821	ns
ELANE	0.586965	0.165914	0.25935	ns
BCAN	0.581322	0.171036	0.265957	ns
TGFB3	0.576724	0.175267	0.271116	ns
COL8A2	0.575574	0.176333	0.271351	ns
COL28A1	-0.573352	0.178402	0.27312	ns
ADAMTS1	0.56779	0.183632	0.279685	ns
EFEMP2	0.552174	0.198707	0.301103	ns
ADAMTS4	0.545571	0.205255	0.309445	ns
COL9A3	-0.542053	0.208785	0.313178	ns
CAPN2	0.540572	0.210279	0.313834	ns
P3H2	0.536942	0.213965	0.317738	ns
COL4A5	-0.533553	0.217432	0.318115	ns
DMD	0.535004	0.215944	0.318115	ns
MMP7	0.534358	0.216606	0.318115	ns
FBLN1	0.530108	0.220984	0.321727	ns
COL11A2	-0.528592	0.222555	0.322433	ns
CD47	0.524313	0.22702	0.327201	ns
PLOD1	0.523332	0.228049	0.327201	ns
MUSK	-0.521444	0.230037	0.328466	ns
CAPN13	0.520135	0.231418	0.328487	ns
CAPNS2	0.519337	0.232264	0.328487	ns
BSG	0.514224	0.23771	0.333401	ns
TMPRSS6	0.513969	0.237983	0.333401	ns
LAMA2	-0.512804	0.239233	0.333578	ns
TIMP1	0.502369	0.250564	0.347745	ns
CEACAM1	0.494941	0.258777	0.354179	ns
DDR1	-0.495274	0.258406	0.354179	ns
JAM2	0.495163	0.258529	0.354179	ns
COLGALT2	-0.485224	0.269702	0.364098	ns
LRP4	0.485637	0.269234	0.364098	ns
MMP8	0.486931	0.267768	0.364098	ns
CTSL	0.479282	0.276483	0.371563	ns
MADCAM1	-0.473073	0.283651	0.377777	ns
NCAN	-0.473509	0.283145	0.377777	ns
EMILIN3	-0.469836	0.28742	0.379394	ns
ITGA6	0.469924	0.287317	0.379394	ns
COL7A1	0.457961	0.301436	0.396135	ns
CAPN5	0.455623	0.30423	0.398045	ns
PCOLCE2	-0.443175	0.319295	0.415924	ns
TGFB2	0.436107	0.327989	0.425383	ns
COL9A2	-0.430984	0.334354	0.431752	ns
FGF2	-0.429604	0.336077	0.432099	ns
ITGAL	0.427589	0.338599	0.433465	ns
MMP20	0.426227	0.340309	0.433784	ns
CEACAM6	0.424554	0.342414	0.434602	ns
CAPN3	-0.420463	0.347585	0.439288	ns
COL4A4	0.417275	0.351637	0.441857	ns
PHYKPL	0.416526	0.352593	0.441857	ns
DSPP	0.413582	0.356356	0.444696	ns
MMP25	0.409512	0.361587	0.449336	ns
COL4A6	-0.408209	0.363268	0.449544	ns
VTN	0.399376	0.374749	0.461828	ns
COL10A1	-0.391463	0.385159	0.47075	ns
PRSS2	0.391807	0.384705	0.47075	ns
KLKB1	-0.385873	0.392583	0.477857	ns
CAPN6	-0.382585	0.396975	0.481231	ns
ADAMTS3	0.377776	0.403435	0.487074	ns
SCUBE3	-0.374729	0.407548	0.490048	ns
FBN3	-0.371951	0.411314	0.492581	ns
DCN	-0.355226	0.434266	0.51798	ns
CASK	0.350834	0.440372	0.51901	ns
HAPLN1	-0.3527	0.437775	0.51901	ns
TPSAB1	0.351767	0.439074	0.51901	ns
LAMA3	0.347025	0.445695	0.523207	ns
NRXN1	-0.332688	0.465941	0.54482	ns
BMP2	0.32693	0.474165	0.550965	ns
COL19A1	-0.326414	0.474905	0.550965	ns
PTPRS	-0.31988	0.484306	0.559684	ns
CAPN9	-0.314073	0.492717	0.565007	ns
P4HB	0.31502	0.491341	0.565007	ns
LTBP4	0.306044	0.504429	0.57478	ns
P4HA1	-0.305579	0.50511	0.57478	ns
COL9A1	-0.296513	0.518457	0.587716	ns
CDH1	0.294164	0.521936	0.58941	ns
LAMB2	0.284695	0.536033	0.603037	ns
COL23A1	0.275466	0.549893	0.616295	ns
LTBP1	0.273546	0.552792	0.617215	ns
SPP1	0.252574	0.584762	0.650465	ns
LAMC2	0.245438	0.595768	0.660235	ns
GDF5	0.240864	0.602854	0.665605	ns
ITGAD	0.233909	0.613678	0.675045	ns
ICAM5	0.232288	0.616209	0.675328	ns
CAPN12	0.216384	0.641195	0.700128	ns
CAPN11	0.208195	0.654167	0.711676	ns
ITGA7	0.206534	0.656806	0.71194	ns
ICAM4	-0.198583	0.669484	0.723042	ns
ADAMTS8	0.190423	0.682558	0.72978	ns
CAPN14	0.18856	0.685551	0.72978	ns
PRKCA	-0.190086	0.683098	0.72978	ns
THBS1	-0.190004	0.683229	0.72978	ns
ITGB4	-0.177273	0.703759	0.746487	ns
ITGA5	-0.159347	0.732906	0.774637	ns
COMP	0.153953	0.741728	0.778217	ns
FMOD	-0.154224	0.741284	0.778217	ns
P3H3	0.152472	0.744154	0.778217	ns
ITGB6	-0.147211	0.752785	0.784481	ns
PRSS1	0.136461	0.770488	0.800122	ns
MATN3	-0.124422	0.790406	0.817946	ns
TRAPPC4	-0.112756	0.809793	0.835099	ns
COL11A1	-0.108779	0.816422	0.839022	ns
COL2A1	0.10112	0.829209	0.849225	ns
COL25A1	0.0950574	0.839354	0.85666	ns
MATN4	0.0875942	0.851865	0.86406	ns
PLG	0.0872622	0.852422	0.86406	ns
COL16A1	0.0514502	0.912771	0.918959	ns
MMP16	0.0519427	0.911938	0.918959	ns
BGN	0.0272084	0.953827	0.957049	ns
PLOD2	0.0191232	0.967541	0.967541	ns

## Sheet: REACTOME_CELL_CYCLE
Table S1e. Correlation analysis of CASP1 with genes from the Reactome cell cycle gene set.
Gene	Correlation	P_value	FDR	Significance
ZWINT	0.9923	9.95154e-06	0.00687652	***
KNL1	0.989247	2.28989e-05	0.00791156	***
CDK1	0.980844	9.65484e-05	0.0131527	***
H3C2	0.97646	0.000161241	0.0131527	***
KIF23	0.977131	0.000150053	0.0131527	***
LYN	0.975861	0.000171641	0.0131527	***
NDC80	0.981365	9.01416e-05	0.0131527	***
PKMYT1	0.974836	0.000190343	0.0131527	***
RRM2	0.978666	0.00012623	0.0131527	***
SMC1A	0.977226	0.000148509	0.0131527	***
BUB1	0.969859	0.000298051	0.018723	***
BRCA1	0.963916	0.000465899	0.0202008	***
CDK6	0.966372	0.000391156	0.0202008	***
NUP50	0.963858	0.000467745	0.0202008	***
PPP2R2D	-0.965523	0.000416114	0.0202008	***
SPC25	0.96768	0.000354467	0.0202008	***
CEP152	0.960583	0.000579998	0.0235752	***
NUF2	0.959132	0.000634354	0.0243521	***
YWHAB	0.957623	0.000693994	0.0252395	***
EXO1	0.952497	0.000920708	0.0314921	***
PSMB10	0.951747	0.000957069	0.0314921	***
BUB1B	0.939412	0.00167946	0.0352727	**
CENPF	0.941684	0.00152831	0.0352727	**
CENPI	0.94058	0.00160072	0.0352727	**
CLASP2	-0.944491	0.00135309	0.0352727	**
HJURP	0.945216	0.00130987	0.0352727	**
PDS5B	-0.942203	0.00149498	0.0352727	**
RCC2	0.945937	0.00126767	0.0352727	**
RNF168	-0.94684	0.00121603	0.0352727	**
SYNE1	0.947773	0.00116396	0.0352727	**
TFDP1	0.939339	0.00168451	0.0352727	**
TOP2A	0.943213	0.00143134	0.0352727	**
UBE2C	0.940239	0.00162346	0.0352727	**
CCNH	-0.938585	0.0017366	0.0352939	**
CCND1	0.934161	0.00206143	0.0381518	**
H2AC14	0.934628	0.0020256	0.0381518	**
KIF20A	0.933689	0.00209807	0.0381518	**
PTK6	-0.933852	0.00208536	0.0381518	**
LIN37	-0.932635	0.00218115	0.0386455	**
CSNK1D	-0.931076	0.00230759	0.0398636	**
NEK6	0.9302	0.0023804	0.0401185	**
KIF2C	0.927947	0.00257403	0.0423489	**
CENPC	-0.919203	0.003411	0.0501489	**
CHMP6	0.920176	0.00331103	0.0501489	**
NCAPG	0.920386	0.00328964	0.0501489	**
POT1	-0.919478	0.00338259	0.0501489	**
TPX2	0.921051	0.00322259	0.0501489	**
E2F3	0.918454	0.00348917	0.0502295	**
FKBP6	-0.917042	0.00363933	0.051322	**
BIRC5	0.91064	0.00436714	0.0538851	**
CDCA8	0.913643	0.00401609	0.0538851	**
H2BC7	0.910578	0.00437454	0.0538851	**
NCAPG2	0.909353	0.00452292	0.0538851	**
PSMC5	0.909586	0.00449446	0.0538851	**
PSME4	-0.909978	0.00444688	0.0538851	**
STN1	0.909892	0.00445723	0.0538851	**
SYCP3	-0.910069	0.00443586	0.0538851	**
YWHAH	0.914273	0.00394463	0.0538851	**
POLR2E	0.907864	0.00470708	0.0551286	**
KIF2A	-0.903701	0.00524474	0.0594117	**
MYBL2	0.903777	0.00523461	0.0594117	**
PSMB11	-0.899061	0.00588447	0.0647692	**
SSNA1	0.898916	0.00590515	0.0647692	**
ORC2	-0.897507	0.00610832	0.0659507	**
H3C8	0.896435	0.00626551	0.0666072	**
BRCC3	0.893653	0.00668439	0.0699835	**
MIS18A	-0.891704	0.00698742	0.0720642	**
BRCA2	0.887854	0.00760861	0.0773169	**
STAG3	-0.886668	0.0078063	0.0781761	**
DYNC1I1	-0.884652	0.00814901	0.0794709	**
H4C13	0.884555	0.00816561	0.0794709	**
RAB8A	0.883482	0.00835162	0.0801524	**
POLR2L	0.881314	0.00873496	0.082683	**
CCNB2	0.88056	0.00887063	0.0828325	**
TUBA1B	0.878766	0.0091983	0.084747	**
CDC20	0.876611	0.00960095	0.0872929	**
CCNE1	0.874872	0.00993327	0.0876963	**
CDC7	0.874627	0.00998048	0.0876963	**
MAPK1	0.874392	0.0100261	0.0876963	*
FEN1	0.873378	0.0102238	0.0883082	*
AKAP9	-0.872358	0.010425	0.0889346	*
CABLES1	0.868863	0.0111315	0.0896547	*
CHMP7	0.869937	0.0109116	0.0896547	*
MCM10	0.869123	0.0110781	0.0896547	*
PSMD2	0.868734	0.0111582	0.0896547	*
SKP2	0.868943	0.011115	0.0896547	*
DCTN1	0.867818	0.011348	0.0901321	*
ESPL1	0.86378	0.012207	0.0937224	*
NUP62	0.864199	0.0121162	0.0937224	*
TERF1	-0.864302	0.0120938	0.0937224	*
CDT1	0.857565	0.0135996	0.0956775	*
H3C3	0.857105	0.0137062	0.0956775	*
PSMB2	0.859031	0.0132634	0.0956775	*
PTTG1	0.858106	0.0134748	0.0956775	*
RAB1B	0.860578	0.0129136	0.0956775	*
SMC1B	-0.857098	0.0137078	0.0956775	*
TFDP2	-0.859516	0.0131531	0.0956775	*
TUBA8	-0.859296	0.0132031	0.0956775	*
TYMS	-0.858555	0.0133719	0.0956775	*
CEP57	-0.855065	0.0141843	0.0980133	*
TUBB	0.853964	0.0144463	0.0988354	*
AKT3	-0.853367	0.0145895	0.0988366	*
CCNA2	0.847845	0.0159521	0.10233	*
CLSPN	0.848765	0.0157203	0.10233	*
H3C14	0.850557	0.0152741	0.10233	*
H3C15	0.848701	0.0157364	0.10233	*
RMI2	0.847681	0.0159937	0.10233	*
TUBB6	0.847836	0.0159543	0.10233	*
H3-3B	-0.845745	0.0164887	0.104529	*
H2BC12	0.842558	0.0173224	0.105795	*
MCM2	0.842063	0.0174538	0.105795	*
MCM4	0.844225	0.0168833	0.105795	*
POLR2D	0.842919	0.0172268	0.105795	*
PPP2R3B	-0.842184	0.0174218	0.105795	*
AKT1	0.833843	0.0197223	0.106099	*
CDKN1B	-0.838593	0.0183922	0.106099	*
CENPE	0.833867	0.0197154	0.106099	*
CENPU	0.835354	0.0192934	0.106099	*
CEP41	0.833463	0.0198309	0.106099	*
E2F2	0.832871	0.0200009	0.106099	*
E2F4	0.834168	0.0196297	0.106099	*
H3C12	0.839258	0.0182103	0.106099	*
H4C5	0.831899	0.0202818	0.106099	*
NUP93	0.832971	0.0199722	0.106099	*
PIAS4	-0.837179	0.0187827	0.106099	*
PIF1	0.831419	0.0204213	0.106099	*
PLK4	0.831824	0.0203035	0.106099	*
PPP2R1B	-0.841138	0.0177014	0.106099	*
RB1	0.834723	0.0194718	0.106099	*
RBL2	-0.832412	0.0201334	0.106099	*
SKA2	0.832931	0.0199835	0.106099	*
SYCE2	-0.835356	0.0192929	0.106099	*
TOPBP1	0.838898	0.0183087	0.106099	*
NCAPD3	0.830622	0.0206542	0.106508	*
GSK3B	0.827521	0.0215745	0.109833	*
TUBG1	0.82738	0.0216169	0.109833	*
PSME1	0.826451	0.0218973	0.110446	*
ORC3	-0.825415	0.0222124	0.111223	*
NSD2	0.823562	0.0227823	0.113256	*
BTRC	0.821665	0.0233744	0.114679	*
H3-3A	0.821582	0.0234004	0.114679	*
ACTR1A	0.819722	0.0239897	0.114762	*
E2F6	0.819434	0.0240818	0.114762	*
SIRT2	0.820638	0.0236985	0.114762	*
UBC	-0.819772	0.0239738	0.114762	*
RANGAP1	0.818077	0.0245176	0.116039	*
AURKA	0.816943	0.0248855	0.116979	*
CENPK	0.814944	0.025541	0.117659	*
CHEK1	-0.814986	0.0255274	0.117659	*
PAFAH1B1	0.815183	0.0254622	0.117659	*
H2BC12L	0.812056	0.0265054	0.119708	*
MASTL	-0.812227	0.0264479	0.119708	*
NCAPH	0.812417	0.0263839	0.119708	*
PSMB8	0.810602	0.0269986	0.120361	*
SKA1	0.811096	0.0268304	0.120361	*
ESCO1	-0.810002	0.0272038	0.120499	*
NUP188	0.808536	0.0277083	0.12118	*
PSMF1	0.808699	0.0276518	0.12118	*
CTC1	-0.804483	0.0291301	0.125805	*
NCAPD2	0.804961	0.0289602	0.125805	*
MCM6	-0.798879	0.0311622	0.133746	*
H2BC11	0.796529	0.032037	0.13588	*
POLE2	0.796487	0.0320528	0.13588	*
DCTN2	0.795935	0.0322602	0.135926	*
KMT5A	-0.795353	0.0324797	0.136021	*
WEE1	-0.794249	0.0328987	0.136946	*
BABAM1	0.792862	0.0334293	0.138321	*
CDC27	0.790832	0.0342143	0.139479	*
H2AJ	-0.790574	0.0343147	0.139479	*
NOP10	0.791341	0.0340164	0.139479	*
H3C11	0.789999	0.0345392	0.139571	*
NUP43	-0.788135	0.0352731	0.140275	*
PLK1	0.788305	0.0352056	0.140275	*
PPP1CB	-0.78801	0.0353225	0.140275	*
CENPP	0.785084	0.0364921	0.144092	*
ANKLE2	0.781285	0.0380427	0.147683	*
H2BC9	0.781683	0.0378785	0.147683	*
IST1	-0.781805	0.0378282	0.147683	*
TUBB8	-0.780246	0.0384728	0.148518	*
CENPW	0.779624	0.0387317	0.148687	*
CDC45	0.778776	0.0390864	0.149219	*
AURKB	0.7739	0.0411594	0.150521	*
E2F5	-0.775828	0.0403323	0.150521	*
EML4	0.774586	0.0408642	0.150521	*
GINS1	0.777346	0.0396879	0.150521	*
NUP153	-0.774795	0.0407741	0.150521	*
NUP210	0.773612	0.0412835	0.150521	*
PSMB3	0.775853	0.040322	0.150521	*
PSMB9	0.773371	0.0413877	0.150521	*
SMC2	0.775152	0.0406213	0.150521	*
CDC6	0.771992	0.0419864	0.151653	*
DYNLL2	-0.771645	0.0421381	0.151653	*
TUBA1C	0.770882	0.0424718	0.152062	*
MAPRE1	0.76959	0.043041	0.152711	*
TEX15	0.769468	0.0430951	0.152711	*
H4C11	0.767862	0.0438085	0.153161	*
LMNA	0.767686	0.043887	0.153161	*
PRKCB	0.767854	0.0438118	0.153161	*
CENPX	-0.767176	0.0441153	0.153184	*
UBE2D1	0.764915	0.0451344	0.155939	*
EMD	-0.762724	0.0461349	0.156855	*
H4C6	0.762975	0.0460196	0.156855	*
HMMR	0.762348	0.0463075	0.156855	*
PSMD8	0.762915	0.0460472	0.156855	*
LMNB1	0.761471	0.0467122	0.157454	*
DMC1	-0.759457	0.0476485	0.159831	*
ORC5	-0.757748	0.0484508	0.161611	*
PDS5A	0.757333	0.0486469	0.161611	*
PPP2R1A	0.75557	0.049484	0.163605	*
DHFR	0.754562	0.0499666	0.164414	*
ANAPC16	-0.750918	0.0517316	0.167824	ns
H2AC20	-0.751323	0.0515335	0.167824	ns
POLA2	-0.751097	0.051644	0.167824	ns
HAUS3	-0.750097	0.052134	0.168069	ns
LPIN3	-0.749702	0.0523279	0.168069	ns
PSME3	0.749278	0.0525369	0.168069	ns
SPC24	0.748273	0.0530335	0.168876	ns
HSPA2	-0.742715	0.0558276	0.176958	ns
ERCC6L	0.742004	0.0561905	0.177295	ns
DYNC1LI2	0.740482	0.0569718	0.177331	ns
H4C12	0.740589	0.0569167	0.177331	ns
RBBP8	0.740702	0.0568587	0.177331	ns
ANKRD28	0.738528	0.0579837	0.178869	ns
SDCCAG8	-0.738622	0.0579348	0.178869	ns
ATR	0.735109	0.0597773	0.183583	ns
H3-4	-0.734209	0.0602547	0.18423	ns
PSMA4	0.733606	0.0605752	0.184394	ns
BORA	-0.73061	0.0621828	0.187999	ns
H2BC21	-0.730387	0.0623036	0.187999	ns
TUBB4B	-0.729728	0.0626607	0.188255	ns
CDC25B	0.724805	0.0653628	0.190871	ns
CEP290	-0.723847	0.0658961	0.190871	ns
DIDO1	-0.727258	0.0640088	0.190871	ns
GAR1	-0.725949	0.0647292	0.190871	ns
H2BC14	0.724021	0.0657988	0.190871	ns
POLR2B	0.723629	0.0660178	0.190871	ns
SUN2	-0.723778	0.0659346	0.190871	ns
UIMC1	-0.723975	0.0658245	0.190871	ns
YWHAG	0.725563	0.0649429	0.190871	ns
DAXX	0.720046	0.0680336	0.19588	ns
DYNC1H1	0.717844	0.0692889	0.196305	ns
HDAC8	0.717794	0.0693174	0.196305	ns
PPP6C	-0.718092	0.0691469	0.196305	ns
TAOK1	0.718735	0.0687799	0.196305	ns
ABL1	0.713453	0.0718293	0.198585	ns
CENPL	-0.712931	0.0721345	0.198585	ns
NUP54	-0.714005	0.0715068	0.198585	ns
POLD3	-0.713816	0.0716171	0.198585	ns
PSMC4	0.712961	0.0721164	0.198585	ns
TEX12	-0.715304	0.0707523	0.198585	ns
TUBB1	0.713826	0.0716114	0.198585	ns
AHCTF1	-0.710871	0.0733458	0.200324	ns
SRC	0.71112	0.0731986	0.200324	ns
CDKN2A	0.708848	0.0745458	0.202005	ns
RFC1	-0.709203	0.0743341	0.202005	ns
H2AX	0.707811	0.0751648	0.202886	ns
ORC4	-0.707273	0.075487	0.202963	ns
CDCA5	0.705601	0.0764933	0.204872	ns
CDK4	0.700718	0.0794734	0.204911	ns
CENPM	0.702084	0.0786336	0.204911	ns
ESCO2	0.701067	0.0792586	0.204911	ns
NEK9	-0.700989	0.0793064	0.204911	ns
POLE4	0.703328	0.0778733	0.204911	ns
RFC4	-0.7019	0.0787466	0.204911	ns
RPS27A	-0.702463	0.0784014	0.204911	ns
TOP3A	-0.701526	0.0789763	0.204911	ns
TUBA1A	0.704997	0.0768587	0.204911	ns
YWHAQ	0.701245	0.0791491	0.204911	ns
REC8	-0.70011	0.0798489	0.205114	ns
TUBGCP2	0.69914	0.0804491	0.20589	ns
CENPN	0.698583	0.0807957	0.206014	ns
PRKAR2B	0.696968	0.081803	0.207816	ns
POLD4	-0.696055	0.0823757	0.208504	ns
TINF2	0.695002	0.0830389	0.209416	ns
MZT2B	0.689832	0.086335	0.216936	ns
PCBP4	0.687466	0.0878666	0.219985	ns
PHF8	-0.686865	0.0882575	0.220166	ns
CENPH	-0.683078	0.0907439	0.224381	ns
KNTC1	0.68281	0.0909215	0.224381	ns
NUMA1	-0.683524	0.0904495	0.224381	ns
SMC3	-0.681815	0.0915812	0.225205	ns
CEP135	0.680551	0.0924235	0.225931	ns
PPP1CC	0.680391	0.0925303	0.225931	ns
PSMC3	0.678841	0.0935689	0.226863	ns
TERF2	-0.679169	0.0933489	0.226863	ns
ATRIP	-0.676954	0.094842	0.227281	ns
CHMP4C	-0.676973	0.0948288	0.227281	ns
H2BC4	0.676636	0.0950569	0.227281	ns
PSMD14	0.677372	0.0945593	0.227281	ns
CEP250	-0.675593	0.0957654	0.228186	ns
TUBGCP5	-0.673001	0.0975373	0.231609	ns
RANBP2	-0.670474	0.0992816	0.23443	ns
SMARCA5	-0.670297	0.0994039	0.23443	ns
CEP70	-0.666465	0.102081	0.23901	ns
MAX	0.666036	0.102383	0.23901	ns
PSMB7	0.666338	0.102171	0.23901	ns
H3C7	0.664562	0.103425	0.240628	ns
B9D2	-0.662423	0.104945	0.240921	ns
GMNN	0.659639	0.106942	0.240921	ns
H2BC17	0.661137	0.105865	0.240921	ns
KPNB1	0.662109	0.10517	0.240921	ns
NUP155	0.658669	0.107643	0.240921	ns
NUP42	-0.658835	0.107522	0.240921	ns
POM121	-0.660601	0.10625	0.240921	ns
PSMA6	0.663572	0.104127	0.240921	ns
SGO2	0.661204	0.105817	0.240921	ns
SPDL1	0.658542	0.107735	0.240921	ns
TEN1	0.660114	0.1066	0.240921	ns
TUBB2B	-0.662571	0.10484	0.240921	ns
PSMC3IP	0.656394	0.109295	0.243621	ns
COP1	0.649503	0.114377	0.253417	ns
SEC13	0.649442	0.114423	0.253417	ns
RUVBL2	0.647512	0.115868	0.255372	ns
SMC4	0.647277	0.116045	0.255372	ns
CKAP5	0.644042	0.11849	0.258505	ns
NDE1	0.644386	0.118229	0.258505	ns
NUP58	-0.64391	0.11859	0.258505	ns
CKS1B	-0.642122	0.119954	0.260655	ns
GINS3	0.641117	0.120724	0.261505	ns
CNEP1R1	0.639985	0.121594	0.262329	ns
PCNA	0.639636	0.121863	0.262329	ns
CCNE2	-0.637371	0.123616	0.263862	ns
E2F1	0.637533	0.12349	0.263862	ns
PPP2R5B	0.637235	0.123721	0.263862	ns
MAU2	-0.636365	0.124399	0.264491	ns
POM121C	-0.635009	0.125457	0.265923	ns
CTDNEP1	0.629925	0.129468	0.269666	ns
FOXM1	0.629629	0.129704	0.269666	ns
LBR	0.62948	0.129823	0.269666	ns
OFD1	-0.630575	0.128952	0.269666	ns
PSMA7	0.630546	0.128975	0.269666	ns
SKP1	-0.629314	0.129955	0.269666	ns
TK1	0.630995	0.128619	0.269666	ns
ANAPC7	0.628249	0.130805	0.26981	ns
CEP76	-0.628532	0.130579	0.26981	ns
RPS27	-0.625999	0.13261	0.272719	ns
MCPH1	0.623941	0.134272	0.275318	ns
CHTF8	0.621618	0.136161	0.278364	ns
PSMA3	0.620841	0.136796	0.278838	ns
STAG2	-0.619325	0.138038	0.280542	ns
H2AC7	0.618175	0.138985	0.280815	ns
PHF20	-0.618303	0.13888	0.280815	ns
ALMS1	0.617045	0.139918	0.281876	ns
RFC2	0.615457	0.141235	0.283702	ns
RBBP4	0.611564	0.14449	0.289398	ns
ZNF385A	-0.608391	0.14717	0.293914	ns
CHMP2A	0.601721	0.152885	0.304447	ns
ABRAXAS1	-0.60053	0.153917	0.305622	ns
RAD1	-0.599909	0.154456	0.305814	ns
RHNO1	-0.598366	0.155801	0.307596	ns
NPM1	-0.594262	0.159405	0.313814	ns
DYNLL1	0.593461	0.160113	0.314314	ns
CCNB1	0.5912	0.162121	0.317353	ns
NEK2	0.588247	0.164761	0.321611	ns
PSMD1	0.584802	0.167868	0.326752	ns
H4C1	-0.583356	0.169181	0.327463	ns
PPP2R5D	0.583519	0.169033	0.327463	ns
ANAPC11	0.581444	0.170925	0.328607	ns
H3C1	-0.581144	0.171199	0.328607	ns
MRE11	-0.582105	0.170321	0.328607	ns
H2BC26	0.578607	0.173528	0.330533	ns
NUP107	-0.578488	0.173638	0.330533	ns
RSF1	-0.578879	0.173278	0.330533	ns
TERF2IP	-0.576347	0.175617	0.333382	ns
HUS1	0.574946	0.176917	0.334673	ns
TPR	0.574571	0.177265	0.334673	ns
TUBGCP3	0.573745	0.178035	0.33521	ns
PSMC1	0.570972	0.18063	0.338078	ns
TUBB4A	-0.570676	0.180909	0.338078	ns
YWHAZ	0.570552	0.181026	0.338078	ns
PSMB6	0.566116	0.18522	0.344051	ns
TUBG2	-0.56659	0.18477	0.344051	ns
CSNK2A2	0.562502	0.188672	0.345548	ns
HSP90AB1	-0.562353	0.188815	0.345548	ns
NBN	0.562885	0.188305	0.345548	ns
POLD1	0.56432	0.186932	0.345548	ns
PSME2	0.562299	0.188867	0.345548	ns
UBB	0.562133	0.189026	0.345548	ns
POLR2F	0.561355	0.189775	0.346	ns
CHTF18	0.560337	0.190755	0.346872	ns
DBF4	-0.559106	0.191945	0.347209	ns
INCENP	0.559541	0.191523	0.347209	ns
DYNC1I2	0.55574	0.195215	0.351316	ns
H4C16	-0.555722	0.195232	0.351316	ns
CCND2	0.554637	0.196292	0.351366	ns
RAN	0.554189	0.19673	0.351366	ns
SEH1L	-0.554133	0.196785	0.351366	ns
BANF1	0.550924	0.19994	0.353347	ns
CCP110	-0.552258	0.198625	0.353347	ns
CENPQ	-0.551357	0.199513	0.353347	ns
CEP164	-0.551277	0.199592	0.353347	ns
PSMB1	-0.549899	0.200953	0.35423	ns
CSNK2A1	0.546882	0.203947	0.358594	ns
PSMB5	0.545278	0.205548	0.360492	ns
HAUS2	0.541284	0.20956	0.365672	ns
MAD1L1	0.541571	0.209271	0.365672	ns
PRIM2	0.538341	0.21254	0.369938	ns
NUP35	-0.53615	0.214773	0.370721	ns
PCM1	-0.535269	0.215673	0.370721	ns
POLR2C	-0.536044	0.214881	0.370721	ns
TUBA3D	-0.535282	0.21566	0.370721	ns
UBE2V2	-0.535964	0.214962	0.370721	ns
SPAST	0.534181	0.216787	0.371712	ns
H3C10	0.532832	0.218173	0.373162	ns
HAUS4	-0.53014	0.22095	0.376979	ns
MDC1	-0.522625	0.228793	0.389399	ns
H2BC13	0.521305	0.230183	0.390489	ns
UBE2I	0.520944	0.230564	0.390489	ns
NUP85	0.519198	0.232411	0.392655	ns
MCM5	0.517206	0.234526	0.395262	ns
TUBB3	0.515767	0.23606	0.39688	ns
CDKN1C	-0.512365	0.239705	0.402029	ns
BABAM2	0.511702	0.240419	0.40225	ns
LIG1	0.509323	0.242986	0.405563	ns
LIN52	-0.505637	0.24699	0.411253	ns
H2BC6	0.499155	0.254102	0.421066	ns
RUVBL1	0.499614	0.253596	0.421066	ns
AKT2	0.496621	0.256908	0.422675	ns
RPA1	0.497621	0.255799	0.422675	ns
VPS4A	0.49663	0.256899	0.422675	ns
PPP1R12A	0.495084	0.258618	0.424477	ns
PRDM9	-0.49194	0.262129	0.429221	ns
ANAPC2	0.487848	0.266731	0.434225	ns
NEK7	0.48692	0.26778	0.434225	ns
PCNT	0.487187	0.267479	0.434225	ns
STAG1	-0.487848	0.266732	0.434225	ns
SUMO1	0.486437	0.268327	0.434225	ns
DCTN3	0.484147	0.270926	0.437406	ns
CDKN2B	0.478682	0.277173	0.446448	ns
ODF2	0.471892	0.285024	0.458026	ns
H4C15	0.470788	0.286309	0.458288	ns
MLH1	-0.470613	0.286513	0.458288	ns
PPP2R5A	-0.469235	0.288122	0.459798	ns
ATRX	-0.466886	0.290874	0.462055	ns
NUDC	-0.466896	0.290862	0.462055	ns
H2BC3	-0.465652	0.292324	0.463294	ns
TNPO1	0.464043	0.29422	0.465231	ns
JAK2	-0.456208	0.30353	0.478857	ns
MYC	-0.453326	0.306986	0.483205	ns
CUL1	-0.447788	0.313675	0.492505	ns
SFN	-0.447257	0.31432	0.492505	ns
CHMP3	0.44484	0.317262	0.495991	ns
FBXL18	0.439225	0.324141	0.504463	ns
LEMD2	0.439327	0.324016	0.504463	ns
H4C14	0.436358	0.327678	0.508822	ns
PPP2R5E	0.435372	0.328898	0.509571	ns
PRKACA	0.434199	0.330353	0.509678	ns
PSMD13	0.434127	0.330443	0.509678	ns
CDKN2C	0.431568	0.333625	0.5123	ns
UBE2N	0.431761	0.333384	0.5123	ns
NUP133	-0.427859	0.338261	0.518267	ns
GTSE1	0.425355	0.341406	0.519445	ns
H2AC8	0.424617	0.342335	0.519445	ns
LCMT1	0.424257	0.342788	0.519445	ns
MDM4	-0.424376	0.342639	0.519445	ns
RBX1	0.426327	0.340183	0.519445	ns
RAD9A	0.422801	0.344626	0.521087	ns
BARD1	-0.417732	0.351055	0.529649	ns
BUB3	0.414347	0.355376	0.531526	ns
H3C4	0.414706	0.354917	0.531526	ns
NUP98	-0.414595	0.355059	0.531526	ns
TUBB8B	-0.415867	0.353433	0.531526	ns
PSMA1	0.413216	0.356826	0.532541	ns
ORC1	0.411798	0.358645	0.534102	ns
CNTRL	0.411158	0.359468	0.534177	ns
MLH3	-0.407856	0.363724	0.539342	ns
PHLDA1	0.403353	0.369563	0.546826	ns
MND1	0.402476	0.370704	0.547343	ns
H4C4	-0.401814	0.371566	0.547447	ns
WRN	-0.400108	0.373793	0.549555	ns
DYNC1LI1	-0.395874	0.379342	0.553379	ns
H4C8	0.396281	0.378807	0.553379	ns
HAUS5	-0.39568	0.379597	0.553379	ns
MAPK3	0.397344	0.377412	0.553379	ns
CENPO	0.393735	0.382159	0.554265	ns
NSL1	0.393392	0.382611	0.554265	ns
SHQ1	0.394328	0.381378	0.554265	ns
RAD9B	0.391385	0.385262	0.556938	ns
CDC16	0.390309	0.386688	0.557831	ns
CDK11A	-0.384274	0.394716	0.568226	ns
SYCE3	-0.382214	0.397472	0.571004	ns
CSNK2B	0.378672	0.402228	0.576143	ns
PPP2CB	0.378309	0.402716	0.576143	ns
CETN2	-0.376618	0.404996	0.578207	ns
RAD51	0.375928	0.405927	0.578342	ns
SEM1	-0.374986	0.407201	0.578963	ns
CLIP1	0.371611	0.411775	0.584264	ns
FBXO5	0.368889	0.415479	0.588312	ns
H3C6	-0.367163	0.417836	0.590438	ns
NDEL1	-0.364754	0.421132	0.593117	ns
PSMD7	0.364523	0.421447	0.593117	ns
ATM	0.362898	0.423677	0.595043	ns
MCM3	0.360237	0.427339	0.598835	ns
MSH5	-0.359677	0.428111	0.598835	ns
RPA3	-0.357641	0.430922	0.60155	ns
AJUBA	0.355641	0.433691	0.602038	ns
POLR2G	0.354873	0.434757	0.602038	ns
RAB1A	0.355919	0.433306	0.602038	ns
ZW10	-0.355196	0.434309	0.602038	ns
DSN1	0.353055	0.43728	0.603354	ns
POLR2I	-0.352931	0.437454	0.603354	ns
NIPBL	-0.347988	0.444347	0.611641	ns
DKC1	0.344392	0.449388	0.617349	ns
CLASP1	0.343419	0.450756	0.617408	ns
NUP160	0.343091	0.451217	0.617408	ns
H2AC6	0.341555	0.453379	0.617919	ns
POLR2K	-0.341754	0.453099	0.617919	ns
USO1	-0.339934	0.455667	0.619815	ns
SET	0.339142	0.456786	0.620117	ns
SYNE2	0.337171	0.459575	0.622679	ns
CENPT	0.332984	0.46552	0.6295	ns
BRIP1	0.329704	0.470197	0.630885	ns
NUP37	0.329795	0.470067	0.630885	ns
PSMA5	0.329978	0.469805	0.630885	ns
RBL1	0.330438	0.469148	0.630885	ns
RAD50	-0.32821	0.472332	0.632522	ns
PPP2CA	0.327143	0.47386	0.633341	ns
PSMA2	0.325096	0.476796	0.636034	ns
HAUS7	0.32112	0.482517	0.639623	ns
MAD2L1	0.319372	0.48504	0.639623	ns
MNAT1	-0.320241	0.483785	0.639623	ns
PRIM1	-0.322467	0.480576	0.639623	ns
RAB2A	0.320003	0.484128	0.639623	ns
RTEL1	0.32178	0.481565	0.639623	ns
CDKN2D	0.314069	0.492722	0.647283	ns
PPP2R2A	-0.314282	0.492413	0.647283	ns
ANAPC10	-0.304014	0.507406	0.660296	ns
ANAPC4	-0.306049	0.504422	0.660296	ns
BLM	-0.304558	0.506608	0.660296	ns
KAT5	-0.305873	0.50468	0.660296	ns
MIS12	-0.305152	0.505737	0.660296	ns
CEP43	0.300911	0.511967	0.66498	ns
HERC2	0.298968	0.514832	0.667446	ns
NINL	-0.296943	0.517821	0.667881	ns
NUP88	0.297872	0.516449	0.667881	ns
PSMD5	-0.296123	0.519033	0.667881	ns
TUBGCP4	0.296276	0.518808	0.667881	ns
PPP2R5C	0.295099	0.52055	0.668588	ns
ARPP19	0.290198	0.527824	0.670453	ns
CC2D1B	-0.292008	0.525134	0.670453	ns
MSH4	-0.291053	0.526553	0.670453	ns
MZT1	-0.290274	0.527711	0.670453	ns
NEDD1	0.290807	0.526919	0.670453	ns
YWHAE	-0.290245	0.527754	0.670453	ns
H2AC19	-0.289311	0.529144	0.670897	ns
H2BC10	0.287854	0.531315	0.672416	ns
LPIN1	-0.286128	0.533891	0.67444	ns
LPIN2	-0.2845	0.536325	0.676279	ns
ZWILCH	0.283461	0.53788	0.677003	ns
CEP72	-0.281275	0.541155	0.679888	ns
CENPS	0.280388	0.542487	0.680325	ns
ITGB3BP	-0.279712	0.543502	0.680363	ns
ENSA	0.277992	0.546088	0.682363	ns
POLA1	0.275665	0.549593	0.685503	ns
H2AC18	-0.274548	0.551278	0.686344	ns
HDAC1	-0.273902	0.552253	0.686344	ns
FKBPL	-0.271602	0.555731	0.689426	ns
CDC25A	0.269017	0.559647	0.6918	ns
H2BC5	0.269209	0.559356	0.6918	ns
H2AZ2	0.267926	0.561303	0.692607	ns
RAD21	-0.261589	0.57095	0.703256	ns
POLR2A	-0.260797	0.572159	0.70349	ns
FBXW11	-0.25711	0.577799	0.709163	ns
SFI1	-0.249563	0.589398	0.722117	ns
H2AB1	0.248821	0.590542	0.722238	ns
POLR2J	0.245893	0.595064	0.726483	ns
RAE1	-0.244219	0.597654	0.728358	ns
DSCC1	0.240813	0.602933	0.730859	ns
PSMB4	0.240167	0.603937	0.730859	ns
PSMD6	0.24066	0.603171	0.730859	ns
TUBA4A	-0.2404	0.603574	0.730859	ns
HSP90AA1	0.238005	0.607297	0.73364	ns
POLD2	-0.235901	0.610572	0.736309	ns
HAUS1	0.233495	0.614323	0.739542	ns
GINS4	0.232553	0.615793	0.740023	ns
VRK1	-0.230655	0.618761	0.742298	ns
PSMD4	0.226107	0.625885	0.749543	ns
NDC1	0.225118	0.627437	0.750102	ns
CDK7	-0.224425	0.628526	0.750106	ns
LEMD3	-0.222422	0.631675	0.752564	ns
H4C3	-0.221138	0.633697	0.753674	ns
KIF18A	-0.218728	0.637494	0.756749	ns
SYCP1	0.218107	0.638473	0.756749	ns
TUBA3C	0.214629	0.643969	0.761957	ns
RPA2	-0.204484	0.660069	0.778798	ns
TUBB2A	-0.20424	0.660457	0.778798	ns
GOLGA2	-0.200833	0.665889	0.783865	ns
CDK5RAP2	0.196348	0.673058	0.790958	ns
ACD	-0.187238	0.687677	0.793862	ns
CENPA	0.18661	0.688689	0.793862	ns
CEP63	-0.186764	0.688439	0.793862	ns
H4C2	-0.190175	0.682955	0.793862	ns
LIN54	-0.193014	0.678399	0.793862	ns
OIP5	-0.18949	0.684056	0.793862	ns
OPTN	0.192436	0.679326	0.793862	ns
PPME1	-0.189301	0.68436	0.793862	ns
PRKCA	-0.190086	0.683098	0.793862	ns
RFC3	-0.188283	0.685995	0.793862	ns
TERT	0.18622	0.689316	0.793862	ns
TMPO	-0.1868	0.688383	0.793862	ns
GINS2	0.184827	0.691559	0.795121	ns
UBE2E1	-0.171648	0.712875	0.818267	ns
CDKN1A	-0.17041	0.714885	0.81865	ns
PSMD12	-0.169983	0.715578	0.81865	ns
AAAS	-0.168208	0.718464	0.819238	ns
ANAPC5	0.168791	0.717515	0.819238	ns
CEP131	0.166035	0.722	0.821914	ns
H2BC8	0.164775	0.724052	0.822811	ns
PSMD9	0.164089	0.725169	0.822811	ns
FBXL7	-0.162606	0.727586	0.823163	ns
PSMA8	-0.162437	0.727862	0.823163	ns
TUBA4B	-0.161477	0.729427	0.823585	ns
HAUS6	-0.156652	0.73731	0.831127	ns
SYCE1	0.155878	0.738577	0.8312	ns
CEP192	0.151097	0.746407	0.838646	ns
UBE2S	0.149277	0.749394	0.840635	ns
ANAPC15	0.147691	0.751997	0.842188	ns
PSMC2	0.144714	0.75689	0.846296	ns
MZT2A	-0.143735	0.7585	0.846726	ns
CHMP4A	-0.140285	0.764182	0.851693	ns
H3C13	0.137572	0.768654	0.853936	ns
H4C9	0.137565	0.768666	0.853936	ns
CCNA1	0.13288	0.776402	0.861145	ns
PSMD3	0.131165	0.779237	0.862905	ns
RMI1	-0.123004	0.792757	0.876472	ns
NME7	-0.121006	0.796075	0.878734	ns
CHMP2B	-0.119872	0.797958	0.879202	ns
MDM2	-0.119219	0.799043	0.879202	ns
FIGNL1	-0.113939	0.807825	0.884355	ns
HAUS8	-0.111678	0.81159	0.884355	ns
PMF1	0.112386	0.81041	0.884355	ns
PPP6R3	0.110253	0.813965	0.884355	ns
RAD51C	0.113068	0.809274	0.884355	ns
RPA4	0.114066	0.807613	0.884355	ns
SGO1	-0.110328	0.81384	0.884355	ns
UBA52	-0.114028	0.807676	0.884355	ns
NHP2	0.10771	0.818205	0.887566	ns
TUBAL3	0.103835	0.824672	0.89318	ns
CEP78	0.100819	0.829713	0.897233	ns
GORASP1	0.0934842	0.841989	0.909085	ns
MCM7	0.0863929	0.853882	0.917624	ns
NUP214	0.0865073	0.853689	0.917624	ns
PSMD11	0.0878277	0.851474	0.917624	ns
CCND3	-0.0846437	0.856819	0.917925	ns
POLR2H	0.0847047	0.856716	0.917925	ns
RAD17	0.0836532	0.858482	0.918284	ns
CDC26	0.0825818	0.860282	0.918787	ns
CDC25C	0.0816076	0.861919	0.919115	ns
RFC5	-0.079844	0.864884	0.920247	ns
SUN1	-0.0793917	0.865645	0.920247	ns
DNA2	0.077466	0.868884	0.921529	ns
RNF8	0.0770891	0.869518	0.921529	ns
ANAPC1	-0.0714428	0.879024	0.92251	ns
CDC14A	0.0728685	0.876623	0.92251	ns
CDC23	-0.0734352	0.875668	0.92251	ns
EP300	0.0703917	0.880795	0.92251	ns
LIN9	0.0709258	0.879895	0.92251	ns
NCAPH2	-0.073457	0.875632	0.92251	ns
WRAP53	-0.0701968	0.881124	0.92251	ns
XPO1	0.0731336	0.876176	0.92251	ns
CDK2	0.0685342	0.883926	0.922648	ns
TP53	0.0691173	0.882943	0.922648	ns
ORC6	0.0629761	0.8933	0.931026	ns
POLE3	-0.0621035	0.894773	0.931157	ns
RCC1	0.0595546	0.899076	0.934228	ns
GORASP2	0.0505659	0.914266	0.94594	ns
SYCP2	-0.0504546	0.914455	0.94594	ns
TUBGCP6	0.0514968	0.912692	0.94594	ns
PSMC6	-0.0474747	0.919495	0.949733	ns
MCM8	0.0451405	0.923445	0.951081	ns
RBBP7	0.0450767	0.923553	0.951081	ns
CHEK2	0.0391626	0.933567	0.959962	ns
TUBA3E	0.0379981	0.935539	0.960561	ns
POLE	-0.0351615	0.940345	0.964063	ns
CDK11B	-0.0312724	0.946936	0.966771	ns
MIS18BP1	-0.0324694	0.944907	0.966771	ns
PSMD10	-0.0311265	0.947184	0.966771	ns
FZR1	0.0302962	0.948591	0.966779	ns
WAPL	0.0293854	0.950135	0.966927	ns
CSNK1E	-0.0281255	0.952272	0.967676	ns
SPO11	-0.026381	0.95523	0.969257	ns
DYRK1A	-0.0221727	0.962368	0.975068	ns
NUP205	0.0182847	0.968964	0.980314	ns
CHMP4B	-0.0165706	0.971873	0.981819	ns
BLZF1	0.012993	0.977944	0.982509	ns
CENPJ	0.0136214	0.976878	0.982509	ns
H2BC15	-0.0128168	0.978243	0.982509	ns
PPP1R12B	0.0144909	0.975402	0.982509	ns
TP53BP1	-0.0111122	0.981136	0.983984	ns
H2AC4	0.00421073	0.992852	0.994216	ns
VRK2	0.00340721	0.994216	0.994216	ns
