# Supplementary material for: Targeting Caspase-1 in osteoarthritis: multi-omics insights into the effects of VX-765 on human chondrocyte function and phenotype
Source: Front Immunol. 2025 Oct 3;16:1677801. doi: 10.3389/fimmu.2025.1677801 (PMC12532135; doi:10.3389/fimmu.2025.1677801)
Supplement: Supplementary file 4 [file Table2.xlsx]

## Sheet: OA_CH_VX765.vs.OA_CH.protein
Table S2.Complete proteomic profiles of chondrocytes treated with VX-765 and control
Protein	Description	Gene	treated_VX765_1	treated_VX765_3	treated_VX765_4	control_rep_1	control_rep_3	control_rep_4	OA_CH_VX765.vs.OA_CH FC	OA_CH_VX765.vs.OA_CH Pvalue	OA_CH_VX765.vs.OA_CH log2FC	OA_CH_VX765.vs.OA_CH Sig	OA_CH_VX765.vs.OA_CH UP.DOWN	GO_NUM	GO_Description	KEGG_Description	KEGG_EC	KEGG_ko	KOGs_Function_Description	KOGs_Function_Class	KOGs_Class_Description	IPR_Term	Subcellular_localization	TF_family
A0A024R1R8	Translation machinery-associated protein 7B	TMA7B	21860.2	26125	0	34573	19138.2	29848.9	0.861389	0.572047	-0.215264	Nonsignificant	None	--	--	--	--	--	Uncharacterized conserved protein	S	Function unknown ;	IPR015157 [Translation machinery associated TMA7]	--	--
A0A075B6H7	Probable non-functional immunoglobulin kappa variable 3-7	IGKV3-7	184604	135353	170044	177359	149147	238388	0.867421	0.45374	-0.205195	Nonsignificant	None	--	--	--	--	--	--	--	--	IPR013106 [Immunoglobulin V-set domain]	plasma membrane protein	--
A0A075B6R9	Probable non-functional immunoglobulin kappa variable 2D-24	IGKV2D-24	27822.9	0	38259	42259.1	0	41661.3	0.787435	0.230032	-0.344768	Nonsignificant	None	--	--	--	--	--	--	--	--	IPR013106 [Immunoglobulin V-set domain]	--	--
A0A0B4J2D5	Putative glutamine amidotransferase-like class 1 domain-containing protein 3B, mitochondrial	GATD3B	195115	193490	236539	201327	218983	177012	1.04658	0.644475	0.0656775	Nonsignificant	None	--	--	--	--	--	--	--	--	--	--	--
A0A0B4J2F0	Protein PIGBOS1	PIGBOS1	18501.4	24759.4	18165.1	15902.7	17783.4	17176.8	1.20768	0.18708	0.272233	Nonsignificant	None	--	--	--	--	--	--	--	--	--	--	--
A0A0C4DH25	Immunoglobulin kappa variable 3D-20	IGKV3D-20	13503.3	7401.91	14904	12814	6209.84	14666.2	1.0629	0.847691	0.0880064	Nonsignificant	None	--	--	--	--	--	--	--	--	IPR013106 [Immunoglobulin V-set domain]	plasma membrane protein	--
A0AVT1	Ubiquitin-like modifier-activating enzyme 6	UBA6	86651.2	93029.3	96807.7	91638.3	105307	95009.7	0.947023	0.366553	-0.0785282	Nonsignificant	None	1	Molecular Function:small protein activating enzyme activity (GO:0008641)	ubiquitin-activating enzyme E1-like protein 2	6.2.1.45	ko04120 Ubiquitin mediated proteolysis	Ubiquitin activating enzyme UBA1	O	Posttranslational modification, protein turnover, chaperones ;	IPR000594 [THIF-type NAD/FAD binding fold] ; IPR018965[Ubiquitin-activating enzyme E1, C-terminal] ; IPR019572[Ubiquitin-activating enzyme, catalytic cysteine domain] ; IPR032418[Ubiquitin-activating enzyme E1, FCCH domain] ; IPR032420[Ubiquitin-activating enzyme E1, four-helix bundle]	nucleus protein	--
A0FGR8	Extended synaptotagmin-2	ESYT2	73627.4	80970.7	78291.3	71915	83568.5	77355.4	1.00022	0.996841	0.000312571	Nonsignificant	None	2	Molecular Function:protein binding (GO:0005515),Molecular Function:lipid binding (GO:0008289)	--	--	--	Ca2+-dependent lipid-binding protein CLB1/vesicle protein vp115/Granuphilin A, contains C2 domain	R	General function prediction only ;	IPR000008 [C2 domain] ; IPR031468[Synaptotagmin-like mitochondrial-lipid-binding domain]	microsome protein	--
A0JNW5	Bridge-like lipid transfer protein family member 3B	BLTP3B	6092.24	9091.36	8719.11	4157.16	12840.2	10735	0.861907	0.669963	-0.214396	Nonsignificant	None	--	--	--	--	--	Uncharacterized conserved protein	S	Function unknown ;	IPR026854 [Vacuolar protein sorting-associated protein 13, N-terminal domain]	--	--
A0MZ66	Shootin-1	SHTN1	73247.8	154670	173935	153792	156276	117567	0.939712	0.809065	-0.0897099	Nonsignificant	None	--	--	--	--	--	--	--	--	--	--	--
A1L0T0	2-hydroxyacyl-CoA lyase 2	ILVBL	45325.3	47534.6	49227	47808.3	45565.9	52777.9	0.972185	0.604217	-0.0406972	Nonsignificant	None	3	Molecular Function:magnesium ion binding (GO:0000287),Molecular Function:catalytic activity (GO:0003824),Molecular Function:thiamine pyrophosphate binding (GO:0030976)	acetolactate synthase-like protein	2.2.1.-	--	Thiamine pyrophosphate-requiring enzyme	EH	Amino acid transport and metabolism ; Coenzyme transport and metabolism ;	IPR011766 [Thiamine pyrophosphate enzyme, C-terminal TPP-binding] ; IPR012000[Thiamine pyrophosphate enzyme, central domain] ; IPR012001[Thiamine pyrophosphate enzyme, N-terminal TPP-binding domain]	peroxisome protein	--
A1L4H1	Soluble scavenger receptor cysteine-rich domain-containing protein SSC5D	SSC5D	9353.08	6013.79	4242.83	5033.84	3965.1	0	1.45274	0.378148	0.538777	Nonsignificant	None	2	Molecular Function:scavenger receptor activity (GO:0005044),Cellular Component:membrane (GO:0016020)	--	--	--	--	--	--	IPR001190 [SRCR domain]	extracell protein	--
A1X283	SH3 and PX domain-containing protein 2B	SH3PXD2B	41586.4	51694.3	44767.4	45316.1	43212.4	47737.1	1.01308	0.864147	0.01875	Nonsignificant	None	2	Molecular Function:protein binding (GO:0005515),Molecular Function:phosphatidylinositol binding (GO:0035091)	--	--	--	--	--	--	IPR001452 [SH3 domain] ; IPR001683[Phox homologous domain] ; IPR011511[Variant SH3 domain]	plasma membrane protein	--
A2RRP1	NBAS subunit of NRZ tethering complex	NBAS	26228.5	31821.7	34272.8	34556.3	33360.4	34273.5	0.903443	0.300228	-0.146495	Nonsignificant	None	--	--	neuroblastoma-amplified sequence	--	--	Uncharacterized conserved protein (Neuroblastoma-amplified protein)	S	Function unknown ;	IPR013244 [Sec39 domain] ; IPR029145[Neuroblastoma-amplified sequence, N-terminal]	--	--
A3KMH1	von Willebrand factor A domain-containing protein 8	VWA8	29298.6	31512.1	34382.1	35767.3	31666.5	36688.6	0.914239	0.235286	-0.129357	Nonsignificant	None	2	Molecular Function:ATP binding (GO:0005524),Molecular Function:ATPase activity (GO:0016887)	--	--	--	AAA ATPase containing von Willebrand factor type A (vWA) domain	R	General function prediction only ;	IPR011704 [ATPase, dynein-related, AAA domain]	--	--
A4D1P6	WD repeat-containing protein 91	WDR91	5899.83	6939.56	9389.53	7619	10081.6	10227.6	0.795929	0.228236	-0.329288	Nonsignificant	None	1	Molecular Function:protein binding (GO:0005515)	--	--	--	Uncharacterized conserved protein	S	Function unknown ;	IPR001680 [WD40 repeat]	cytoskeleton protein	--
A4D2B0	Metallo-beta-lactamase domain-containing protein 1	MBLAC1	25980.1	22032.6	9388.41	38660.8	17520.4	36814.8	0.617243	0.231161	-0.696091	Nonsignificant	None	--	--	--	--	--	Uncharacterized conserved protein	S	Function unknown ;	IPR001279 [Metallo-beta-lactamase]	--	--
A5D8V6	Vacuolar protein sorting-associated protein 37C	VPS37C	16129	21456.7	21143.3	15336.2	18300	12328.2	1.27771	0.156073	0.353556	Nonsignificant	None	--	--	ESCRT-I complex subunit VPS37	--	ko04144 Endocytosis	Uncharacterized conserved protein	S	Function unknown ;	IPR009851 [Modifier of rudimentary, Modr]	cytoplasm protein	--
A5D8W1	Cilia- and flagella-associated protein 69	CFAP69	9263.02	9106.22	11354.4	11732.4	9315.77	9195.06	0.982819	0.882417	-0.025003	Nonsignificant	None	--	--	--	--	--	--	--	--	--	--	--
A5PLN9	Trafficking protein particle complex subunit 13	TRAPPC13	17654.8	24916.5	23411.3	22386.2	18782.7	17121.4	1.13197	0.396672	0.17883	Nonsignificant	None	--	--	trafficking protein particle complex subunit 13	--	--	Uncharacterized conserved protein	S	Function unknown ;	IPR010378 [Protein of unknown function DUF974]	--	--
A5YKK6	CCR4-NOT transcription complex subunit 1	CNOT1	27067.9	28835.7	26845.7	31406.7	26469.3	32675.4	0.913838	0.262326	-0.12999	Nonsignificant	None	--	--	CCR4-NOT transcription complex subunit 1	--	ko03018 RNA degradation	Negative regulator of transcription	K	Transcription ;	IPR007196 [CCR4-Not complex component, Not1, C-terminal] ; IPR024557[CCR4-Not complex, Not1 subunit, domain of unknown function DUF3819] ; IPR032191[CCR4-NOT transcription complex subunit 1, CAF1-binding domain] ; IPR032193[CCR4-NOT transcription complex subunit 1, TTP binding domain] ; IPR032194[CCR4-NOT transcription complex subunit 1, HEAT repeat]	--	--
A6NCE7	Microtubule-associated proteins 1A/1B light chain 3 beta 2	MAP1LC3B2	78993.4	78296	72899.8	80311.5	101197	71987.5	0.908059	0.431928	-0.139143	Nonsignificant	None	--	--	--	--	--	Microtubule-associated anchor protein involved in autophagy and membrane trafficking	Z	Cytoskeleton ;	IPR004241 [Autophagy protein Atg8 ubiquitin-like]	cytoplasm protein	--
A6NDG6	Glycerol-3-phosphate phosphatase	PGP	48208	47172.1	49370.4	51484.8	61687.7	44253.4	0.919484	0.491996	-0.121104	Nonsignificant	None	--	--	--	--	ko00630 Glyoxylate and dicarboxylate metabolism ko01100 Metabolic pathways ko01200 Carbon metabolism	p-Nitrophenyl phosphatase	P	Inorganic ion transport and metabolism ;	IPR006357 [HAD-superfamily hydrolase, subfamily IIA]	--	--
A6NDU8	RAB7A-interacting MON1-CCZ1 complex subunit 1	RIMOC1	15614	15057.3	14738.9	12526.4	12973.5	11510.4	1.22696	0.00509308	0.295091	Significant	up	--	--	--	--	--	--	--	--	--	--	--
A6NHR9	Structural maintenance of chromosomes flexible hinge domain-containing protein 1	SMCHD1	15628	22369.7	14181.4	11914.3	15001.2	12907.3	1.31028	0.199429	0.389879	Nonsignificant	None	4	Molecular Function:protein binding (GO:0005515),Molecular Function:ATP binding (GO:0005524),Cellular Component:chromosome (GO:0005694),Biological Process:chromosome organization (GO:0051276)	--	--	--	--	--	--	IPR010935 [SMCs flexible hinge]	--	--
A6NIH7	Protein unc-119 homolog B	UNC119B	21715.7	18668.8	25373.7	26199.2	21401.5	22125.2	0.943095	0.617517	-0.0845244	Nonsignificant	None	--	--	--	--	--	Photoreceptor synaptic vesicle protein HRG4/UNC-119	UT	Intracellular trafficking, secretion, and vesicular transport ; Signal transduction mechanisms ;	IPR008015 [GMP phosphodiesterase, delta subunit]	--	--
A6NIZ1	Ras-related protein Rap-1b-like protein	RAP1BL	115900	124107	138040	121360	118857	126320	1.0314	0.603943	0.0446094	Nonsignificant	None	2	Molecular Function:GTP binding (GO:0005525),Biological Process:small GTPase mediated signal transduction (GO:0007264)	Ras-related protein Rap-1B	--	ko04010 MAPK signaling pathway ko04014 Ras signaling pathway ko04015 Rap1 signaling pathway ko04024 cAMP signaling pathway ko04062 Chemokine signaling pathway ko04510 Focal adhesion ko04611 Platelet activation ko04670 Leukocyte transendothelial migration ko04720 Long-term potentiation ko04722 Neurotrophin signaling pathway ko04972 Pancreatic secretion ko05211 Renal cell carcinoma	Ras-related GTPase	R	General function prediction only ;	IPR001806 [Small GTPase superfamily]	cytoplasm protein	--
A6NKT7	RanBP2-like and GRIP domain-containing protein 3	RGPD3	13712.3	19011.8	11762.5	16150.8	14378.2	20875.1	0.865429	0.472054	-0.208513	Nonsignificant	None	3	Biological Process:protein targeting to Golgi (GO:0000042),Molecular Function:protein binding (GO:0005515),Biological Process:intracellular transport (GO:0046907)	E3 SUMO-protein ligase RanBP2	--	ko03013 RNA transport	Ran-binding protein RANBP1 and related RanBD domain proteins	U	Intracellular trafficking, secretion, and vesicular transport ;	IPR000156 [Ran binding domain] ; IPR000237[GRIP domain] ; IPR032023[GCC2, Rab binding domain]	nucleus protein	--
A6NNL5	Uncharacterized protein C15orf61	C15orf61	1839.7	0	2428.54	5112.22	4926.94	4660.78	0.435536	0.0021392	-1.19914	Significant	down	--	--	--	--	--	--	--	--	IPR029245 [Protein of unknown function DUF4528]	--	--
A6PVI3	Nuclear cap-binding protein subunit 2-like	NCBP2L	0	24799.2	24803.3	0	35991.8	37714.8	0.672972	0.04543	-0.571383	Significant	down	1	Molecular Function:nucleic acid binding (GO:0003676)	nuclear cap-binding protein subunit 2	--	ko03013 RNA transport ko03015 mRNA surveillance pathway ko03040 Spliceosome	Nuclear cap-binding protein complex, subunit CBP20 (RRM superfamily)	A	RNA processing and modification ;	IPR000504 [RNA recognition motif domain]	--	--
A6ZKI3	Retrotransposon Gag-like protein 8C	RTL8C	31030.1	45730.1	39103.7	38595.1	40839.9	30694.6	1.05207	0.734086	0.0732283	Nonsignificant	None	--	--	--	--	--	--	--	--	IPR032549 [Domain of unknown function DUF4939]	nucleus protein	--
A7E2V4	Zinc finger SWIM domain-containing protein 8	ZSWIM8	4279.61	0	2222.37	4119.3	3215.52	0	0.886454	0.746479	-0.173882	Nonsignificant	None	--	--	--	--	--	Uncharacterized conserved protein	S	Function unknown ;	--	--	--
A8CG34	Nuclear envelope pore membrane protein POM 121C	POM121C	12664	11948.3	10647.7	17747.4	11683.1	13198.4	0.827137	0.268965	-0.273802	Nonsignificant	None	--	--	nuclear pore complex protein Nup121	--	ko03013 RNA transport	--	--	--	--	--	--
A8MQ27	E3 ubiquitin-protein ligase NEURL1B	NEURL1B	18849.7	17852.1	18631.3	16080.2	16536.9	24225.2	0.973448	0.867022	-0.0388238	Nonsignificant	None	--	--	protein neuralized	2.3.2.27	--	Notch signaling protein Neuralized, Nuez domain	T	Signal transduction mechanisms ;	IPR006573 [Neuralized homology repeat (NHR) domain]	nucleus protein	--
A8MWD9	Putative small nuclear ribonucleoprotein G-like protein 15	SNRPGP15	152693	121187	130796	162754	133013	164406	0.879399	0.251682	-0.18541	Nonsignificant	None	--	--	small nuclear ribonucleoprotein G	--	ko03040 Spliceosome	Small Nuclear ribonucleoprotein G	A	RNA processing and modification ;	IPR001163 [LSM domain, eukaryotic/archaea-type]	nucleus protein	--
A8MXV4	Acyl-coenzyme A diphosphatase NUDT19	NUDT19	15690.3	28326.2	16033.9	12491.7	24683.6	14317	1.1662	0.638961	0.221817	Nonsignificant	None	--	--	nucleoside diphosphate-linked moiety X motif 19, mitochondrial	3.6.1.-	ko04146 Peroxisome	Predicted hydrolase RP2 (NUDIX/MutT superfamily)	S	Function unknown ;	--	--	--
A9QM74	Importin subunit alpha-8	KPNA7	16167.8	12368.7	28422.9	13475.1	7499.83	10904.3	1.78673	0.179431	0.837318	Nonsignificant	None	5	Molecular Function:protein binding (GO:0005515),Cellular Component:nucleus (GO:0005634),Cellular Component:cytoplasm (GO:0005737),Biological Process:protein import into nucleus (GO:0006606),Molecular Function:protein transporter activity (GO:0008565)	--	--	--	Karyopherin (importin) alpha	U	Intracellular trafficking, secretion, and vesicular transport ;	IPR000225 [Armadillo] ; IPR002652[Importin-alpha, importin-beta-binding domain] ; IPR032413[Atypical Arm repeat]	nucleus protein	--
A9UHW6	MIF4G domain-containing protein	MIF4GD	12798.9	12862.9	14562	11495.2	16552.6	15263.9	0.928706	0.560515	-0.106707	Nonsignificant	None	2	Molecular Function:RNA binding (GO:0003723),Molecular Function:protein binding (GO:0005515)	--	--	--	MIF4G domain-containing protein	J	Translation, ribosomal structure and biogenesis ;	IPR003890 [MIF4G-like, type 3]	--	--
B2RTY4	Unconventional myosin-IXa	MYO9A	7226.96	4556.66	4412.57	7633.52	10317.4	5529.31	0.689781	0.217492	-0.53579	Nonsignificant	None	5	Molecular Function:motor activity (GO:0003774),Molecular Function:protein binding (GO:0005515),Molecular Function:ATP binding (GO:0005524),Biological Process:signal transduction (GO:0007165),Cellular Component:myosin complex (GO:0016459)	myosin IX	--	--	Myosin VII, myosin IXB and related myosins	N	Cell motility ;	IPR000048 [IQ motif, EF-hand binding site] ; IPR000159[Ras-associating (RA) domain] ; IPR000198[Rho GTPase-activating protein domain] ; IPR001609[Myosin head, motor domain]	cytoskeleton protein	--
B7ZAQ6	Golgi pH regulator A	GPR89A	4444.13	7134.63	7185.98	7847.93	8366.35	12716.4	0.648611	0.131228	-0.624575	Nonsignificant	None	1	Cellular Component:membrane (GO:0016020)	golgi pH regulator	--	--	Predicted G-protein coupled receptor	T	Signal transduction mechanisms ;	IPR022535 [Golgi pH regulator, conserved domain] ; IPR025969[Abscisic acid G-protein coupled receptor-like domain]	--	--
B7ZC32	Kinesin-like protein KIF28P	KIF28P	57644.3	42064.7	46933.7	49245.6	46771.2	22347.6	1.23891	0.38792	0.30907	Nonsignificant	None	4	Molecular Function:microtubule motor activity (GO:0003777),Molecular Function:ATP binding (GO:0005524),Biological Process:microtubule-based movement (GO:0007018),Molecular Function:microtubule binding (GO:0008017)	--	--	--	Kinesin-like protein	Z	Cytoskeleton ;	IPR001752 [Kinesin motor domain] ; IPR022140[Kinesin-like KIF1-type]	cytoskeleton protein	--
B9A064	Immunoglobulin lambda-like polypeptide 5	IGLL5	250495	162348	290121	391164	260943	473924	0.624284	0.123967	-0.679726	Nonsignificant	None	--	--	--	--	--	--	--	--	IPR003597 [Immunoglobulin C1-set]	extracell protein	--
C4AMC7	Putative WAS protein family homolog 3	WASH3P	26002.8	36666.3	29859	30082.5	29877.7	33626.3	0.988691	0.921116	-0.0164081	Nonsignificant	None	--	--	WAS protein family homolog 1	--	ko04144 Endocytosis	--	--	--	IPR021854 [WASH1, WAHD domain]	--	--
C9J7I0	UBAP1-MVB12-associated (UMA)-domain containing protein 1	UMAD1	14905.8	12117.5	11540.5	6127.2	8027.11	9460.28	1.63305	0.0245947	0.707567	Significant	up	--	--	--	--	--	--	--	--	--	--	--
C9JLW8	Mapk-regulated corepressor-interacting protein 1	MCRIP1	35801.3	39553.8	43316.5	38212.9	42741	39949.3	0.981543	0.784112	-0.0268768	Nonsignificant	None	--	--	--	--	--	--	--	--	IPR029428 [Mapk-regulated corepressor-interacting protein]	--	--
E9PAV3	Nascent polypeptide-associated complex subunit alpha, muscle-specific form	NACA	235818	203794	230537	194626	170850	189792	1.20689	0.0356155	0.271298	Significant	up	--	--	nascent polypeptide-associated complex subunit alpha	--	--	Transcription factor containing NAC and TS-N domains	K	Transcription ;	IPR002715 [Nascent polypeptide-associated complex NAC domain]	nucleus protein	--
E9PRG8	Uncharacterized protein C11orf98	C11orf98	21270.5	17998.6	25182.7	19759.9	10523.3	33957.7	1.00328	0.992596	0.00473122	Nonsignificant	None	--	--	--	--	--	--	--	--	--	--	--
L0R6Q1	SLC35A4 upstream open reading frame protein	SLC35A4	7392.27	10849.4	13771.2	6705.16	20040.1	13061.1	0.804216	0.575734	-0.314346	Nonsignificant	None	--	--	--	--	--	--	--	--	IPR027854 [Protein of unknown function DUF4535]	--	--
L0R819	ASNSD1 upstream open reading frame protein	ASDURF	12465.8	9090.76	13486.7	13541.5	7047.91	15817.4	0.962548	0.884783	-0.0550699	Nonsignificant	None	--	--	--	--	--	--	--	--	--	--	--
O00115	Deoxyribonuclease-2-alpha	DNASE2	50502.6	46596.6	31296	42868.3	45155	46509.7	0.954378	0.748527	-0.0673673	Nonsignificant	None	2	Molecular Function:deoxyribonuclease II activity (GO:0004531),Biological Process:DNA metabolic process (GO:0006259)	deoxyribonuclease II	3.1.22.1	ko04142 Lysosome	Deoxyribonuclease II	L	Replication, recombination and repair ;	IPR004947 [Deoxyribonuclease II]	lysosome protein	--
O00116	Alkyldihydroxyacetonephosphate synthase, peroxisomal	AGPS	44204	38872.4	60158.2	42933.7	37452.8	57218.4	1.04091	0.839684	0.0578481	Nonsignificant	None	4	Molecular Function:catalytic activity (GO:0003824),Molecular Function:oxidoreductase activity (GO:0016491),Molecular Function:flavin adenine dinucleotide binding (GO:0050660),Biological Process:oxidation-reduction process (GO:0055114)	alkyldihydroxyacetonephosphate synthase	2.5.1.26	ko00565 Ether lipid metabolism ko01100 Metabolic pathways ko04146 Peroxisome	Alkyl-dihydroxyacetonephosphate synthase	R	General function prediction only ;	IPR004113 [FAD-linked oxidase, C-terminal] ; IPR006094[FAD linked oxidase, N-terminal]	peroxisome protein	--
O00139	Kinesin-like protein KIF2A	KIF2A	30922.9	26383.9	25076.3	25671	27188.6	31662.8	0.974689	0.791592	-0.0369865	Nonsignificant	None	4	Molecular Function:microtubule motor activity (GO:0003777),Molecular Function:ATP binding (GO:0005524),Biological Process:microtubule-based movement (GO:0007018),Molecular Function:microtubule binding (GO:0008017)	kinesin family member 2/24	--	--	Kinesin-like protein	Z	Cytoskeleton ;	IPR001752 [Kinesin motor domain]	centrosome protein	--
O00142	Thymidine kinase 2, mitochondrial	TK2	38023	36592.1	41475.6	40955.3	38474.8	37143	0.995861	0.934189	-0.00598364	Nonsignificant	None	--	--	thymidine kinase	2.7.1.21	ko00240 Pyrimidine metabolism ko00983 Drug metabolism - other enzymes ko01100 Metabolic pathways	Mitochondrial thymidine kinase 2/deoxyguanosine kinase	F	Nucleotide transport and metabolism ;	IPR031314 [Deoxynucleoside kinase domain]	nucleus protein	--
O00148	ATP-dependent RNA helicase DDX39A	DDX39A	11841.1	12944.1	17302.4	13501.3	12588.8	18622.5	0.941292	0.745068	-0.0872865	Nonsignificant	None	2	Molecular Function:nucleic acid binding (GO:0003676),Molecular Function:ATP binding (GO:0005524)	ATP-dependent RNA helicase DDX39	3.6.4.13	--	ATP-dependent RNA helicase	A	RNA processing and modification ;	IPR001650 [Helicase, C-terminal] ; IPR011545[DEAD/DEAH box helicase domain]	nucleus protein	--
O00151	PDZ and LIM domain protein 1	PDLIM1	58358.6	94300.6	17427.7	48627.8	90028.2	15890.3	1.10056	0.874898	0.138233	Nonsignificant	None	2	Molecular Function:protein binding (GO:0005515),Molecular Function:zinc ion binding (GO:0008270)	--	--	--	Adaptor protein Enigma and related PDZ-LIM proteins	TZ	Signal transduction mechanisms ; Cytoskeleton ;	IPR001478 [PDZ domain] ; IPR001781[Zinc finger, LIM-type] ; IPR031847[Domain of unknown function DUF4749]	cytoskeleton protein	--
O00154	Cytosolic acyl coenzyme A thioester hydrolase	ACOT7	334858	310908	362438	313687	387633	334092	0.973722	0.750337	-0.0384174	Nonsignificant	None	--	--	acyl-coenzyme A thioesterase 7	3.1.2.2	ko00062 Fatty acid elongation ko01040 Biosynthesis of unsaturated fatty acids	Acyl-CoA thioesterase	I	Lipid transport and metabolism ;	IPR006683 [Thioesterase domain]	mitochondrion protein	--
O00159	Unconventional myosin-Ic	MYO1C	202850	235363	178399	188722	212267	188844	1.0454	0.650579	0.0640556	Nonsignificant	None	4	Molecular Function:motor activity (GO:0003774),Molecular Function:protein binding (GO:0005515),Molecular Function:ATP binding (GO:0005524),Cellular Component:myosin complex (GO:0016459)	myosin I	--	--	Myosin class I heavy chain	Z	Cytoskeleton ;	IPR000048 [IQ motif, EF-hand binding site] ; IPR001609[Myosin head, motor domain] ; IPR010926[Class I myosin tail homology domain]	nucleus protein	--
O00161	Synaptosomal-associated protein 23	SNAP23	55921	65546.5	53294.5	64110.9	59332.9	67730.4	0.914151	0.286106	-0.129496	Nonsignificant	None	--	--	synaptosomal-associated protein 23	--	ko04130 SNARE interactions in vesicular transport ko04611 Platelet activation	SNAP-25 (synaptosome-associated protein) component of SNARE complex	U	Intracellular trafficking, secretion, and vesicular transport ;	IPR000928 [SNAP-25]	plasma membrane protein	--
O00165	HCLS1-associated protein X-1	HAX1	11577.4	8716.97	14158	12038	9273.07	11433.3	1.05216	0.765273	0.0733568	Nonsignificant	None	--	--	HCLS1-associated protein X-1	--	--	--	--	--	--	nucleus protein	--
O00170	AH receptor-interacting protein	AIP	125357	100223	122930	107224	106593	109685	1.0773	0.407155	0.107425	Nonsignificant	None	--	--	AH receptor-interacting protein	--	--	Aryl-hydrocarbon receptor-interacting protein	O	Posttranslational modification, protein turnover, chaperones ;	IPR001179 [FKBP-type peptidyl-prolyl cis-trans isomerase domain]	cytoplasm protein	--
O00178	GTP-binding protein 1	GTPBP1	26428.8	23247.2	22549.7	23150.5	25482.9	22547.1	1.01469	0.826828	0.0210329	Nonsignificant	None	--	--	--	--	--	GTP-binding protein GP-1	R	General function prediction only ;	--	--	--
O00186	Syntaxin-binding protein 3	STXBP3	42183.5	34926.9	43260.6	35900.2	35139.4	42492.5	1.06024	0.551113	0.0843879	Nonsignificant	None	2	Biological Process:vesicle docking involved in exocytosis (GO:0006904),Biological Process:vesicle-mediated transport (GO:0016192)	syntaxin-binding protein 3	--	--	Vesicle trafficking protein Sec1	U	Intracellular trafficking, secretion, and vesicular transport ;	IPR001619 [Sec1-like protein]	cytoplasm protein	--
O00189	AP-4 complex subunit mu-1	AP4M1	11928.9	16868.2	15448.7	17117.7	17567.2	13136.7	0.925226	0.589369	-0.112122	Nonsignificant	None	--	--	AP-4 complex subunit mu-1	--	ko04142 Lysosome	Adaptor complexes medium subunit family	U	Intracellular trafficking, secretion, and vesicular transport ;	IPR022775 [AP complex, mu/sigma subunit] ; IPR028565[Mu homology domain]	Golgi apparatus protein	--
O00193	Small acidic protein	SMAP	137520	92293.6	104557	124267	86286	71117.5	1.1871	0.44571	0.247437	Nonsignificant	None	--	--	--	--	--	--	--	--	IPR028124 [Small acidic protein-like domain]	--	--
O00194	Ras-related protein Rab-27B	RAB27B	56201.1	47730.9	49433	44713.9	49030.8	55379.9	1.02844	0.743819	0.0404513	Nonsignificant	None	2	Molecular Function:GTP binding (GO:0005525),Biological Process:small GTPase mediated signal transduction (GO:0007264)	Ras-related protein Rab-27B	--	ko04972 Pancreatic secretion	GTPase Rab27, small G protein superfamily	U	Intracellular trafficking, secretion, and vesicular transport ;	IPR001806 [Small GTPase superfamily]	endoplasmic reticulum protein	--
O00203	AP-3 complex subunit beta-1	AP3B1	74453.7	87668.4	76689.4	72330.6	78473.8	81174.4	1.02945	0.663094	0.0418796	Nonsignificant	None	3	Biological Process:intracellular protein transport (GO:0006886),Biological Process:vesicle-mediated transport (GO:0016192),Cellular Component:membrane coat (GO:0030117)	AP-3 complex subunit beta	--	ko04142 Lysosome	Vesicle coat complex AP-3, beta subunit	U	Intracellular trafficking, secretion, and vesicular transport ;	IPR002553 [Clathrin/coatomer adaptor, adaptin-like, N-terminal] ; IPR029390[AP-3 complex subunit beta, C-terminal domain] ; IPR029394[AP-3 complex subunit beta 1, serine-rich domain]	plasma membrane protein	--
O00213	Amyloid beta precursor protein binding family B member 1	APBB1	11949.1	10455.6	10668.7	9500.19	9918.85	11073.9	1.08463	0.263974	0.117199	Nonsignificant	None	1	Molecular Function:protein binding (GO:0005515)	amyloid beta A4 precursor protein-binding family B member 1	--	ko05010 Alzheimer's disease	--	--	--	IPR006020 [PTB/PI domain]	--	--
O00214	Galectin-8	LGALS8	10577.6	11410.4	13761.5	10856.9	6646.47	7566.02	1.42602	0.0893367	0.511998	Nonsignificant	None	1	Molecular Function:carbohydrate binding (GO:0030246)	galectin-8	--	--	Galectin, galactose-binding lectin	W	Extracellular structures ;	IPR001079 [Galectin, carbohydrate recognition domain]	nucleus protein	--
O00217	NADH dehydrogenase [ubiquinone] iron-sulfur protein 8, mitochondrial	NDUFS8	61914.1	49728.1	52981.8	49737.4	48557.3	48621.5	1.12053	0.245748	0.16418	Nonsignificant	None	--	--	--	--	ko00190 Oxidative phosphorylation ko01100 Metabolic pathways ko04723 Retrograde endocannabinoid signaling ko04932 Non-alcoholic fatty liver disease (NAFLD) ko05010 Alzheimer's disease ko05012 Parkinson's disease ko05016 Huntington's disease	NADH:ubiquinone oxidoreductase, NDUFS8/23 kDa subunit	C	Energy production and conversion ;	IPR017896 [4Fe-4S ferredoxin-type, iron-sulphur binding domain]	--	--
O00231	26S proteasome non-ATPase regulatory subunit 11	PSMD11	172857	189067	162382	163273	176292	184563	1.00034	0.99553	0.000488739	Nonsignificant	None	1	Molecular Function:protein binding (GO:0005515)	26S proteasome regulatory subunit N6	--	ko03050 Proteasome ko05169 Epstein-Barr virus infection	26S proteasome regulatory complex, subunit RPN6/PSMD11	O	Posttranslational modification, protein turnover, chaperones ;	IPR000717 [Proteasome component (PCI) domain]	--	--
O00232	26S proteasome non-ATPase regulatory subunit 12	PSMD12	114733	127659	99897.7	104314	122313	109727	1.01765	0.847258	0.0252375	Nonsignificant	None	1	Molecular Function:protein binding (GO:0005515)	26S proteasome regulatory subunit N5	--	ko03050 Proteasome ko05169 Epstein-Barr virus infection	26S proteasome regulatory complex, subunit RPN5/PSMD12	O	Posttranslational modification, protein turnover, chaperones ;	IPR000717 [Proteasome component (PCI) domain]	nucleus protein	--
O00233	26S proteasome non-ATPase regulatory subunit 9	PSMD9	88380.4	95405.2	85278.3	102072	89124.6	96479.6	0.935301	0.265695	-0.096497	Nonsignificant	None	1	Molecular Function:protein binding (GO:0005515)	26S proteasome non-ATPase regulatory subunit 9	--	--	26S proteasome regulatory complex, subunit PSMD9	O	Posttranslational modification, protein turnover, chaperones ;	IPR001478 [PDZ domain]	--	--
O00244	Copper transport protein ATOX1	ATOX1	109346	129097	121776	142329	97716.2	136968	0.955456	0.731301	-0.0657389	Nonsignificant	None	2	Biological Process:metal ion transport (GO:0030001),Molecular Function:metal ion binding (GO:0046872)	copper chaperone	--	ko04978 Mineral absorption	Copper chaperone	P	Inorganic ion transport and metabolism ;	IPR006121 [Heavy metal-associated domain, HMA]	--	--
O00258	Guided entry of tail-anchored proteins factor 1	GET1	3740.01	2204.39	2303.53	2434.47	5173.48	3834.49	0.720819	0.317669	-0.472292	Nonsignificant	None	1	Biological Process:tail-anchored membrane protein insertion into ER membrane (GO:0071816)				Tryptophan-rich basic nuclear protein	R	General function prediction only ;	IPR028945 [WRB/Get1 family]	nucleus protein	--
O00264	Membrane-associated progesterone receptor component 1	PGRMC1	249106	254908	180638	273842	269429	278227	0.833419	0.194701	-0.262887	Nonsignificant	None	--	--	membrane-associated progesterone receptor component	--	--	Putative steroid membrane receptor Hpr6.6/25-Dx	R	General function prediction only ;	IPR001199 [Cytochrome b5-like heme/steroid binding domain]	--	--
O00267	Transcription elongation factor SPT5	SUPT5H	17748	10844.9	14910.8	13643	14544.9	13661.8	1.03952	0.810019	0.0559187	Nonsignificant	None	--	--	transcription elongation factor SPT5	--	--	RNA polymerase II transcription elongation factor DSIF/SUPT5H/SPT5	K	Transcription ;	IPR005100 [Transcription elongation factor Spt5, NGN domain] ; IPR005824[KOW] ; IPR022581[Spt5 transcription elongation factor, N-terminal]	nucleus protein	--
O00273	DNA fragmentation factor subunit alpha	DFFA	52569.6	42835.7	48619.7	57243.2	45768.5	41489.5	0.996705	0.978308	-0.00476221	Nonsignificant	None	2	Cellular Component:intracellular (GO:0005622),Biological Process:apoptotic process (GO:0006915)	DNA fragmentation factor, 45 kD, alpha subunit	--	ko04210 Apoptosis	--	--	--	IPR003508 [CIDE-N domain] ; IPR015121[DNA fragmentation factor 45kDa, middle domain]	cytoplasm protein	--
O00291	Huntingtin-interacting protein 1	HIP1	20593.6	19552.9	18120.5	22293.1	21892.5	21288.6	0.889923	0.0360958	-0.168247	Nonsignificant	None	2	Molecular Function:actin binding (GO:0003779),Molecular Function:phospholipid binding (GO:0005543)	huntingtin interacting protein 1	--	ko05016 Huntington's disease	Actin-binding protein SLA2/Huntingtin-interacting protein Hip1	Z	Cytoskeleton ;	IPR002558 [I/LWEQ domain] ; IPR011417[AP180 N-terminal homology (ANTH) domain] ; IPR032422[Huntingtin-interacting protein 1, clathrin-binding domain]	synapse protein	--
O00299	Chloride intracellular channel protein 1	CLIC1	799765	712204	850663	799543	802621	763015	0.998923	0.984977	-0.00155463	Nonsignificant	None	1	Molecular Function:protein binding (GO:0005515)	chloride intracellular channel protein 1	--	--	Intracellular Cl- channel CLIC, contains GST domain	P	Inorganic ion transport and metabolism ;	IPR004045 [Glutathione S-transferase, N-terminal]	plasma membrane protein	--
O00300	Tumor necrosis factor receptor superfamily member 11B	TNFRSF11B	60936.6	72893	79366.4	71228.1	68535.2	50661.2	1.11958	0.41799	0.162961	Nonsignificant	None	2	Molecular Function:protein binding (GO:0005515),Biological Process:signal transduction (GO:0007165)	tumor necrosis factor receptor superfamily member 11B	--	ko04060 Cytokine-cytokine receptor interaction ko04380 Osteoclast differentiation	--	--	--	IPR000488 [Death domain] ; IPR001368[TNFR/NGFR cysteine-rich region]	extracell protein	--
O00303	Eukaryotic translation initiation factor 3 subunit F	EIF3F	73660.4	86998.4	73253.3	72107.5	81340.6	66960.8	1.06126	0.506189	0.0857846	Nonsignificant	None	1	Molecular Function:protein binding (GO:0005515)	translation initiation factor 3 subunit F	--	ko03013 RNA transport	Translation initiation factor 3, subunit f (eIF-3f)	J	Translation, ribosomal structure and biogenesis ;	IPR000555 [JAB1/MPN/MOV34 metalloenzyme domain] ; IPR024969[Rpn11/EIF3F, C-terminal]	nucleus protein	--
O00330	Pyruvate dehydrogenase protein X component, mitochondrial	PDHX	33029.7	32514.6	33134.7	30100.9	30767.3	29664.6	1.08998	0.00190176	0.124303	Nonsignificant	None	1	Biological Process:metabolic process (GO:0008152)	dihydrolipoamide dehydrogenase-binding protein of pyruvate dehydrogenase complex	--	ko01100 Metabolic pathways	Dihydrolipoamide acetyltransferase	C	Energy production and conversion ;	IPR000089 [Biotin/lipoyl attachment] ; IPR001078[2-oxoacid dehydrogenase acyltransferase, catalytic domain] ; IPR004167[E3-binding domain]	mitochondrion protein	--
O00391	Sulfhydryl oxidase 1	QSOX1	61401.4	58239.2	73762.8	84302.1	57421.3	110423	0.767028	0.288622	-0.382649	Nonsignificant	None	3	Molecular Function:thiol oxidase activity (GO:0016972),Biological Process:cell redox homeostasis (GO:0045454),Biological Process:oxidation-reduction process (GO:0055114)	thiol oxidase	1.8.3.2	--	FAD-dependent sulfhydryl oxidase/quiescin and related proteins	D	Cell cycle control, cell division, chromosome partitioning ;	IPR013766 [Thioredoxin domain] ; IPR017905[ERV/ALR sulfhydryl oxidase domain]	Golgi apparatus protein	--
O00399	Dynactin subunit 6	DCTN6	31625.1	42339.7	19066.8	27230.7	25651.7	26530.3	1.1715	0.569502	0.228351	Nonsignificant	None	--	--	dynactin 6	--	ko04962 Vasopressin-regulated water reabsorption	Dynactin subunit p27/WS-3, involved in transport of organelles along microtubules	UZ	Intracellular trafficking, secretion, and vesicular transport ; Cytoskeleton ;	IPR001451 [Hexapeptide repeat]	--	--
O00400	Acetyl-coenzyme A transporter 1	SLC33A1	35877.5	40588.5	40138.3	38882.6	43447.4	57155.5	0.83596	0.251319	-0.258495	Nonsignificant	None	2	Molecular Function:acetyl-CoA transporter activity (GO:0008521),Cellular Component:integral component of membrane (GO:0016021)	MFS transporter, PAT family, solute carrier family 33 (acetyl-CoA transportor), member 1	2.3.1.-	ko00604 Glycosphingolipid biosynthesis - ganglio series ko01100 Metabolic pathways	Acetyl-CoA transporter	P	Inorganic ion transport and metabolism ;	IPR024371 [Acetyl-coenzyme A transporter 1]	--	--
O00401	Actin nucleation-promoting factor WASL	WASL	82751.6	98386.7	87018.8	85623.1	76196.9	83102.4	1.09487	0.228387	0.130754	Nonsignificant	None	1	Molecular Function:actin binding (GO:0003779)	Wiskott-Aldrich syndrome protein	--	ko04062 Chemokine signaling pathway ko04144 Endocytosis ko04520 Adherens junction ko04530 Tight junction ko04666 Fc gamma R-mediated phagocytosis ko04810 Regulation of actin cytoskeleton ko05100 Bacterial invasion of epithelial cells ko05130 Pathogenic Escherichia coli infection ko05131 Shigellosis ko05132 Salmonella infection ko05231 Choline metabolism in cancer	Actin regulatory protein (Wiskott-Aldrich syndrome protein)	TZ	Signal transduction mechanisms ; Cytoskeleton ;	IPR000095 [CRIB domain] ; IPR000697[WH1/EVH1 domain] ; IPR003124[WH2 domain]	--	--
O00410	Importin-5	IPO5	144486	155358	146618	132349	169030	115729	1.07038	0.576017	0.0981163	Nonsignificant	None	1	Molecular Function:protein binding (GO:0005515)	importin-5	--	--	Karyopherin (importin) beta 3	YU	Nuclear structure ; Intracellular trafficking, secretion, and vesicular transport ;	IPR000357 [HEAT repeat]	nucleus protein	--
O00418	Eukaryotic elongation factor 2 kinase	EEF2K	6664.95	6446.82	6279.59	9671.73	9888.27	5272.72	0.780879	0.350958	-0.356829	Nonsignificant	None	3	Molecular Function:protein serine/threonine kinase activity (GO:0004674),Molecular Function:ATP binding (GO:0005524),Biological Process:protein phosphorylation (GO:0006468)	elongation factor 2 kinase	2.7.11.20	ko04152 AMPK signaling pathway ko04921 Oxytocin signaling pathway	--	--	--	IPR004166 [MHCK/EF2 kinase] ; IPR006597[Sel1-like repeat]	--	--
O00422	Histone deacetylase complex subunit SAP18	SAP18	34206.6	33453.3	37499.4	42515.3	34401.4	40590.7	0.894916	0.208128	-0.160176	Nonsignificant	None	--	--	histone deacetylase complex subunit SAP18	--	ko03013 RNA transport ko03015 mRNA surveillance pathway	Transcriptional co-repressor component	K	Transcription ;	IPR010516 [Sin3 associated polypeptide p18]	--	--
O00423	Echinoderm microtubule-associated protein-like 1	EML1	25201.1	35340.2	25568.1	29475.3	34832.7	26271.5	0.95065	0.737986	-0.0730138	Nonsignificant	None	1	Molecular Function:protein binding (GO:0005515)	echinoderm microtubule-associated protein-like 1/2	--	--	Uncharacterized conserved protein, contains HELP and WD40 domains	S	Function unknown ;	IPR001680 [WD40 repeat] ; IPR005108[HELP]	nucleus protein	--
O00429	Dynamin-1-like protein	DNM1L	128325	136320	114692	109558	114711	90502.8	1.20512	0.0907141	0.269174	Nonsignificant	None	2	Molecular Function:GTPase activity (GO:0003924),Molecular Function:GTP binding (GO:0005525)	dynamin 1-like protein	3.6.5.5	ko04217 Necroptosis ko04621 NOD-like receptor signaling pathway ko04668 TNF signaling pathway	Vacuolar sorting protein VPS1, dynamin, and related proteins	UR	Intracellular trafficking, secretion, and vesicular transport ; General function prediction only ;	IPR000375 [Dynamin central domain] ; IPR003130[Dynamin GTPase effector] ; IPR022812[Dynamin superfamily]	endoplasmic reticulum protein	--
O00442	RNA 3-terminal phosphate cyclase	RTCA	42505.7	47563.7	40313.9	46275.2	48289.4	43942.1	0.94135	0.337485	-0.0871964	Nonsignificant	None	--	--	RNA 3'-terminal phosphate cyclase (ATP)	6.5.1.4	--	RNA 3'-terminal phosphate cyclase	A	RNA processing and modification ;	IPR013791 [RNA 3'-terminal phosphate cyclase, insert domain] ; IPR023797[RNA 3'-terminal phosphate cyclase domain]	nucleus protein	--
O00443	Phosphatidylinositol 4-phosphate 3-kinase C2 domain-containing subunit alpha	PIK3C2A	0	6855.09	7404.41	7689.62	6159.02	9525.95	0.915064	0.639105	-0.128055	Nonsignificant	None	3	Molecular Function:protein binding (GO:0005515),Molecular Function:kinase activity (GO:0016301),Molecular Function:phosphatidylinositol binding (GO:0035091)	phosphatidylinositol-4-phosphate 3-kinase	2.7.1.154	ko00562 Inositol phosphate metabolism ko01100 Metabolic pathways ko04070 Phosphatidylinositol signaling system	Phosphoinositide 3-kinase	T	Signal transduction mechanisms ;	IPR000008 [C2 domain] ; IPR000341[Phosphatidylinositol 3-kinase Ras-binding (PI3K RBD) domain] ; IPR000403[Phosphatidylinositol 3-/4-kinase, catalytic domain] ; IPR001263[Phosphoinositide 3-kinase, accessory (PIK) domain] ; IPR001683[Phox homologous domain] ; IPR002420[Phosphatidylinositol 3-kinase, C2 domain]	plasma membrane protein	--
O00459	Phosphatidylinositol 3-kinase regulatory subunit beta	PIK3R2	10602.2	16773.5	10760	3418.62	7081.23	8480.19	2.00925	0.0651275	1.00666	Nonsignificant	None	1	Biological Process:signal transduction (GO:0007165)	phosphoinositide-3-kinase regulatory subunit alpha/beta/delta	--	ko01521 EGFR tyrosine kinase inhibitor resistance ko01522 Endocrine resistance ko01524 Platinum drug resistance ko04012 ErbB signaling pathway ko04014 Ras signaling pathway ko04015 Rap1 signaling pathway ko04024 cAMP signaling pathway ko04062 Chemokine signaling pathway ko04066 HIF-1 signaling pathway ko04068 FoxO signaling pathway ko04070 Phosphatidylinositol signaling system ko04071 Sphingolipi…	Adaptor for phosphoinositide 3-kinase	T	Signal transduction mechanisms ;	IPR000198 [Rho GTPase-activating protein domain] ; IPR000980[SH2 domain] ; IPR032498[PI3K p85 subunit, inter-SH2 domain]	nucleus protein	--
O00461	Golgi integral membrane protein 4	GOLIM4	23966.7	24451.3	28998.1	26617.4	19616.6	24204.7	1.09905	0.422347	0.136263	Nonsignificant	None	--	--	--	--	--	--	--	--	--	Golgi apparatus protein	--
O00462	Beta-mannosidase	MANBA	14568.3	17413	26383.8	14127.7	17019.7	15788.8	1.2435	0.356428	0.314406	Nonsignificant	None	1	Biological Process:carbohydrate metabolic process (GO:0005975)	beta-mannosidase	3.2.1.25	ko00511 Other glycan degradation ko04142 Lysosome	Predicted beta-mannosidase	G	Carbohydrate transport and metabolism ;	IPR006103 [Glycoside hydrolase family 2, catalytic domain]	lysosome protein	--
O00468	Agrin	AGRN	29837.2	32292.2	26692.4	19772.1	26855	26374.5	1.21671	0.132913	0.282986	Nonsignificant	None	4	Molecular Function:protein binding (GO:0005515),Biological Process:G-protein coupled acetylcholine receptor signaling pathway (GO:0007213),Biological Process:receptor clustering (GO:0043113),Molecular Function:laminin binding (GO:0043236)	agrin	--	ko04512 ECM-receptor interaction	Basement membrane-specific heparan sulfate proteoglycan (HSPG) core protein	O	Posttranslational modification, protein turnover, chaperones ;	IPR000082 [SEA domain] ; IPR000742[EGF-like domain] ; IPR001791[Laminin G domain] ; IPR002049[Laminin EGF domain] ; IPR002350[Kazal domain] ; IPR004850[NtA (N-terminal agrin) domain]	extracell protein	--
O00469	Procollagen-lysine,2-oxoglutarate 5-dioxygenase 2	PLOD2	2.02071e+06	1.93593e+06	2.17555e+06	2123480	2.31799e+06	2.10632e+06	0.936527	0.228836	-0.0946071	Nonsignificant	None	2	Molecular Function:oxidoreductase activity (GO:0016491),Biological Process:oxidation-reduction process (GO:0055114)	procollagen-lysine,2-oxoglutarate 5-dioxygenase 2	1.14.11.4	ko00310 Lysine degradation	Lysyl hydroxylase	O	Posttranslational modification, protein turnover, chaperones ;	IPR005123 [Oxoglutarate/iron-dependent dioxygenase]	endoplasmic reticulum protein	--
O00471	Exocyst complex component 5	EXOC5	28373	31123.5	25669.3	24766.7	30449.5	24568.4	1.06745	0.511042	0.0941637	Nonsignificant	None	3	Cellular Component:cytoplasm (GO:0005737),Biological Process:exocytosis (GO:0006887),Biological Process:vesicle docking (GO:0048278)	exocyst complex component 5	--	--	Exocyst subunit - Sec10p	U	Intracellular trafficking, secretion, and vesicular transport ;	IPR009976 [Exocyst complex component Sec10-like]	cytoplasm protein	--
O00478	Butyrophilin subfamily 3 member A3	BTN3A3	9709.08	8060.14	6671.16	7869	12969.5	8785.14	0.82503	0.391188	-0.277481	Nonsignificant	None	1	Molecular Function:protein binding (GO:0005515)	butyrophilin	--	--	--	--	--	IPR003877 [SPRY domain] ; IPR006574[SPRY-associated] ; IPR013106[Immunoglobulin V-set domain]	plasma membrane protein	--
O00479	High mobility group nucleosome-binding domain-containing protein 4	HMGN4	42577.7	11287	45276.8	38185.6	25669.5	45860.1	0.903625	0.790232	-0.146203	Nonsignificant	None	3	Cellular Component:chromatin (GO:0000785),Cellular Component:nucleus (GO:0005634),Molecular Function:nucleosomal DNA binding (GO:0031492)	high-mobility group nucleosome-binding domain-containing protein 4	--	--	--	--	--	IPR000079 [High mobility group protein HMGN]	nucleus protein	--
O00483	Cytochrome c oxidase subunit NDUFA4	NDUFA4	122928	121853	123155	87423.5	103184	89068.7	1.31558	0.0270616	0.395696	Significant	up	--	--	NADH dehydrogenase (ubiquinone) 1 alpha subcomplex subunit 4	--	ko00190 Oxidative phosphorylation ko01100 Metabolic pathways ko04723 Retrograde endocannabinoid signaling ko04932 Non-alcoholic fatty liver disease (NAFLD) ko05010 Alzheimer's disease ko05012 Parkinson's disease ko05016 Huntington's disease	--	--	--	IPR010530 [NADH-ubiquinone reductase complex 1 MLRQ subunit]	mitochondrion protein	--
O00487	26S proteasome non-ATPase regulatory subunit 14	PSMD14	142432	158243	142556	141144	148392	133261	1.04833	0.375066	0.0680968	Nonsignificant	None	1	Molecular Function:protein binding (GO:0005515)	26S proteasome regulatory subunit N11	--	ko03050 Proteasome ko05169 Epstein-Barr virus infection	26S proteasome regulatory complex, subunit RPN11	O	Posttranslational modification, protein turnover, chaperones ;	IPR000555 [JAB1/MPN/MOV34 metalloenzyme domain] ; IPR024969[Rpn11/EIF3F, C-terminal]	nucleus protein	--
O00499	Myc box-dependent-interacting protein 1	BIN1	47747.5	53186.4	43034.6	42778.6	35356.5	47661.1	1.14446	0.260527	0.194665	Nonsignificant	None	2	Molecular Function:protein binding (GO:0005515),Cellular Component:cytoplasm (GO:0005737)	amphiphysin	--	ko04144 Endocytosis ko04666 Fc gamma R-mediated phagocytosis	Amphiphysin	U	Intracellular trafficking, secretion, and vesicular transport ;	IPR001452 [SH3 domain] ; IPR004148[BAR domain]	--	--
O00505	Importin subunit alpha-4	KPNA3	52277.2	55444.4	57774.7	54575.7	48763.6	49175.7	1.08512	0.153204	0.117849	Nonsignificant	None	5	Molecular Function:protein binding (GO:0005515),Cellular Component:nucleus (GO:0005634),Cellular Component:cytoplasm (GO:0005737),Biological Process:protein import into nucleus (GO:0006606),Molecular Function:protein transporter activity (GO:0008565)	--	--	--	Karyopherin (importin) alpha	U	Intracellular trafficking, secretion, and vesicular transport ;	IPR000225 [Armadillo] ; IPR002652[Importin-alpha, importin-beta-binding domain] ; IPR032413[Atypical Arm repeat]	cytoplasm protein	--
O00506	Serine/threonine-protein kinase 25	STK25	11346.6	10290.3	18370.1	7396.74	11612.5	6485.97	1.5692	0.180679	0.650027	Nonsignificant	None	3	Molecular Function:protein kinase activity (GO:0004672),Molecular Function:ATP binding (GO:0005524),Biological Process:protein phosphorylation (GO:0006468)	serine/threonine-protein kinase 24/25/MST4	2.7.11.1	--	Serine/threonine protein kinase	T	Signal transduction mechanisms ;	IPR000719 [Protein kinase domain]	nucleus protein	--
O00534	von Willebrand factor A domain-containing protein 5A	VWA5A	205424	190015	206803	140664	182838	111762	1.38362	0.0594295	0.468451	Nonsignificant	None	--	--	--	--	--	--	--	--	IPR002035 [von Willebrand factor, type A] ; IPR013694[VIT domain]	nucleus protein	--
O00541	Pescadillo homolog	PES1	15644	16406.2	20001.4	13109	14131.8	14607.3	1.24382	0.0739818	0.314782	Nonsignificant	None	2	Cellular Component:nucleolus (GO:0005730),Biological Process:ribosome biogenesis (GO:0042254)	pescadillo	--	--	Protein required for normal rRNA processing	A	RNA processing and modification ;	IPR001357 [BRCT domain] ; IPR010613[Pescadillo]	nucleus protein	--
O00560	Syntenin-1	SDCBP	28845.2	33456.9	31089	42281.5	25647.8	38077.6	0.880991	0.461481	-0.1828	Nonsignificant	None	1	Molecular Function:protein binding (GO:0005515)	syntenin-1	--	--	--	--	--	IPR001478 [PDZ domain]	endoplasmic reticulum protein	--
O00562	Membrane-associated phosphatidylinositol transfer protein 1	PITPNM1	80950.4	92629.8	82561.2	84363	106187	69853.4	0.983633	0.90496	-0.0238083	Nonsignificant	None	3	Cellular Component:intracellular (GO:0005622),Biological Process:transport (GO:0006810),Molecular Function:metal ion binding (GO:0046872)	--	--	--	Phosphatidylinositol transfer protein	IT	Lipid transport and metabolism ; Signal transduction mechanisms ;	IPR001666 [Phosphatidylinositol transfer protein] ; IPR004177[DDHD domain]	Golgi apparatus protein	--
O00566	U3 small nucleolar ribonucleoprotein protein MPP10	MPHOSPH10	4180.4	7754.53	9853.51	3612.45	3876.52	5293.78	1.70452	0.158899	0.769365	Nonsignificant	None	4	Cellular Component:nucleus (GO:0005634),Cellular Component:small nucleolar ribonucleoprotein complex (GO:0005732),Biological Process:rRNA processing (GO:0006364),Cellular Component:Mpp10 complex (GO:0034457)	U3 small nucleolar RNA-associated protein MPP10	--	ko03008 Ribosome biogenesis in eukaryotes	U3 small nucleolar ribonucleoprotein (snoRNP) subunit - Mpp10p	A	RNA processing and modification ;	IPR012173 [U3 small nucleolar ribonucleoprotein complex, subunit Mpp10]	nucleus protein	--
O00567	Nucleolar protein 56	NOP56	49234.3	47248.1	56304.4	47820.9	39326.7	54617.4	1.07775	0.519399	0.108019	Nonsignificant	None	--	--	nucleolar protein 56	--	ko03008 Ribosome biogenesis in eukaryotes	Ribosome biogenesis protein - Nop56p/Sik1p	AJ	RNA processing and modification ; Translation, ribosomal structure and biogenesis ;	IPR002687 [Nop domain] ; IPR012974[NOP5, N-terminal]	nucleus protein	--
O00571	ATP-dependent RNA helicase DDX3X	DDX3X	177568	168716	171992	168324	174613	167618	1.01512	0.492205	0.0216569	Nonsignificant	None	2	Molecular Function:nucleic acid binding (GO:0003676),Molecular Function:ATP binding (GO:0005524)	ATP-dependent RNA helicase DDX3X	3.6.4.13	ko04622 RIG-I-like receptor signaling pathway ko05161 Hepatitis B ko05203 Viral carcinogenesis	ATP-dependent RNA helicase	A	RNA processing and modification ;	IPR001650 [Helicase, C-terminal] ; IPR011545[DEAD/DEAH box helicase domain]	nucleus protein	--
O00584	Ribonuclease T2	RNASET2	30226	25661.7	31992.9	30621	30180.3	30074.7	0.967039	0.649935	-0.0483538	Nonsignificant	None	2	Molecular Function:RNA binding (GO:0003723),Molecular Function:ribonuclease T2 activity (GO:0033897)	ribonuclease T2	3.1.27.1	--	Ribonuclease, T2 family	A	RNA processing and modification ;	IPR001568 [Ribonuclease T2-like]	--	--
O00592	Podocalyxin	PODXL	2003.66	0	5168.96	1768.61	0	8569.91	0.693777	0.714048	-0.527457	Nonsignificant	None	--	--	podocalyxin-like	--	--	--	--	--	IPR013836 [CD34/Podocalyxin]	endosome protein	--
O00622	CCN family member 1	CCN1	167945	161686	145839	169533	142212	203525	0.922759	0.521728	-0.115974	Nonsignificant	None	4	Biological Process:regulation of cell growth (GO:0001558),Molecular Function:protein binding (GO:0005515),Molecular Function:insulin-like growth factor binding (GO:0005520),Cellular Component:extracellular region (GO:0005576)	cysteine rich protein 61	--	--	--	--	--	IPR000867 [Insulin-like growth factor-binding protein, IGFBP] ; IPR001007[VWFC domain] ; IPR006208[Glycoprotein hormone subunit beta, cystine knot]	--	--
O00625	Pirin	PIR	30562.6	34618	16135.7	35416.5	45331.8	30370.1	0.731798	0.235702	-0.450483	Nonsignificant	None	--	--	uncharacterized protein	--	--	--	--	--	IPR003829 [Pirin, N-terminal domain] ; IPR008778[Pirin, C-terminal domain]	nucleus protein	--
O00629	Importin subunit alpha-3	KPNA4	159357	161031	176421	153236	149473	159097	1.0758	0.128804	0.105406	Nonsignificant	None	5	Molecular Function:protein binding (GO:0005515),Cellular Component:nucleus (GO:0005634),Cellular Component:cytoplasm (GO:0005737),Biological Process:protein import into nucleus (GO:0006606),Molecular Function:protein transporter activity (GO:0008565)	--	--	--	Karyopherin (importin) alpha	U	Intracellular trafficking, secretion, and vesicular transport ;	IPR000225 [Armadillo] ; IPR002652[Importin-alpha, importin-beta-binding domain] ; IPR032413[Atypical Arm repeat]	cytoplasm protein	--
O00634	Netrin-3	NTN3	8833.34	13722.3	8200.13	0	4643.68	9066.12	1.49556	0.310578	0.58069	Nonsignificant	None	--	--	netrin 3	--	ko04360 Axon guidance	Netrin, axonal chemotropic factor	T	Signal transduction mechanisms ;	IPR002049 [Laminin EGF domain] ; IPR008211[Laminin, N-terminal] ; IPR018933[Netrin module, non-TIMP type]	extracell protein	--
O00635	E3 ubiquitin-protein ligase TRIM38	TRIM38	8863.58	9250.65	9308.55	4078.83	9261.76	9124.74	1.22067	0.434877	0.287675	Nonsignificant	None	3	Molecular Function:protein binding (GO:0005515),Cellular Component:intracellular (GO:0005622),Molecular Function:zinc ion binding (GO:0008270)	tripartite motif-containing protein 38	2.3.2.27	--	Predicted E3 ubiquitin ligase	O	Posttranslational modification, protein turnover, chaperones ;	IPR000315 [B-box-type zinc finger] ; IPR003877[SPRY domain] ; IPR006574[SPRY-associated]	cytoskeleton protein	--
O00712	Nuclear factor 1 B-type	NFIB	8765.4	18309.2	0	0	8997.96	12590.8	1.25411	0.644464	0.32666	Nonsignificant	None	3	Cellular Component:intracellular (GO:0005622),Cellular Component:nucleus (GO:0005634),Biological Process:DNA replication (GO:0006260)	nuclear factor I/B	--	--	Nuclear factor I	K	Transcription ;	IPR000647 [CTF transcription factor/nuclear factor 1] ; IPR003619[MAD homology 1, Dwarfin-type] ; IPR019548[CTF transcription factor/nuclear factor 1, N-terminal]	nucleus protein	CTF/NFI
O00743	Serine/threonine-protein phosphatase 6 catalytic subunit	PPP6C	39806.2	49488.3	39997	35484.2	39057.8	33129	1.2008	0.118161	0.263997	Nonsignificant	None	1	Molecular Function:hydrolase activity (GO:0016787)	serine/threonine-protein phosphatase 6 catalytic subunit	3.1.3.16	--	Serine/threonine specific protein phosphatase involved in cell cycle control, PP2A-related	DT	Cell cycle control, cell division, chromosome partitioning ; Signal transduction mechanisms ;	IPR004843 [Calcineurin-like phosphoesterase domain, ApaH type]	nucleus protein	--
O00746	Nucleoside diphosphate kinase, mitochondrial	NME4	7708.09	12109.2	0	0	11485.7	1611.16	1.51313	0.597599	0.597538	Nonsignificant	None	5	Molecular Function:nucleoside diphosphate kinase activity (GO:0004550),Biological Process:nucleoside diphosphate phosphorylation (GO:0006165),Biological Process:GTP biosynthetic process (GO:0006183),Biological Process:UTP biosynthetic process (GO:0006228),Biological Process:CTP biosynthetic process (GO:0006241)	nucleoside-diphosphate kinase	2.7.4.6	ko00230 Purine metabolism ko00240 Pyrimidine metabolism ko01100 Metabolic pathways	Nucleoside diphosphate kinase	F	Nucleotide transport and metabolism ;	IPR001564 [Nucleoside diphosphate kinase]	mitochondrion protein	--
O00748	Cocaine esterase	CES2	6200.15	9076.6	7461.34	2964.65	6651.63	5420.19	1.5122	0.133493	0.596645	Nonsignificant	None	--	--	--	--	ko00983 Drug metabolism - other enzymes	Carboxylesterase and related proteins	R	General function prediction only ;	IPR002018 [Carboxylesterase, type B]	endoplasmic reticulum protein	--
O00754	Lysosomal alpha-mannosidase	MAN2B1	99610.8	101936	100343	90052.3	108107	71588.9	1.11915	0.416484	0.162406	Nonsignificant	None	5	Molecular Function:alpha-mannosidase activity (GO:0004559),Biological Process:carbohydrate metabolic process (GO:0005975),Biological Process:mannose metabolic process (GO:0006013),Molecular Function:zinc ion binding (GO:0008270),Molecular Function:mannosidase activity (GO:0015923)	lysosomal alpha-mannosidase	3.2.1.24	ko00511 Other glycan degradation ko04142 Lysosome	Glycosyl hydrolase, family 38 - alpha-mannosidase	G	Carbohydrate transport and metabolism ;	IPR000602 [Glycoside hydrolase family 38, N-terminal domain] ; IPR011682[Glycosyl hydrolase family 38, C-terminal] ; IPR015341[Glycoside hydrolase family 38, central domain]	lysosome protein	--
O00764	Pyridoxal kinase	PDXK	220450	232482	210179	220932	270093	193656	0.968497	0.77281	-0.0461811	Nonsignificant	None	--	--	pyridoxine kinase	2.7.1.35	ko00750 Vitamin B6 metabolism ko01100 Metabolic pathways	Pyridoxal/pyridoxine/pyridoxamine kinase	H	Coenzyme transport and metabolism ;	IPR013749 [Pyridoxamine kinase/Phosphomethylpyrimidine kinase]	cytoplasm protein	--
O14494	Phospholipid phosphatase 1	PLPP1	27530.7	23113.7	19374.9	24836	29876.8	13299.2	1.02951	0.908099	0.0419627	Nonsignificant	None	--	--	phosphatidate phosphatase	3.1.3.4	ko00561 Glycerolipid metabolism ko00564 Glycerophospholipid metabolism ko00565 Ether lipid metabolism ko00600 Sphingolipid metabolism ko01100 Metabolic pathways ko04072 Phospholipase D signaling pathway ko04666 Fc gamma R-mediated phagocytosis ko04975 Fat digestion and absorption ko05231 Choline metabolism in cancer	Lipid phosphate phosphatase and related enzymes of the PAP2 family	I	Lipid transport and metabolism ;	IPR000326 [Phosphatidic acid phosphatase type 2/haloperoxidase]	plasma membrane protein	--
O14495	Phospholipid phosphatase 3	PLPP3	184974	199483	206999	186468	220899	181734	1.004	0.957768	0.00575608	Nonsignificant	None	--	--	phosphatidate phosphatase	3.1.3.4	ko00561 Glycerolipid metabolism ko00564 Glycerophospholipid metabolism ko00565 Ether lipid metabolism ko00600 Sphingolipid metabolism ko01100 Metabolic pathways ko04072 Phospholipase D signaling pathway ko04666 Fc gamma R-mediated phagocytosis ko04975 Fat digestion and absorption ko05231 Choline metabolism in cancer	Lipid phosphate phosphatase and related enzymes of the PAP2 family	I	Lipid transport and metabolism ;	IPR000326 [Phosphatidic acid phosphatase type 2/haloperoxidase]	plasma membrane protein	--
O14497	AT-rich interactive domain-containing protein 1A	ARID1A	6703.43	5999.89	6967.03	9061.93	6396.75	6701.07	0.887661	0.404101	-0.17192	Nonsignificant	None	1	Molecular Function:DNA binding (GO:0003677)	AT-rich interactive domain-containing protein 1	--	ko05225 Hepatocellular carcinoma	SWI-SNF chromatin-remodeling complex protein	B	Chromatin structure and dynamics ;	IPR001606 [ARID DNA-binding domain] ; IPR033388[SWI/SNF-like complex subunit BAF250, C-terminal]	nucleus protein	ARID
O14498	Immunoglobulin superfamily containing leucine-rich repeat protein	ISLR	104501	69616.5	119700	81581.4	81205.6	80359.5	1.2084	0.372648	0.273096	Nonsignificant	None	1	Molecular Function:protein binding (GO:0005515)	--	--	--	FOG: Leucine rich repeat	R	General function prediction only ;	IPR001611 [Leucine-rich repeat] ; IPR013098[Immunoglobulin I-set]	extracell protein	--
O14530	Thioredoxin domain-containing protein 9	TXNDC9	16352.3	13998.9	22110.9	34308.4	17538.6	15793.6	0.775601	0.471836	-0.366614	Nonsignificant	None	1	Biological Process:cell redox homeostasis (GO:0045454)	--	--	--	ATP binding protein	OC	Posttranslational modification, protein turnover, chaperones ; Energy production and conversion ;	IPR013766 [Thioredoxin domain]	--	--
O14531	Dihydropyrimidinase-related protein 4	DPYSL4	27994.5	24148.5	17935.8	21468.9	24793	23316.2	1.00719	0.959448	0.010342	Nonsignificant	None	1	Molecular Function:hydrolase activity (GO:0016787)	--	--	--	Dihydroorotase and related enzymes	F	Nucleotide transport and metabolism ;	IPR006680 [Amidohydrolase-related]	centrosome protein	--
O14545	TRAF-type zinc finger domain-containing protein 1	TRAFD1	10355.9	5557.27	7078.85	4526.44	8040.07	10082.1	1.01516	0.96015	0.0217124	Nonsignificant	None	--	--	--	--	--	--	--	--	--	mitochondrion protein	--
O14548	Cytochrome c oxidase subunit 7A-related protein, mitochondrial	COX7A2L	13545.1	17221.7	18013	20191	19025.9	21578.6	0.80236	0.0623395	-0.317679	Nonsignificant	None	--	--	cytochrome c oxidase subunit 7a	--	ko00190 Oxidative phosphorylation ko04260 Cardiac muscle contraction ko04932 Non-alcoholic fatty liver disease (NAFLD) ko05010 Alzheimer's disease ko05012 Parkinson's disease ko05016 Huntington's disease	--	--	--	--	mitochondrion protein	--
O14556	Glyceraldehyde-3-phosphate dehydrogenase, testis-specific	GAPDHS	5496.16	0	10141.2	8209.68	0	8443.67	0.938989	0.847336	-0.0908194	Nonsignificant	None	1	Biological Process:oxidation-reduction process (GO:0055114)	glyceraldehyde-3-phosphate dehydrogenase, spermatogenic	1.2.1.12	ko00010 Glycolysis / Gluconeogenesis ko01100 Metabolic pathways	Glyceraldehyde 3-phosphate dehydrogenase	G	Carbohydrate transport and metabolism ;	IPR020828 [Glyceraldehyde 3-phosphate dehydrogenase, NAD(P) binding domain] ; IPR020829[Glyceraldehyde 3-phosphate dehydrogenase, catalytic domain]	cytoplasm protein	--
O14558	Heat shock protein beta-6	HSPB6	335296	322199	331275	276709	286362	208913	1.28082	0.0938889	0.357064	Nonsignificant	None	1	Molecular Function:structural constituent of eye lens (GO:0005212)	heat shock protein beta-6	--	--	Alpha crystallins	O	Posttranslational modification, protein turnover, chaperones ;	IPR002068 [Alpha crystallin/Hsp20 domain] ; IPR003090[Alpha-crystallin, N-terminal]	nucleus protein	--
O14561	Acyl carrier protein, mitochondrial	NDUFAB1	72232.4	63130.9	64475.2	68566.2	66820.8	61576.9	1.01459	0.799445	0.0209035	Nonsignificant	None	--	--	NADH dehydrogenase (ubiquinone) 1 alpha/beta subcomplex 1	--	ko00190 Oxidative phosphorylation ko01100 Metabolic pathways ko04723 Retrograde endocannabinoid signaling ko04932 Non-alcoholic fatty liver disease (NAFLD) ko05010 Alzheimer's disease ko05012 Parkinson's disease ko05016 Huntington's disease	Acyl carrier protein/NADH-ubiquinone oxidoreductase, NDUFAB1/SDAP subunit	CIQ	Energy production and conversion ; Lipid transport and metabolism ; Secondary metabolites biosynthesis, transport and catabolism ;	IPR009081 [Phosphopantetheine binding ACP domain]	mitochondrion protein	--
O14562	Ubiquitin domain-containing protein UBFD1	UBFD1	41926.7	43345.3	50831.8	37217.4	41001.2	33752.5	1.21553	0.0810516	0.281582	Nonsignificant	None	1	Molecular Function:protein binding (GO:0005515)	--	--	--	Ubiquitin-specific protease	O	Posttranslational modification, protein turnover, chaperones ;	IPR000626 [Ubiquitin domain]	--	--
O14579	Coatomer subunit epsilon	COPE	131572	149406	161765	130583	137108	138907	1.0889	0.25701	0.122871	Nonsignificant	None	--	--	coatomer subunit epsilon	--	--	Vesicle coat complex COPI, epsilon subunit	U	Intracellular trafficking, secretion, and vesicular transport ;	--	--	--
O14613	Cdc42 effector protein 2	CDC42EP2	53621.7	57267.9	40934.5	45769.8	42327.3	39996.7	1.18526	0.204703	0.245201	Nonsignificant	None	--	--	--	--	--	--	--	--	IPR000095 [CRIB domain] ; IPR029273[Cdc42 effector]	cytoskeleton protein	--
O14617	AP-3 complex subunit delta-1	AP3D1	73046.9	74654	76041.2	62713.1	70052.2	72013.5	1.0926	0.0995685	0.12777	Nonsignificant	None	5	Biological Process:intracellular protein transport (GO:0006886),Biological Process:protein transport (GO:0015031),Biological Process:vesicle-mediated transport (GO:0016192),Cellular Component:membrane coat (GO:0030117),Cellular Component:AP-3 adaptor complex (GO:0030123)	AP-3 complex subunit delta	--	ko04142 Lysosome	Vesicle coat complex AP-3, delta subunit	U	Intracellular trafficking, secretion, and vesicular transport ;	IPR002553 [Clathrin/coatomer adaptor, adaptin-like, N-terminal] ; IPR010474[AP-3 complex subunit delta-1]	Golgi apparatus protein	--
O14618	Copper chaperone for superoxide dismutase	CCS	92631.2	90948.4	85243.7	85968.9	93189.8	72424	1.06853	0.425525	0.0956252	Nonsignificant	None	4	Biological Process:superoxide metabolic process (GO:0006801),Biological Process:metal ion transport (GO:0030001),Molecular Function:metal ion binding (GO:0046872),Biological Process:oxidation-reduction process (GO:0055114)	copper chaperone for superoxide dismutase	--	ko05014 Amyotrophic lateral sclerosis (ALS)	Copper chaperone for superoxide dismutase	P	Inorganic ion transport and metabolism ;	IPR001424 [Superoxide dismutase, copper/zinc binding domain] ; IPR006121[Heavy metal-associated domain, HMA]	cytoplasm protein	--
O14641	Segment polarity protein dishevelled homolog DVL-2	DVL2	20043.1	15520.5	19326.7	27189.4	23987.4	15552.6	0.822582	0.35128	-0.281769	Nonsignificant	None	2	Molecular Function:protein binding (GO:0005515),Biological Process:intracellular signal transduction (GO:0035556)	segment polarity protein dishevelled	--	ko04150 mTOR signaling pathway ko04310 Wnt signaling pathway ko04330 Notch signaling pathway ko04390 Hippo signaling pathway ko04550 Signaling pathways regulating pluripotency of stem cells ko04916 Melanogenesis ko05165 Human papillomavirus infection ko05166 HTLV-I infection ko05200 Pathways in cancer ko05217 Basal cell carcinoma ko05224 Breast cancer ko05225 Hepatocellular carcinoma ko05226 Gast…	Dishevelled 3 and related proteins	R	General function prediction only ;	IPR000591 [DEP domain] ; IPR001158[DIX domain] ; IPR001478[PDZ domain] ; IPR003351[Dishevelled protein domain] ; IPR024580[Dishevelled C-terminal]	synapse protein	--
O14647	Chromodomain-helicase-DNA-binding protein 2	CHD2	4676.83	6509.27	4242.87	4029.3	3604.25	4392.58	1.28295	0.195653	0.35947	Nonsignificant	None	1	Molecular Function:ATP binding (GO:0005524)	chromodomain-helicase-DNA-binding protein 2	3.6.4.12	--	Chromodomain-helicase DNA-binding protein	K	Transcription ;	IPR000330 [SNF2-related, N-terminal domain] ; IPR001650[Helicase, C-terminal] ; IPR023780[Chromo domain] ; IPR025260[Domain of unknown function DUF4208]	cytoplasm protein	--
O14653	Golgi SNAP receptor complex member 2	GOSR2	21591.7	15982.5	23711.8	18716.8	17832.8	15533.8	1.17669	0.28599	0.234736	Nonsignificant	None	--	--	golgi SNAP receptor complex member 2	--	ko04130 SNARE interactions in vesicular transport	Golgi SNAP receptor complex member	U	Intracellular trafficking, secretion, and vesicular transport ;	--	--	--
O14656	Torsin-1A	TOR1A	19604.9	19087.6	19952.4	19004.3	19332.7	15475.8	1.08979	0.270222	0.124055	Nonsignificant	None	1	Molecular Function:ATP binding (GO:0005524)	--	--	--	ATPase of the AAA+ superfamily	R	General function prediction only ;	IPR010448 [Torsin]	nucleus protein	--
O14657	Torsin-1B	TOR1B	13228.9	13690.7	14018.8	9748.93	14315.1	16532.1	1.00843	0.959778	0.0121127	Nonsignificant	None	1	Molecular Function:ATP binding (GO:0005524)	--	--	--	ATPase of the AAA+ superfamily	R	General function prediction only ;	IPR010448 [Torsin]	nucleus protein	--
O14662	Syntaxin-16	STX16	7263.85	10638.7	8302.59	12074.9	7688.53	8061.21	0.941796	0.769655	-0.0865137	Nonsignificant	None	2	Molecular Function:protein binding (GO:0005515),Cellular Component:membrane (GO:0016020)	syntaxin 16	--	ko04130 SNARE interactions in vesicular transport	SNARE protein TLG2/Syntaxin 16	U	Intracellular trafficking, secretion, and vesicular transport ;	IPR000727 [Target SNARE coiled-coil homology domain] ; IPR006011[Syntaxin, N-terminal domain]	Golgi apparatus protein	--
O14672	Disintegrin and metalloproteinase domain-containing protein 10	ADAM10	53682.1	68347	79025.4	65263.4	72897.5	60140.5	1.01388	0.916568	0.0198915	Nonsignificant	None	--	--	disintegrin and metalloproteinase domain-containing protein 10	3.4.24.81	ko05010 Alzheimer's disease ko05120 Epithelial cell signaling in Helicobacter pylori infection	Tumor necrosis factor-alpha-converting enzyme (TACE/ADAM17) and related metalloproteases	W	Extracellular structures ;	IPR001762 [Disintegrin domain] ; IPR002870[Peptidase M12B, propeptide]	plasma membrane protein	--
O14683	Tumor protein p53-inducible protein 11	TP53I11	30382.9	42425.8	30427.2	19481.3	47624.6	24122.9	1.13162	0.697808	0.178384	Nonsignificant	None	--	--	--	--	--	--	--	--	IPR028266 [Tumor protein p53-inducible protein 11]	--	--
O14684	Prostaglandin E synthase	PTGES	401707	272034	495410	389320	252901	599699	0.941406	0.849511	-0.0871114	Nonsignificant	None	--	--	microsomal prostaglandin-E synthase 1	5.3.99.3	ko00590 Arachidonic acid metabolism ko01100 Metabolic pathways	--	--	--	IPR001129 [Membrane-associated, eicosanoid/glutathione metabolism (MAPEG) protein]	--	--
O14727	Apoptotic protease-activating factor 1	APAF1	15712	21709.7	10385.5	18194.4	15057.2	11943.9	1.05779	0.827166	0.0810488	Nonsignificant	None	3	Molecular Function:protein binding (GO:0005515),Biological Process:regulation of apoptotic process (GO:0042981),Molecular Function:ADP binding (GO:0043531)	apoptotic protease-activating factor	--	ko01524 Platinum drug resistance ko04115 p53 signaling pathway ko04210 Apoptosis ko04215 Apoptosis - multiple species ko05010 Alzheimer's disease ko05012 Parkinson's disease ko05014 Amyotrophic lateral sclerosis (ALS) ko05016 Huntington's disease ko05134 Legionellosis ko05152 Tuberculosis ko05161 Hepatitis B ko05200 Pathways in cancer ko05222 Small cell lung cancer	FOG: WD40 repeat	R	General function prediction only ;	IPR001315 [CARD domain] ; IPR001680[WD40 repeat] ; IPR002182[NB-ARC]	cytoplasm protein	--
O14730	Serine/threonine-protein kinase RIO3	RIOK3	24293	18612.3	28100.5	29491.8	21444.9	28681.3	0.891831	0.487792	-0.165158	Nonsignificant	None	--	--	RIO kinase 3	2.7.11.1	--	Serine/threonine protein kinase	T	Signal transduction mechanisms ;	--	--	--
O14732	Inositol monophosphatase 2	IMPA2	43485.4	44091.5	42277.7	43282.3	68435.3	32127.5	0.902739	0.706575	-0.147618	Nonsignificant	None	1	Biological Process:phosphatidylinositol phosphorylation (GO:0046854)	myo-inositol-1(or 4)-monophosphatase	3.1.3.25	ko00562 Inositol phosphate metabolism ko01100 Metabolic pathways ko04070 Phosphatidylinositol signaling system	Inositol monophosphatase	G	Carbohydrate transport and metabolism ;	IPR000760 [Inositol monophosphatase-like]	cytoplasm protein	--
O14734	Acyl-coenzyme A thioesterase 8	ACOT8	26511	19161.3	22938.1	16044.3	19198.9	34561.4	0.982892	0.951103	-0.0248956	Nonsignificant	None	--	--	acyl-CoA thioesterase 8	3.1.2.27	ko00120 Primary bile acid biosynthesis ko01100 Metabolic pathways ko04146 Peroxisome	Acyl-CoA thioesterase	I	Lipid transport and metabolism ;	--	peroxisome protein	--
O14735	CDP-diacylglycerol--inositol 3-phosphatidyltransferase	CDIPT	47631.6	51175.6	46712.7	46492.1	49815.9	44413.2	1.0341	0.484792	0.0483762	Nonsignificant	None	2	Biological Process:phospholipid biosynthetic process (GO:0008654),Cellular Component:membrane (GO:0016020)	CDP-diacylglycerol--inositol 3-phosphatidyltransferase	2.7.8.11	ko00562 Inositol phosphate metabolism ko00564 Glycerophospholipid metabolism ko01100 Metabolic pathways ko04070 Phosphatidylinositol signaling system	Phosphatidylinositol synthase	I	Lipid transport and metabolism ;	IPR000462 [CDP-alcohol phosphatidyltransferase]	--	--
O14737	Programmed cell death protein 5	PDCD5	146479	180804	130007	186241	163936	154978	0.90525	0.416297	-0.143611	Nonsignificant	None	1	Molecular Function:DNA binding (GO:0003677)	programmed cell death protein 5	--	--	Apoptosis-related protein/predicted DNA-binding protein	D	Cell cycle control, cell division, chromosome partitioning ;	IPR002836 [PDCD5-related protein]	--	--
O14744	Protein arginine N-methyltransferase 5	PRMT5	62524.5	63574.7	70164	59258.1	72167.7	66028.9	0.993966	0.932859	-0.0087315	Nonsignificant	None	2	Biological Process:protein methylation (GO:0006479),Molecular Function:methyltransferase activity (GO:0008168)	type II protein arginine methyltransferase	2.1.1.320	ko03013 RNA transport	Protein kinase inhibitor	D	Cell cycle control, cell division, chromosome partitioning ;	IPR025799 [Protein arginine N-methyltransferase]	cytoplasm protein	--
O14745	Na(+)/H(+) exchange regulatory cofactor NHE-RF1	NHERF1	216972	213801	206826	224846	200954	212647	0.998671	0.971795	-0.00191901	Nonsignificant	None	1	Molecular Function:protein binding (GO:0005515)	Na(+)/H(+) exchange regulatory cofactor NHE-RF1	--	ko04530 Tight junction ko05165 Human papillomavirus infection	FOG: PDZ domain	S	Function unknown ;	IPR001478 [PDZ domain] ; IPR015098[EBP50, C-terminal]	synapse protein	--
O14763	Tumor necrosis factor receptor superfamily member 10B	TNFRSF10B	46355.6	62733.1	66323.8	54580.5	70747.8	91114.5	0.810433	0.325941	-0.303235	Nonsignificant	None	2	Molecular Function:protein binding (GO:0005515),Biological Process:signal transduction (GO:0007165)	tumor necrosis factor receptor superfamily member 10	--	ko04210 Apoptosis ko04217 Necroptosis ko04650 Natural killer cell mediated cytotoxicity ko05162 Measles ko05164 Influenza A	--	--	--	IPR000488 [Death domain] ; IPR001368[TNFR/NGFR cysteine-rich region]	extracell protein	--
O14772	Fucose-1-phosphate guanylyltransferase	FPGT	17232.4	11331.2	17549.4	14594.7	14421.3	16466.4	1.01386	0.925977	0.0198644	Nonsignificant	None	--	--	fucose-1-phosphate guanylyltransferase	2.7.7.30	ko00051 Fructose and mannose metabolism ko00520 Amino sugar and nucleotide sugar metabolism ko01100 Metabolic pathways	--	--	--	IPR012887 [L-fucokinase]	cytoplasm protein	--
O14773	Tripeptidyl-peptidase 1	TPP1	420192	416244	463404	406560	386146	407327	1.08317	0.115906	0.11526	Nonsignificant	None	1	Molecular Function:serine-type peptidase activity (GO:0008236)	tripeptidyl-peptidase I	3.4.14.9	ko04142 Lysosome	--	--	--	IPR015366 [Peptidase S53, activation domain]	lysosome protein	--
O14776	Transcription elongation regulator 1	TCERG1	44423	48448.8	47537.2	50778.9	52730	53821.5	0.892447	0.0201611	-0.164162	Nonsignificant	None	1	Molecular Function:protein binding (GO:0005515)	transcription elongation regulator 1	--	ko03040 Spliceosome	Transcription factor CA150	K	Transcription ;	IPR001202 [WW domain] ; IPR002713[FF domain]	cytoplasm protein	--
O14786	Neuropilin-1	NRP1	42377.5	56276.7	39648.3	43766	53854.7	37476.4	1.02373	0.886381	0.0338286	Nonsignificant	None	1	Cellular Component:membrane (GO:0016020)	neuropilin 1	--	ko04360 Axon guidance ko05166 HTLV-I infection	--	--	--	IPR000421 [Coagulation factor 5/8 C-terminal domain] ; IPR000859[CUB domain] ; IPR000998[MAM domain] ; IPR022579[Neuropilin, C-terminal]	extracell protein	--
O14787	Transportin-2	TNPO2	27522	20720.1	26890.6	30999.2	29302.1	29227.8	0.839198	0.0994173	-0.252917	Nonsignificant	None	2	Biological Process:intracellular protein transport (GO:0006886),Molecular Function:Ran GTPase binding (GO:0008536)	transportin-2	--	--	Nuclear transport receptor Karyopherin-beta2/Transportin (importin beta superfamily)	YU	Nuclear structure ; Intracellular trafficking, secretion, and vesicular transport ;	IPR001494 [Importin-beta, N-terminal domain]	nucleus protein	--
O14817	Tetraspanin-4	TSPAN4	34187.9	30293.1	39450.6	28879.9	41940.3	31129.8	1.01944	0.897747	0.0277724	Nonsignificant	None	1	Cellular Component:integral component of membrane (GO:0016021)	tetraspanin-4	--	--	Tetraspanin family integral membrane protein	R	General function prediction only ;	IPR018499 [Tetraspanin/Peripherin]	plasma membrane protein	--
O14818	Proteasome subunit alpha type-7	PSMA7	437929	437200	448737	405632	452849	381039	1.06805	0.259153	0.0949756	Nonsignificant	None	5	Molecular Function:endopeptidase activity (GO:0004175),Molecular Function:threonine-type endopeptidase activity (GO:0004298),Cellular Component:proteasome core complex (GO:0005839),Biological Process:ubiquitin-dependent protein catabolic process (GO:0006511),Biological Process:proteolysis involved in cellular protein catabolic process (GO:0051603)	20S proteasome subunit alpha 4	3.4.25.1	ko03050 Proteasome	20S proteasome, regulatory subunit alpha type PSMA7/PRE6	O	Posttranslational modification, protein turnover, chaperones ;	IPR000426 [Proteasome alpha-subunit, N-terminal domain] ; IPR001353[Proteasome, subunit alpha/beta]	nucleus protein	--
O14828	Secretory carrier-associated membrane protein 3	SCAMP3	61788.5	50736	56389.9	44451.7	42756.3	54543	1.19163	0.136522	0.252933	Nonsignificant	None	2	Biological Process:protein transport (GO:0015031),Cellular Component:integral component of membrane (GO:0016021)	secretory carrier-associated membrane protein	--	--	Secretory carrier membrane protein	U	Intracellular trafficking, secretion, and vesicular transport ;	IPR007273 [SCAMP]	--	--
O14841	5-oxoprolinase	OPLAH	36969.9	43862.5	35651	37759.2	46640	28409.8	1.03257	0.844309	0.0462406	Nonsignificant	None	2	Molecular Function:catalytic activity (GO:0003824),Molecular Function:hydrolase activity (GO:0016787)	5-oxoprolinase (ATP-hydrolysing)	3.5.2.9	ko00480 Glutathione metabolism	Oxoprolinase	E	Amino acid transport and metabolism ;	IPR002821 [Hydantoinase/oxoprolinase] ; IPR003692[Hydantoinase B/oxoprolinase] ; IPR008040[Hydantoinaseoxoprolinase, N-terminal]	--	--
O14874	Branched-chain alpha-ketoacid dehydrogenase kinase	BCKDK	20311.9	23592.5	28018.8	18101.7	20277.7	28043	1.08282	0.650774	0.114787	Nonsignificant	None	--	--	[3-methyl-2-oxobutanoate dehydrogenase (acetyl-transferring)] kinase	2.7.11.4	--	Dehydrogenase kinase	T	Signal transduction mechanisms ;	IPR003594 [Histidine kinase-like ATPase, C-terminal domain] ; IPR018955[Branched-chain alpha-ketoacid dehydrogenase kinase/Pyruvate dehydrogenase kinase, N-terminal]	mitochondrion protein	--
O14879	Interferon-induced protein with tetratricopeptide repeats 3	IFIT3	43932.4	46248.4	60698.6	25071.7	35278.5	21454.3	1.84439	0.0261525	0.883144	Significant	up	1	Molecular Function:protein binding (GO:0005515)	--	--	--	FOG: TPR repeat	R	General function prediction only ;	IPR019734 [Tetratricopeptide repeat]	--	--
O14880	Glutathione S-transferase 3, mitochondrial	MGST3	62445.9	68172	60105.2	59523.7	57236	67624.3	1.03438	0.621804	0.0487657	Nonsignificant	None	--	--	glutathione S-transferase	2.5.1.18	ko00480 Glutathione metabolism ko00980 Metabolism of xenobiotics by cytochrome P450 ko00982 Drug metabolism - cytochrome P450 ko01524 Platinum drug resistance ko05200 Pathways in cancer ko05204 Chemical carcinogenesis ko05225 Hepatocellular carcinoma ko05418 Fluid shear stress and atherosclerosis	--	--	--	IPR001129 [Membrane-associated, eicosanoid/glutathione metabolism (MAPEG) protein]	--	--
O14893	Gem-associated protein 2	GEMIN2	11330	12258.2	6956.97	8756.31	7012.35	9853.86	1.19212	0.42104	0.253532	Nonsignificant	None	--	--	gem associated protein 2	--	ko03013 RNA transport	--	--	--	--	nucleus protein	--
O14907	Tax1-binding protein 3	TAX1BP3	58194.7	56386.9	74644.8	61420.8	69604.6	54444.2	1.02026	0.871693	0.0289309	Nonsignificant	None	1	Molecular Function:protein binding (GO:0005515)	--	--	--	Tax interaction protein TIP1	M	Cell wall/membrane/envelope biogenesis ;	IPR001478 [PDZ domain]	synapse protein	--
O14908	PDZ domain-containing protein GIPC1	GIPC1	46460.8	51539.7	42974.8	36835.5	50948.3	42779.1	1.07975	0.508592	0.110698	Nonsignificant	None	1	Molecular Function:protein binding (GO:0005515)	PDZ domain-containing protein GIPC	--	--	RGS-GAIP interacting protein GIPC, contains PDZ domain	TU	Signal transduction mechanisms ; Intracellular trafficking, secretion, and vesicular transport ;	IPR001478 [PDZ domain]	--	--
O14910	Protein lin-7 homolog A	LIN7A	21969.4	24623.5	12712.4	31948.7	18697.4	16414.3	0.884354	0.690708	-0.177304	Nonsignificant	None	1	Molecular Function:protein binding (GO:0005515)	protein lin-7	--	--	Receptor targeting protein Lin-7	W	Extracellular structures ;	IPR001478 [PDZ domain] ; IPR014775[L27 domain, C-terminal]	synapse protein	--
O14920	Inhibitor of nuclear factor kappa-B kinase subunit beta	IKBKB	11719.2	14788.7	14624.9	11662.8	14702.8	13425.9	1.03371	0.753773	0.0478261	Nonsignificant	None	4	Molecular Function:protein kinase activity (GO:0004672),Molecular Function:ATP binding (GO:0005524),Biological Process:protein phosphorylation (GO:0006468),Molecular Function:IkappaB kinase activity (GO:0008384)	inhibitor of nuclear factor kappa-B kinase subunit beta	2.7.11.10	ko01523 Antifolate resistance ko04010 MAPK signaling pathway ko04014 Ras signaling pathway ko04062 Chemokine signaling pathway ko04064 NF-kappa B signaling pathway ko04068 FoxO signaling pathway ko04150 mTOR signaling pathway ko04151 PI3K-Akt signaling pathway ko04210 Apoptosis ko04380 Osteoclast differentiation ko04620 Toll-like receptor signaling pathway ko04621 NOD-like receptor signaling path…	TANK binding protein kinase TBK1	T	Signal transduction mechanisms ;	IPR000719 [Protein kinase domain] ; IPR022007[I-kappa-kinase-beta NEMO binding domain]	nucleus protein	--
O14925	Mitochondrial import inner membrane translocase subunit Tim23	TIMM23	0	5951.4	4494.6	4633.21	5136.09	0	1.06927	0.703485	0.0966229	Nonsignificant	None	--	--	mitochondrial import inner membrane translocase subunit TIM23	--		Mitochondrial import inner membrane translocase, subunit TIM23	U	Intracellular trafficking, secretion, and vesicular transport ;	IPR003397 [Mitochondrial inner membrane translocase subunit Tim17/Tim22/Tim23/peroxisomal protein PMP24]	--	--
O14929	Histone acetyltransferase type B catalytic subunit	HAT1	6551.7	8223.46	6882.48	7037.1	6434.62	7955.28	1.01076	0.914909	0.0154462	Nonsignificant	None	1	Biological Process:chromatin organization (GO:0006325)	histone acetyltransferase 1	2.3.1.48	ko05034 Alcoholism	Histone acetyltransferase type b catalytic subunit	B	Chromatin structure and dynamics ;	IPR019467 [Histone acetyl transferase HAT1 N-terminal]	nucleus protein	--
O14933	Ubiquitin/ISG15-conjugating enzyme E2 L6	UBE2L6	147133	134760	149139	104376	137627	81976.9	1.33043	0.100592	0.411891	Nonsignificant	None	--	--	ubiquitin-conjugating enzyme E2 L6	2.3.2.23	ko04120 Ubiquitin mediated proteolysis ko05012 Parkinson's disease	Ubiquitin-protein ligase	O	Posttranslational modification, protein turnover, chaperones ;	IPR000608 [Ubiquitin-conjugating enzyme E2]	nucleus protein	--
O14936	Peripheral plasma membrane protein CASK	CASK	30276.2	27308.8	25907.7	29316.6	28208.9	28895.4	0.966117	0.503011	-0.0497299	Nonsignificant	None	4	Molecular Function:protein kinase activity (GO:0004672),Molecular Function:protein binding (GO:0005515),Molecular Function:ATP binding (GO:0005524),Biological Process:protein phosphorylation (GO:0006468)	calcium/calmodulin-dependent serine protein kinase	2.7.11.1	--	Calcium/calmodulin-dependent serine protein kinase/membrane-associated guanylate kinase	T	Signal transduction mechanisms ;	IPR000719 [Protein kinase domain] ; IPR001478[PDZ domain] ; IPR008145[Guanylate kinase/L-type calcium channel beta subunit] ; IPR011511[Variant SH3 domain] ; IPR014775[L27 domain, C-terminal]	plasma membrane protein	--
O14939	Phospholipase D2	PLD2	16558.1	14875.7	17335.1	18785.5	12980.8	20182.1	0.938795	0.671665	-0.0911177	Nonsignificant	None	2	Molecular Function:catalytic activity (GO:0003824),Molecular Function:phosphatidylinositol binding (GO:0035091)	phospholipase D1/2	3.1.4.4	ko00564 Glycerophospholipid metabolism ko00565 Ether lipid metabolism ko01100 Metabolic pathways ko04014 Ras signaling pathway ko04024 cAMP signaling pathway ko04071 Sphingolipid signaling pathway ko04072 Phospholipase D signaling pathway ko04144 Endocytosis ko04666 Fc gamma R-mediated phagocytosis ko04724 Glutamatergic synapse ko04912 GnRH signaling pathway ko05231 Choline metabolism in cancer	Phospholipase D1	I	Lipid transport and metabolism ;	IPR001683 [Phox homologous domain] ; IPR001736[Phospholipase D/Transphosphatidylase] ; IPR025202[Phospholipase D-like domain]	--	--
O14949	Cytochrome b-c1 complex subunit 8	UQCRQ	94296.2	125574	100992	114190	102646	122410	0.945808	0.610376	-0.08038	Nonsignificant	None	1	Molecular Function:ubiquinol-cytochrome-c reductase activity (GO:0008121)	ubiquinol-cytochrome c reductase subunit 8	--	ko00190 Oxidative phosphorylation ko01100 Metabolic pathways ko04260 Cardiac muscle contraction ko04932 Non-alcoholic fatty liver disease (NAFLD) ko05010 Alzheimer's disease ko05012 Parkinson's disease ko05016 Huntington's disease	Ubiquinol cytochrome c reductase, subunit QCR8	C	Energy production and conversion ;	IPR004205 [Cytochrome b-c1 complex subunit 8]	mitochondrion protein	--
O14950	Myosin regulatory light chain 12B	MYL12B	823707	834579	709155	691255	730531	716578	1.10713	0.141278	0.146821	Nonsignificant	None	1	Molecular Function:calcium ion binding (GO:0005509)	myosin regulatory light chain 12	--	ko04510 Focal adhesion ko04530 Tight junction ko04611 Platelet activation ko04670 Leukocyte transendothelial migration ko04810 Regulation of actin cytoskeleton	Myosin regulatory light chain, EF-Hand protein superfamily	Z	Cytoskeleton ;	IPR002048 [EF-hand domain] ; IPR015070[DJBP, EF-hand domain]	centrosome protein	--
O14957	Cytochrome b-c1 complex subunit 10	UQCR11	8828.98	9320.87	3784.97	6143.57	9162.06	8910.83	0.905781	0.725155	-0.142765	Nonsignificant	None	2	Molecular Function:ubiquinol-cytochrome-c reductase activity (GO:0008121),Molecular Function:electron carrier activity (GO:0009055)	ubiquinol-cytochrome c reductase subunit 10	--	ko00190 Oxidative phosphorylation ko01100 Metabolic pathways ko04260 Cardiac muscle contraction ko04932 Non-alcoholic fatty liver disease (NAFLD) ko05010 Alzheimer's disease ko05012 Parkinson's disease ko05016 Huntington's disease	--	--	--	IPR015089 [Cytochrome b-c1 complex subunit 10]	mitochondrion protein	--
O14964	Hepatocyte growth factor-regulated tyrosine kinase substrate	HGS	89328.8	99366.3	92804.2	77642.4	80172.7	87941.8	1.14544	0.049418	0.195899	Nonsignificant	None	2	Biological Process:intracellular protein transport (GO:0006886),Molecular Function:metal ion binding (GO:0046872)	hepatocyte growth factor-regulated tyrosine kinase substrate	--	ko04144 Endocytosis ko04145 Phagosome	Membrane trafficking and cell signaling protein HRS, contains VHS and FYVE domains	TU	Signal transduction mechanisms ; Intracellular trafficking, secretion, and vesicular transport ;	IPR000306 [FYVE zinc finger] ; IPR002014[VHS domain] ; IPR024641[Hepatocyte growth factor-regulated tyrosine kinase substrate, helical domain]	cytoplasm protein	--
O14966	Ras-related protein Rab-7L1	RAB29	15925	19346	26252.7	19051.3	21588.2	19115.2	1.02961	0.860621	0.0420912	Nonsignificant	None	2	Molecular Function:GTP binding (GO:0005525),Biological Process:small GTPase mediated signal transduction (GO:0007264)	Ras-related protein Rab-7L1	--	--	GTP-binding protein-like, RAS superfamily	T	Signal transduction mechanisms ;	IPR001806 [Small GTPase superfamily]	mitochondrion protein	--
O14972	Vacuolar protein sorting-associated protein 26C	VPS26C	16499.1	24253.4	19756	18958.9	19584.3	16005.6	1.10926	0.472011	0.149593	Nonsignificant	None	--	--	--	--	--	Uncharacterized conserved protein with similarity to embryogenesis protein H beta 58 and VPS26	R	General function prediction only ;	IPR028934 [Vacuolar protein sorting protein 26 related]	cytoplasm protein	--
O14974	Protein phosphatase 1 regulatory subunit 12A	PPP1R12A	123122	129522	107216	107053	103910	93980.6	1.18009	0.0765415	0.238895	Nonsignificant	None	1	Molecular Function:protein kinase binding (GO:0019901)	protein phosphatase 1 regulatory subunit 12A	--	ko04022 cGMP-PKG signaling pathway ko04024 cAMP signaling pathway ko04270 Vascular smooth muscle contraction ko04510 Focal adhesion ko04611 Platelet activation ko04810 Regulation of actin cytoskeleton ko04921 Oxytocin signaling pathway ko05205 Proteoglycans in cancer	Myosin phosphatase, regulatory subunit	OT	Posttranslational modification, protein turnover, chaperones ; Signal transduction mechanisms ;	IPR020683 [Ankyrin repeat-containing domain] ; IPR031775[cGMP-dependent protein kinase, interacting domain]	cytoplasm protein	--
O14976	Cyclin-G-associated kinase	GAK	8268.92	13017.6	15326.4	11981.7	10458.5	13687.7	1.01343	0.946792	0.0192462	Nonsignificant	None	3	Molecular Function:protein kinase activity (GO:0004672),Molecular Function:ATP binding (GO:0005524),Biological Process:protein phosphorylation (GO:0006468)	cyclin G-associated kinase	2.7.11.1	--	Clathrin coat dissociation kinase GAK/PTEN/Auxilin and related tyrosine phosphatases	TR	Signal transduction mechanisms ; General function prediction only ;	IPR000719 [Protein kinase domain] ; IPR014020[Tensin phosphatase, C2 domain]	endoplasmic reticulum protein	--
O14979	Heterogeneous nuclear ribonucleoprotein D-like	HNRNPDL	133659	117644	152857	117978	96530.1	134083	1.15941	0.281617	0.213391	Nonsignificant	None	1	Molecular Function:nucleic acid binding (GO:0003676)	heterogeneous nuclear ribonucleoprotein A/B/D	--	--	FOG: RRM domain	R	General function prediction only ;	IPR000504 [RNA recognition motif domain]	cytoplasm protein	--
O14980	Exportin-1	XPO1	901177	952456	827676	871477	948804	762150	1.03829	0.639474	0.0542079	Nonsignificant	None	2	Biological Process:intracellular protein transport (GO:0006886),Molecular Function:Ran GTPase binding (GO:0008536)	exportin-1	--	ko03008 Ribosome biogenesis in eukaryotes ko03013 RNA transport ko05164 Influenza A ko05166 HTLV-I infection ko05169 Epstein-Barr virus infection	Nuclear transport receptor CRM1/MSN5 (importin beta superfamily)	YU	Nuclear structure ; Intracellular trafficking, secretion, and vesicular transport ;	IPR001494 [Importin-beta, N-terminal domain] ; IPR013598[Exportin-1/Importin-beta-like] ; IPR014877[CRM1 C-terminal domain]	nucleus protein	--
O14981	TATA-binding protein-associated factor 172	BTAF1	0	4706	8502.06	7939.92	3132.21	6219.65	1.14575	0.739339	0.196296	Nonsignificant	None	1	Molecular Function:ATP binding (GO:0005524)	TATA-binding protein-associated factor	3.6.4.-	--	SNF2 family DNA-dependent ATPase domain-containing protein	K	Transcription ;	IPR000330 [SNF2-related, N-terminal domain] ; IPR001650[Helicase, C-terminal] ; IPR022707[Domain of unknown function DUF3535]	nucleus protein	--
O15013	Rho guanine nucleotide exchange factor 10	ARHGEF10	12683.9	12988.1	16607.2	10763.7	12150.7	9625.23	1.29931	0.0896986	0.37775	Nonsignificant	None	2	Molecular Function:Rho guanyl-nucleotide exchange factor activity (GO:0005089),Biological Process:regulation of Rho protein signal transduction (GO:0035023)	Rho guanine nucleotide exchange factor 10	--	--	Predicted guanine nucleotide exchange factor	T	Signal transduction mechanisms ;	IPR000219 [Dbl homology (DH) domain]	cytoplasm protein	--
O15027	Protein transport protein Sec16A	SEC16A	38212.3	37769.9	41207.1	40366.8	32799	45896.9	0.984265	0.881948	-0.0228807	Nonsignificant	None	--	--	COPII coat assembly protein SEC16	--	--	Regucalcin gene promoter region-related protein (RGPR)	K	Transcription ;	IPR024298 [Ancestral coatomer element 1, Sec16/Sec31] ; IPR024340[Sec16, central conserved domain]	--	--
O15031	Plexin-B2	PLXNB2	82994.6	88499.7	77392.9	79049.6	78405.2	77157.2	1.06085	0.217475	0.0852158	Nonsignificant	None	2	Molecular Function:protein binding (GO:0005515),Cellular Component:membrane (GO:0016020)	plexin B	--	ko04360 Axon guidance	Plexins (functional semaphorin receptors)	T	Signal transduction mechanisms ;	IPR001627 [Sema domain] ; IPR002165[Plexin repeat] ; IPR002909[IPT domain] ; IPR013548[Plexin, cytoplasmic RasGAP domain]	plasma membrane protein	--
O15042	U2 snRNP-associated SURP motif-containing protein	U2SURP	37493.3	33621.8	35290.5	28331.4	31762.7	31202.5	1.16549	0.0310745	0.220942	Nonsignificant	None	3	Molecular Function:nucleic acid binding (GO:0003676),Molecular Function:RNA binding (GO:0003723),Biological Process:RNA processing (GO:0006396)	U2-associated protein SR140	--	ko03040 Spliceosome	Predicted splicing regulator, contains RRM, SWAP and RPR domains	R	General function prediction only ;	IPR000061 [SWAP/Surp] ; IPR000504[RNA recognition motif domain] ; IPR013170[mRNA splicing factor Cwf21 domain]	cytoplasm protein	--
O15056	Synaptojanin-2	SYNJ2	56491.2	69187.2	53507.1	51945	54806.8	55853.5	1.10197	0.326489	0.140079	Nonsignificant	None	1	Molecular Function:phosphoric ester hydrolase activity (GO:0042578)	synaptojanin	3.1.3.36	ko00562 Inositol phosphate metabolism ko01100 Metabolic pathways ko04070 Phosphatidylinositol signaling system	Inositol-1,4,5-triphosphate 5-phosphatase (synaptojanin), INP51/INP52/INP53 family	U	Intracellular trafficking, secretion, and vesicular transport ;	IPR002013 [SAC domain] ; IPR005135[Endonuclease/exonuclease/phosphatase] ; IPR015047[Domain of unknown function DUF1866]	cytoskeleton protein	--
O15061	Synemin	SYNM	50801.6	48916.4	56290	52491.6	40778.1	50150.6	1.08777	0.375034	0.121371	Nonsignificant	None	2	Molecular Function:structural molecule activity (GO:0005198),Cellular Component:intermediate filament (GO:0005882)	desmuslin	--	--	--	--	--	IPR001664 [Intermediate filament protein]	cytoplasm protein	--
O15067	Phosphoribosylformylglycinamidine synthase	PFAS	59760.2	50500.3	69885	64835.4	56825.8	64085.1	0.969847	0.776695	-0.0441704	Nonsignificant	None	--	--	phosphoribosylformylglycinamidine synthase	6.3.5.3	ko00230 Purine metabolism ko01100 Metabolic pathways	Phosphoribosylformylglycinamidine synthase	F	Nucleotide transport and metabolism ;	IPR010918 [AIR synthase-related protein, C-terminal domain]	--	--
O15069	NAC-alpha domain-containing protein 1	NACAD	2260.29	0	3303.09	0	2606.98	955.74	1.56155	0.413364	0.642981	Nonsignificant	None	--	--	--	--	--	Transcription factor containing NAC and TS-N domains	K	Transcription ;	IPR002715 [Nascent polypeptide-associated complex NAC domain]	nucleus protein	--
O15084	Serine/threonine-protein phosphatase 6 regulatory ankyrin repeat subunit A	ANKRD28	12990.9	18673.7	13999.3	17558.1	12224	16627.4	0.983932	0.922563	-0.0233701	Nonsignificant	None	1	Molecular Function:protein binding (GO:0005515)	serine/threonine-protein phosphatase 6 regulatory ankyrin repeat subunit A	--	--	FOG: Ankyrin repeat	R	General function prediction only ;	IPR002110 [Ankyrin repeat] ; IPR020683[Ankyrin repeat-containing domain]	cytoskeleton protein	--
O15085	Rho guanine nucleotide exchange factor 11	ARHGEF11	22913.6	19801.9	22098.7	19610.5	17865.7	15157.3	1.23142	0.0636775	0.300327	Nonsignificant	None	4	Molecular Function:Rho guanyl-nucleotide exchange factor activity (GO:0005089),Molecular Function:protein binding (GO:0005515),Cellular Component:cytoplasm (GO:0005737),Biological Process:regulation of Rho protein signal transduction (GO:0035023)	Rho guanine nucleotide exchange factor 11	--	ko04270 Vascular smooth muscle contraction ko05200 Pathways in cancer	Predicted guanine nucleotide exchange factor	T	Signal transduction mechanisms ;	IPR000219 [Dbl homology (DH) domain] ; IPR001478[PDZ domain] ; IPR015212[Regulator of G protein signalling-like domain]	cytoplasm protein	--
O15091	Mitochondrial ribonuclease P catalytic subunit	PRORP	4684.77	4575.41	5643	0	2616.45	4303.44	1.43578	0.143713	0.521837	Nonsignificant	None	--	--	mitochondrial ribonuclease P protein 3	--	--	--	--	--	IPR031595 [Protein-only RNase P, C-terminal]	--	--
O15116	U6 snRNA-associated Sm-like protein LSm1	LSM1	62243.4	69740.9	34930.9	65208.5	59370.5	55616.8	0.926299	0.706427	-0.11045	Nonsignificant	None	--	--	U6 snRNA-associated Sm-like protein LSm1	--	ko03018 RNA degradation	Small Nuclear ribonucleoprotein splicing factor	A	RNA processing and modification ;	IPR001163 [LSM domain, eukaryotic/archaea-type]	nucleus protein	--
O15118	NPC intracellular cholesterol transporter 1	NPC1	41068.9	43557.1	48583.5	47334.6	35599.7	62197.5	0.917851	0.645691	-0.123668	Nonsignificant	None	1	Cellular Component:integral component of membrane (GO:0016021)	Niemann-Pick C1 protein	--	ko04142 Lysosome ko04979 Cholesterol metabolism	Cholesterol transport protein (Niemann-Pick C disease protein)	I	Lipid transport and metabolism ;	IPR000731 [Sterol-sensing domain] ; IPR003392[Protein patched/dispatched] ; IPR032190[Niemann-Pick C1, N-terminal]	lysosome protein	--
O15120	1-acyl-sn-glycerol-3-phosphate acyltransferase beta	AGPAT2	4904.23	4505.78	2939.99	5834.52	3779.69	6523.76	0.765276	0.283102	-0.385948	Nonsignificant	None	1	Biological Process:metabolic process (GO:0008152)	lysophosphatidate acyltransferase	2.3.1.51	ko00561 Glycerolipid metabolism ko00564 Glycerophospholipid metabolism ko01100 Metabolic pathways ko04072 Phospholipase D signaling pathway ko04975 Fat digestion and absorption	1-acyl-sn-glycerol-3-phosphate acyltransferase	I	Lipid transport and metabolism ;	IPR002123 [Phospholipid/glycerol acyltransferase]	--	--
O15121	Sphingolipid delta(4)-desaturase DES1	DEGS1	36767.1	44375.6	37639.9	39989.6	43552.8	37869	0.978348	0.779085	-0.0315806	Nonsignificant	None	1	Biological Process:lipid metabolic process (GO:0006629)	--	--	ko00600 Sphingolipid metabolism ko01100 Metabolic pathways ko04071 Sphingolipid signaling pathway	Fatty acid desaturase	I	Lipid transport and metabolism ;	IPR005804 [Fatty acid desaturase domain] ; IPR013866[Sphingolipid delta4-desaturase, N-terminal]	endoplasmic reticulum protein	--
O15126	Secretory carrier-associated membrane protein 1	SCAMP1	51985	45946.8	56148.4	40540	45868.2	47921.8	1.14703	0.148892	0.197898	Nonsignificant	None	2	Biological Process:protein transport (GO:0015031),Cellular Component:integral component of membrane (GO:0016021)	secretory carrier-associated membrane protein	--	--	Secretory carrier membrane protein	U	Intracellular trafficking, secretion, and vesicular transport ;	IPR007273 [SCAMP]	--	--
O15127	Secretory carrier-associated membrane protein 2	SCAMP2	48349.7	53186.2	59592.6	56474.3	43422.3	59778.4	1.0091	0.939127	0.013073	Nonsignificant	None	2	Biological Process:protein transport (GO:0015031),Cellular Component:integral component of membrane (GO:0016021)	secretory carrier-associated membrane protein	--	--	Secretory carrier membrane protein	U	Intracellular trafficking, secretion, and vesicular transport ;	IPR007273 [SCAMP]	--	--
O15143	Actin-related protein 2/3 complex subunit 1B	ARPC1B	291668	348146	306011	256817	298940	279698	1.13211	0.152689	0.179014	Nonsignificant	None	1	Molecular Function:protein binding (GO:0005515)	actin related protein 2/3 complex, subunit 1A/1B	--	ko04144 Endocytosis ko04666 Fc gamma R-mediated phagocytosis ko04810 Regulation of actin cytoskeleton ko05100 Bacterial invasion of epithelial cells ko05130 Pathogenic Escherichia coli infection ko05131 Shigellosis ko05132 Salmonella infection	Actin-related protein Arp2/3 complex, subunit ARPC1/p41-ARC	Z	Cytoskeleton ;	IPR001680 [WD40 repeat]	cytoskeleton protein	--
O15144	Actin-related protein 2/3 complex subunit 2	ARPC2	226374	272205	207622	206952	223577	212943	1.09748	0.350257	0.134201	Nonsignificant	None	4	Cellular Component:Arp2/3 protein complex (GO:0005885),Cellular Component:actin cytoskeleton (GO:0015629),Biological Process:regulation of actin filament polymerization (GO:0030833),Biological Process:Arp2/3 complex-mediated actin nucleation (GO:0034314)	actin related protein 2/3 complex, subunit 2	--	ko04144 Endocytosis ko04666 Fc gamma R-mediated phagocytosis ko04810 Regulation of actin cytoskeleton ko05100 Bacterial invasion of epithelial cells ko05130 Pathogenic Escherichia coli infection ko05131 Shigellosis ko05132 Salmonella infection	Actin-related protein Arp2/3 complex, subunit ARPC2	Z	Cytoskeleton ;	IPR007188 [Actin-related protein 2/3 complex subunit 2]	cytoskeleton protein	--
O15145	Actin-related protein 2/3 complex subunit 3	ARPC3	380947	377406	338495	341526	362305	330784	1.06015	0.27577	0.0842696	Nonsignificant	None	4	Cellular Component:cytoskeleton (GO:0005856),Cellular Component:Arp2/3 protein complex (GO:0005885),Biological Process:regulation of actin filament polymerization (GO:0030833),Biological Process:Arp2/3 complex-mediated actin nucleation (GO:0034314)	actin related protein 2/3 complex, subunit 3	--	ko04144 Endocytosis ko04666 Fc gamma R-mediated phagocytosis ko04810 Regulation of actin cytoskeleton ko05100 Bacterial invasion of epithelial cells ko05130 Pathogenic Escherichia coli infection ko05131 Shigellosis ko05132 Salmonella infection	Actin-related protein Arp2/3 complex, subunit ARPC3	Z	Cytoskeleton ;	IPR007204 [Actin-related protein 2/3 complex subunit 3]	cytoskeleton protein	--
O15155	BET1 homolog	BET1	18901.6	8378.51	8604.91	12842.2	5579.64	8332.09	1.3413	0.495653	0.423633	Nonsignificant	None	--	--	blocked early in transport 1	--	ko04130 SNARE interactions in vesicular transport	V-SNARE	U	Intracellular trafficking, secretion, and vesicular transport ;	--	--	--
O15160	DNA-directed RNA polymerases I and III subunit RPAC1	POLR1C	13685.7	11785.5	11772.8	13430.8	11376.5	11632.9	1.02206	0.782228	0.0314801	Nonsignificant	None	2	Molecular Function:DNA-directed 5'-3' RNA polymerase activity (GO:0003899),Molecular Function:protein dimerization activity (GO:0046983)	DNA-directed RNA polymerases I and III subunit RPAC1	--	ko00230 Purine metabolism ko00240 Pyrimidine metabolism ko01100 Metabolic pathways ko03020 RNA polymerase ko04623 Cytosolic DNA-sensing pathway ko05169 Epstein-Barr virus infection	RNA polymerase I and III, subunit RPA40/RPC40	K	Transcription ;	IPR011262 [DNA-directed RNA polymerase, insert domain] ; IPR011263[DNA-directed RNA polymerase, RpoA/D/Rpb3-type]	nucleus protein	--
O15162	Phospholipid scramblase 1	PLSCR1	64353.8	60854.3	66532	50681.2	63200.3	58054.6	1.11518	0.173515	0.15728	Nonsignificant	None	--	--	--	--	--	Phospholipid scramblase	M	Cell wall/membrane/envelope biogenesis ;	IPR005552 [Scramblase]	--	--
O15173	Membrane-associated progesterone receptor component 2	PGRMC2	257292	272965	207037	261042	262118	248102	0.955957	0.608249	-0.0649827	Nonsignificant	None	--	--	membrane-associated progesterone receptor component	--	--	Putative steroid membrane receptor Hpr6.6/25-Dx	R	General function prediction only ;	IPR001199 [Cytochrome b5-like heme/steroid binding domain]	--	--
O15211	Ral guanine nucleotide dissociation stimulator-like 2	RGL2	0	11431.3	8567.75	6505.25	3803.88	9056.62	1.54905	0.210166	0.631385	Nonsignificant	None	3	Molecular Function:guanyl-nucleotide exchange factor activity (GO:0005085),Biological Process:signal transduction (GO:0007165),Biological Process:small GTPase mediated signal transduction (GO:0007264)	ral guanine nucleotide dissociation stimulator-like 2	--	ko04014 Ras signaling pathway	Guanine-nucleotide releasing factor	T	Signal transduction mechanisms ;	IPR000159 [Ras-associating (RA) domain] ; IPR000651[Ras-like guanine nucleotide exchange factor, N-terminal] ; IPR001895[Ras guanine-nucleotide exchange factors catalytic domain]	plasma membrane protein	--
O15212	Prefoldin subunit 6	PFDN6	68515.7	69078	53636.6	66573.2	64213.5	66342.7	0.970075	0.736124	-0.0438323	Nonsignificant	None	3	Biological Process:protein folding (GO:0006457),Cellular Component:prefoldin complex (GO:0016272),Molecular Function:unfolded protein binding (GO:0051082)	prefoldin beta subunit	--	--	Prefoldin subunit 6, KE2 family	O	Posttranslational modification, protein turnover, chaperones ;	IPR002777 [Prefoldin beta-like]	--	--
O15228	Dihydroxyacetone phosphate acyltransferase	GNPAT	9237.62	3507.54	5690.24	4804.98	2564.41	7654.06	1.22711	0.636371	0.295263	Nonsignificant	None	1	Biological Process:metabolic process (GO:0008152)	glyceronephosphate O-acyltransferase	2.3.1.42	ko00564 Glycerophospholipid metabolism ko04146 Peroxisome	Acyl-CoA:dihydroxyactetone-phosphate acyltransferase DHAPAT	I	Lipid transport and metabolism ;	IPR002123 [Phospholipid/glycerol acyltransferase]	--	--
O15235	Small ribosomal subunit protein uS12m	MRPS12	30539.1	21176.5	31066.8	17999.6	20720.5	23808	1.32392	0.135948	0.40482	Nonsignificant	None	4	Molecular Function:structural constituent of ribosome (GO:0003735),Cellular Component:intracellular (GO:0005622),Cellular Component:ribosome (GO:0005840),Biological Process:translation (GO:0006412)	small subunit ribosomal protein S12	--	ko03010 Ribosome	Mitochondrial/chloroplast ribosomal protein S12	J	Translation, ribosomal structure and biogenesis ;	IPR006032 [Ribosomal protein S12/S23]	mitochondrion protein	--
O15243	Leptin receptor gene-related protein	LEPROT	8357.65	3568.09	6337.36	7731.26	6750.74	6633.41	0.864919	0.54283	-0.209364	Nonsignificant	None	--	--	--	--	--	Leptin receptor gene-related protein	T	Signal transduction mechanisms ;	IPR007262 [Vacuolar protein sorting 55]	--	--
O15254	Peroxisomal acyl-coenzyme A oxidase 3	ACOX3	10811.7	11958	13923.2	12316.7	12440.6	17168.7	0.875182	0.3962	-0.192346	Nonsignificant	None	5	Molecular Function:acyl-CoA dehydrogenase activity (GO:0003995),Molecular Function:acyl-CoA oxidase activity (GO:0003997),Cellular Component:peroxisome (GO:0005777),Biological Process:fatty acid beta-oxidation (GO:0006635),Biological Process:oxidation-reduction process (GO:0055114)	acyl-CoA oxidase	1.3.3.6	ko00071 Fatty acid degradation ko00592 alpha-Linolenic acid metabolism ko01040 Biosynthesis of unsaturated fatty acids ko01100 Metabolic pathways ko01212 Fatty acid metabolism ko03320 PPAR signaling pathway ko04024 cAMP signaling pathway ko04146 Peroxisome	Pristanoyl-CoA/acyl-CoA oxidase	IQ	Lipid transport and metabolism ; Secondary metabolites biosynthesis, transport and catabolism ;	IPR002655 [Acyl-CoA oxidase, C-terminal] ; IPR006091[Acyl-CoA oxidase/dehydrogenase, central domain]	peroxisome protein	--
O15258	Protein RER1	RER1	87348	87332.1	96856.5	91279.5	90673.8	116051	0.911184	0.379652	-0.134186	Nonsignificant	None	1	Cellular Component:integral component of membrane (GO:0016021)	--	--	--	Golgi proteins involved in ER retention (RER)	U	Intracellular trafficking, secretion, and vesicular transport ;	IPR004932 [Retrieval of early ER protein Rer1]	Golgi apparatus protein	--
O15260	Surfeit locus protein 4	SURF4	240470	209378	274852	253235	286334	283294	0.880705	0.205378	-0.18327	Nonsignificant	None	1	Cellular Component:integral component of membrane (GO:0016021)	ER-derived vesicles protein	--	--	Putative cargo transport protein ERV29	U	Intracellular trafficking, secretion, and vesicular transport ;	IPR002995 [Surfeit locus 4]	--	--
O15269	Serine palmitoyltransferase 1	SPTLC1	33276.4	35816.6	46917.5	24543.1	35445.6	41585.9	1.14212	0.500819	0.191716	Nonsignificant	None	2	Biological Process:biosynthetic process (GO:0009058),Molecular Function:pyridoxal phosphate binding (GO:0030170)	serine palmitoyltransferase	2.3.1.50	ko00600 Sphingolipid metabolism ko01100 Metabolic pathways ko04071 Sphingolipid signaling pathway	Serine palmitoyltransferase	O	Posttranslational modification, protein turnover, chaperones ;	IPR004839 [Aminotransferase, class I/classII]	mitochondrion protein	--
O15270	Serine palmitoyltransferase 2	SPTLC2	12438.3	8609.12	15895.7	11063.5	11980.3	18664.6	0.885748	0.644517	-0.175032	Nonsignificant	None	2	Biological Process:biosynthetic process (GO:0009058),Molecular Function:pyridoxal phosphate binding (GO:0030170)	serine palmitoyltransferase	2.3.1.50	ko00600 Sphingolipid metabolism ko01100 Metabolic pathways ko04071 Sphingolipid signaling pathway	Serine palmitoyltransferase	O	Posttranslational modification, protein turnover, chaperones ;	IPR004839 [Aminotransferase, class I/classII]	mitochondrion protein	--
O15294	UDP-N-acetylglucosamine--peptide N-acetylglucosaminyltransferase 110 kDa subunit	OGT	42619	36209.3	48282.9	38069.8	41409.4	37176.4	1.08963	0.401617	0.123835	Nonsignificant	None	1	Molecular Function:protein binding (GO:0005515)	protein O-GlcNAc transferase	2.4.1.255	ko00514 Other types of O-glycan biosynthesis ko04931 Insulin resistance	O-linked N-acetylglucosamine transferase OGT	GOT	Carbohydrate transport and metabolism ; Posttranslational modification, protein turnover, chaperones ; Signal transduction mechanisms ;	IPR001440 [Tetratricopeptide repeat 1] ; IPR011990[Tetratricopeptide-like helical domain] ; IPR019734[Tetratricopeptide repeat] ; IPR029489[O-GlcNAc transferase, C-terminal]	peroxisome protein	--
O15305	Phosphomannomutase 2	PMM2	109974	109679	117242	116392	146379	97672.5	0.934667	0.614629	-0.0974752	Nonsignificant	None	3	Molecular Function:phosphomannomutase activity (GO:0004615),Cellular Component:cytoplasm (GO:0005737),Biological Process:GDP-mannose biosynthetic process (GO:0009298)	phosphomannomutase	5.4.2.8	ko00051 Fructose and mannose metabolism ko00520 Amino sugar and nucleotide sugar metabolism ko01100 Metabolic pathways	Phosphomannomutase	I	Lipid transport and metabolism ;	IPR005002 [Phosphomannomutase]	cytoplasm protein	--
O15321	Transmembrane 9 superfamily member 1	TM9SF1	37323	36664.3	53022.6	34866.2	40807.3	40710.9	1.0913	0.567743	0.126044	Nonsignificant	None	1	Cellular Component:integral component of membrane (GO:0016021)	transmembrane 9 superfamily member 1	--	--	Endosomal membrane proteins, EMP70	U	Intracellular trafficking, secretion, and vesicular transport ;	IPR004240 [Nonaspanin (TM9SF)]	--	--
O15344	E3 ubiquitin-protein ligase Midline-1	MID1	11238.4	24476.2	12827	11237.5	16519.3	13325.1	1.18158	0.605862	0.240719	Nonsignificant	None	3	Molecular Function:protein binding (GO:0005515),Cellular Component:intracellular (GO:0005622),Molecular Function:zinc ion binding (GO:0008270)	midline 1	2.3.2.27	ko04120 Ubiquitin mediated proteolysis	Predicted E3 ubiquitin ligase	O	Posttranslational modification, protein turnover, chaperones ;	IPR000315 [B-box-type zinc finger] ; IPR003877[SPRY domain] ; IPR003961[Fibronectin type III] ; IPR006574[SPRY-associated] ; IPR027370[RING-type zinc-finger, LisH dimerisation motif]	cytoskeleton protein	--
O15347	High mobility group protein B3	HMGB3	30027.5	33090.1	36339.9	33708.6	34440.9	35830	0.95651	0.477528	-0.0641476	Nonsignificant	None	--	--	high mobility group protein B3	--	--	HMG box-containing protein	R	General function prediction only ;	IPR009071 [High mobility group box domain]	nucleus protein	HMG
O15355	Protein phosphatase 1G	PPM1G	88872.1	84832.2	85773.8	91431.4	88889.5	77308	1.00718	0.897993	0.0103185	Nonsignificant	None	1	Molecular Function:catalytic activity (GO:0003824)	protein phosphatase 1G	3.1.3.16	--	Serine/threonine protein phosphatase	T	Signal transduction mechanisms ;	IPR001932 [PPM-type phosphatase domain]	mitochondrion protein	--
O15357	Phosphatidylinositol 3,4,5-trisphosphate 5-phosphatase 2	INPPL1	276955	233395	274894	214471	238376	300681	1.04209	0.736942	0.0594793	Nonsignificant	None	1	Molecular Function:protein binding (GO:0005515)	phosphatidylinositol-3,4,5-trisphosphate 5-phosphatase 2	3.1.3.86	ko00562 Inositol phosphate metabolism ko04070 Phosphatidylinositol signaling system ko04662 B cell receptor signaling pathway ko04666 Fc gamma R-mediated phagocytosis ko04910 Insulin signaling pathway	Inositol polyphosphate 5-phosphatase and related proteins	U	Intracellular trafficking, secretion, and vesicular transport ;	IPR000980 [SH2 domain] ; IPR001660[Sterile alpha motif domain] ; IPR005135[Endonuclease/exonuclease/phosphatase]	cytoskeleton protein	--
O15371	Eukaryotic translation initiation factor 3 subunit D	EIF3D	151158	142027	159465	137090	134771	150577	1.07152	0.226127	0.0996555	Nonsignificant	None	3	Molecular Function:translation initiation factor activity (GO:0003743),Cellular Component:cytoplasm (GO:0005737),Cellular Component:eukaryotic translation initiation factor 3 complex (GO:0005852)	translation initiation factor 3 subunit D	--	ko03013 RNA transport	Translation initiation factor 3, subunit d (eIF-3d)	J	Translation, ribosomal structure and biogenesis ;	IPR007783 [Eukaryotic translation initiation factor 3 subunit D]	--	--
O15372	Eukaryotic translation initiation factor 3 subunit H	EIF3H	202641	159371	193183	181300	189933	183823	1.00025	0.997406	0.000360799	Nonsignificant	None	1	Molecular Function:protein binding (GO:0005515)	translation initiation factor 3 subunit H	--	ko03013 RNA transport ko05162 Measles	Translation initiation factor 3, subunit h (eIF-3h)	J	Translation, ribosomal structure and biogenesis ;	IPR000555 [JAB1/MPN/MOV34 metalloenzyme domain]	--	--
O15379	Histone deacetylase 3	HDAC3	11380.7	16233.2	16581.9	10586.6	7952.2	8162.35	1.6552	0.0361225	0.727008	Significant	up	--	--	histone deacetylase 3	3.5.1.98	ko04919 Thyroid hormone signaling pathway ko05034 Alcoholism ko05165 Human papillomavirus infection ko05203 Viral carcinogenesis	Histone deacetylase complex, catalytic component RPD3	B	Chromatin structure and dynamics ;	IPR023801 [Histone deacetylase domain]	nucleus protein	--
O15382	Branched-chain-amino-acid aminotransferase, mitochondrial	BCAT2	47984.5	47377	62322.1	44884.7	61731.8	49290.6	1.01139	0.936836	0.0163462	Nonsignificant	None	2	Molecular Function:catalytic activity (GO:0003824),Biological Process:metabolic process (GO:0008152)	branched-chain amino acid aminotransferase	2.6.1.42	ko00270 Cysteine and methionine metabolism ko00280 Valine, leucine and isoleucine degradation ko00290 Valine, leucine and isoleucine biosynthesis ko00770 Pantothenate and CoA biosynthesis ko01100 Metabolic pathways ko01210 2-Oxocarboxylic acid metabolism ko01230 Biosynthesis of amino acids	Branched chain aminotransferase BCAT1, pyridoxal phosphate enzymes type IV superfamily	E	Amino acid transport and metabolism ;	IPR001544 [Aminotransferase class IV]	mitochondrion protein	--
O15397	Importin-8	IPO8	11718.4	12678.7	15490.4	13285	16440.7	14427.8	0.903382	0.385238	-0.146592	Nonsignificant	None	2	Biological Process:intracellular protein transport (GO:0006886),Molecular Function:Ran GTPase binding (GO:0008536)	importin-8	--	--	Nuclear transport receptor RANBP7/RANBP8 (importin beta superfamily)	YU	Nuclear structure ; Intracellular trafficking, secretion, and vesicular transport ;	IPR001494 [Importin-beta, N-terminal domain] ; IPR013713[Exportin/Importin, Cse1-like]	nucleus protein	--
O15400	Syntaxin-7	STX7	159278	141783	162172	158344	162863	149902	0.983281	0.741182	-0.0243238	Nonsignificant	None	1	Molecular Function:protein binding (GO:0005515)	syntaxin 7	--	ko04130 SNARE interactions in vesicular transport ko04145 Phagosome	SNARE protein PEP12/VAM3/Syntaxin 7/Syntaxin 17	U	Intracellular trafficking, secretion, and vesicular transport ;	IPR000727 [Target SNARE coiled-coil homology domain]	plasma membrane protein	--
O15427	Monocarboxylate transporter 4	SLC16A3	169301	183331	145861	186129	197157	203807	0.849089	0.0709102	-0.236013	Nonsignificant	None	2	Cellular Component:integral component of membrane (GO:0016021),Biological Process:transmembrane transport (GO:0055085)	MFS transporter, MCP family, solute carrier family 16 (monocarboxylic acid transporters), member 3	--	ko05230 Central carbon metabolism in cancer	Monocarboxylate transporter	G	Carbohydrate transport and metabolism ;	IPR011701 [Major facilitator superfamily]	plasma membrane protein	--
O15431	High affinity copper uptake protein 1	SLC31A1	41171.9	37225.9	38898.4	37136.4	28050.8	37089.9	1.14685	0.196085	0.197672	Nonsignificant	None	3	Molecular Function:copper ion transmembrane transporter activity (GO:0005375),Cellular Component:integral component of membrane (GO:0016021),Biological Process:copper ion transmembrane transport (GO:0035434)	solute carrier family 31 (copper transporter), member 1	--	ko01524 Platinum drug resistance ko04978 Mineral absorption	Copper transporter	P	Inorganic ion transport and metabolism ;	IPR007274 [Ctr copper transporter]	--	--
O15438	ATP-binding cassette sub-family C member 3	ABCC3	70202.1	81055.9	73360.6	64961.9	93783.9	64006.9	1.00838	0.954697	0.0120338	Nonsignificant	None	5	Molecular Function:ATP binding (GO:0005524),Biological Process:transport (GO:0006810),Cellular Component:integral component of membrane (GO:0016021),Molecular Function:ATPase activity (GO:0016887),Biological Process:transmembrane transport (GO:0055085)	ATP-binding cassette, subfamily C (CFTR/MRP), member 3	--	ko01523 Antifolate resistance ko02010 ABC transporters ko04976 Bile secretion	Multidrug resistance-associated protein/mitoxantrone resistance protein, ABC superfamily	Q	Secondary metabolites biosynthesis, transport and catabolism ;	IPR003439 [ABC transporter-like] ; IPR011527[ABC transporter type 1, transmembrane domain]	mitochondrion protein	--
O15455	Toll-like receptor 3	TLR3	2655.6	3486.58	6889.13	3860.92	3701.46	6005.72	0.960438	0.910387	-0.0582361	Nonsignificant	None	2	Molecular Function:protein binding (GO:0005515),Biological Process:signal transduction (GO:0007165)	toll-like receptor 3	--	ko04217 Necroptosis ko04620 Toll-like receptor signaling pathway ko05160 Hepatitis C ko05161 Hepatitis B ko05164 Influenza A ko05165 Human papillomavirus infection ko05167 Kaposi's sarcoma-associated herpesvirus infection ko05168 Herpes simplex infection	FOG: Toll/interleukin receptor and related proteins containing LRR and TIR repeats	T	Signal transduction mechanisms ;	IPR000157 [Toll/interleukin-1 receptor homology (TIR) domain] ; IPR001611[Leucine-rich repeat]	endoplasmic reticulum protein	--
O15460	Prolyl 4-hydroxylase subunit alpha-2	P4HA2	473848	524274	470879	537445	607312	475305	0.906756	0.295545	-0.141214	Nonsignificant	None	4	Molecular Function:procollagen-proline 4-dioxygenase activity (GO:0004656),Cellular Component:endoplasmic reticulum (GO:0005783),Molecular Function:oxidoreductase activity (GO:0016491),Biological Process:oxidation-reduction process (GO:0055114)	prolyl 4-hydroxylase	1.14.11.2	ko00330 Arginine and proline metabolism ko01100 Metabolic pathways	Prolyl 4-hydroxylase alpha subunit	E	Amino acid transport and metabolism ;	IPR005123 [Oxoglutarate/iron-dependent dioxygenase] ; IPR013547[Prolyl 4-hydroxylase alpha-subunit, N-terminal]	endoplasmic reticulum protein	--
O15484	Calpain-5	CAPN5	41358.6	37235.5	37370.7	39751.3	37566	39683.8	0.991143	0.832545	-0.0128349	Nonsignificant	None	3	Molecular Function:calcium-dependent cysteine-type endopeptidase activity (GO:0004198),Cellular Component:intracellular (GO:0005622),Biological Process:proteolysis (GO:0006508)	calpain-5	3.4.22.-	--	Cytosolic Ca2+-dependent cysteine protease (calpain), large subunit (EF-Hand protein superfamily)	OT	Posttranslational modification, protein turnover, chaperones ; Signal transduction mechanisms ;	IPR001300 [Peptidase C2, calpain, catalytic domain] ; IPR022682[Peptidase C2, calpain, large subunit, domain III]	cytoplasm protein	--
O15498	Synaptobrevin homolog YKT6	YKT6	65272.2	77608.4	71807.7	76688.6	66194.2	80011.7	0.963183	0.643895	-0.0541182	Nonsignificant	None	2	Cellular Component:integral component of membrane (GO:0016021),Biological Process:vesicle-mediated transport (GO:0016192)	synaptobrevin homolog YKT6	--	ko04130 SNARE interactions in vesicular transport	SNARE protein YKT6, synaptobrevin/VAMP syperfamily	U	Intracellular trafficking, secretion, and vesicular transport ;	IPR001388 [Synaptobrevin] ; IPR010908[Longin domain]	Golgi apparatus protein	--
O15511	Actin-related protein 2/3 complex subunit 5	ARPC5	186506	208104	152430	184273	173022	144065	1.09111	0.491933	0.125797	Nonsignificant	None	4	Cellular Component:Arp2/3 protein complex (GO:0005885),Cellular Component:actin cytoskeleton (GO:0015629),Biological Process:regulation of actin filament polymerization (GO:0030833),Biological Process:Arp2/3 complex-mediated actin nucleation (GO:0034314)	actin related protein 2/3 complex, subunit 5	--	ko04144 Endocytosis ko04666 Fc gamma R-mediated phagocytosis ko04810 Regulation of actin cytoskeleton ko05100 Bacterial invasion of epithelial cells ko05130 Pathogenic Escherichia coli infection ko05131 Shigellosis ko05132 Salmonella infection	Actin-related protein Arp2/3 complex, subunit ARPC5	Z	Cytoskeleton ;	IPR006789 [Actin-related protein 2/3 complex subunit 5]	cytoskeleton protein	--
O15514	DNA-directed RNA polymerase II subunit RPB4	POLR2D	4072.75	5239.05	5189.83	0	6568.93	6848.47	0.720538	0.0335623	-0.472853	Significant	down	1	Molecular Function:DNA-directed 5'-3' RNA polymerase activity (GO:0003899)	DNA-directed RNA polymerase II subunit RPB4	--	ko00230 Purine metabolism ko00240 Pyrimidine metabolism ko01100 Metabolic pathways ko03020 RNA polymerase ko05016 Huntington's disease ko05169 Epstein-Barr virus infection	RNA polymerase II, fourth largest subunit	K	Transcription ;	IPR005574 [RNA polymerase II, Rpb4]	--	--
O15523	ATP-dependent RNA helicase DDX3Y	DDX3Y	25390.6	0	42821.5	28989.2	4911.67	45625.7	1.28659	0.678002	0.363553	Nonsignificant	None	2	Molecular Function:nucleic acid binding (GO:0003676),Molecular Function:ATP binding (GO:0005524)	ATP-dependent RNA helicase DDX3Y	3.6.4.13	--	ATP-dependent RNA helicase	A	RNA processing and modification ;	IPR001650 [Helicase, C-terminal] ; IPR011545[DEAD/DEAH box helicase domain]	nucleus protein	--
O15530	3-phosphoinositide-dependent protein kinase 1	PDPK1	11935.7	11243.4	15318.8	21339.9	15625.2	13926.1	0.756474	0.183464	-0.402637	Nonsignificant	None	3	Molecular Function:protein kinase activity (GO:0004672),Molecular Function:ATP binding (GO:0005524),Biological Process:protein phosphorylation (GO:0006468)	3-phosphoinositide dependent protein kinase-1	2.7.11.1	ko01524 Platinum drug resistance ko03320 PPAR signaling pathway ko04068 FoxO signaling pathway ko04071 Sphingolipid signaling pathway ko04140 Autophagy - animal ko04150 mTOR signaling pathway ko04151 PI3K-Akt signaling pathway ko04152 AMPK signaling pathway ko04210 Apoptosis ko04510 Focal adhesion ko04660 T cell receptor signaling pathway ko04664 Fc epsilon RI signaling pathway ko04722 Neurotroph…	3-phosphoinositide-dependent protein kinase (PDK1)	T	Signal transduction mechanisms ;	IPR000719 [Protein kinase domain] ; IPR033931[PDK1-type, PH domain]	endoplasmic reticulum protein	--
O15533	Tapasin	TAPBP	136719	135343	96735.7	116088	145134	96299.7	1.03154	0.855142	0.0448006	Nonsignificant	None	--	--	TAP binding protein (tapasin)	--	ko04612 Antigen processing and presentation	--	--	--	IPR003597 [Immunoglobulin C1-set]	--	--
O15541	E3 ubiquitin-protein ligase RNF113A	RNF113A	11575.8	11230.2	9413.41	10945.8	0	14988.9	0.828219	0.289999	-0.271916	Nonsignificant	None	1	Molecular Function:metal ion binding (GO:0046872)	RING finger protein 113A	--	--	Predicted E3 ubiquitin ligase	O	Posttranslational modification, protein turnover, chaperones ;	IPR000571 [Zinc finger, CCCH-type]	--	--
O43143	ATP-dependent RNA helicase DHX15	DHX15	73915.3	86301.4	70382.3	75289.1	80595.1	76214.7	0.993538	0.92657	-0.00935347	Nonsignificant	None	3	Molecular Function:nucleic acid binding (GO:0003676),Molecular Function:helicase activity (GO:0004386),Molecular Function:ATP binding (GO:0005524)	pre-mRNA-splicing factor ATP-dependent RNA helicase DHX15/PRP43	3.6.4.13	ko03040 Spliceosome	mRNA splicing factor ATP-dependent RNA helicase	A	RNA processing and modification ;	IPR001650 [Helicase, C-terminal] ; IPR007502[Helicase-associated domain] ; IPR011545[DEAD/DEAH box helicase domain] ; IPR011709[Domain of unknown function DUF1605]	nucleus protein	--
O43148	mRNA cap guanine-N7 methyltransferase	RNMT	14686.3	17077.2	14181.2	15498.4	16460.7	17072.1	0.93705	0.363298	-0.0938019	Nonsignificant	None	--	--	mRNA (guanine-N7-)-methyltransferase	2.1.1.56	ko03015 mRNA surveillance pathway	mRNA cap methyltransferase	A	RNA processing and modification ;	IPR004971 [mRNA (guanine-N(7))-methyltransferase domain]	nucleus protein	--
O43149	Zinc finger ZZ-type and EF-hand domain-containing protein 1	ZZEF1	11468.5	6984.6	10962.9	11884.1	4891.97	4184.63	1.40339	0.376699	0.488914	Nonsignificant	None	1	Molecular Function:zinc ion binding (GO:0008270)	--	--	--	--	--	--	IPR000433 [Zinc finger, ZZ-type] ; IPR004939[APC10/DOC domain]	cytoplasm protein	--
O43150	Arf-GAP with SH3 domain, ANK repeat and PH domain-containing protein 2	ASAP2	12883.9	10539.2	9146.49	16039	10839.2	13044.1	0.815826	0.258021	-0.293667	Nonsignificant	None	2	Molecular Function:GTPase activator activity (GO:0005096),Molecular Function:protein binding (GO:0005515)	Arf-GAP with SH3 domain, ANK repeat and PH domain-containing protein	--	ko04144 Endocytosis ko04666 Fc gamma R-mediated phagocytosis	Putative GTPase activating proteins (GAPs)	T	Signal transduction mechanisms ;	IPR001164 [Arf GTPase activating protein] ; IPR001452[SH3 domain] ; IPR001849[Pleckstrin homology domain] ; IPR020683[Ankyrin repeat-containing domain]	cytoplasm protein	--
O43155	Leucine-rich repeat transmembrane protein FLRT2	FLRT2	28935.1	18041.5	37780.2	23858.3	16417.7	25145.1	1.29556	0.365699	0.373574	Nonsignificant	None	1	Molecular Function:protein binding (GO:0005515)	leucine-rich repeat transmembrane protein FLRT	--	--	--	--	--	IPR000483 [Cysteine-rich flanking region, C-terminal] ; IPR001611[Leucine-rich repeat] ; IPR003961[Fibronectin type III]	plasma membrane protein	--
O43156	TELO2-interacting protein 1 homolog	TTI1	0	5522.07	3373.99	4992.21	0	4591.35	0.928263	0.782838	-0.107395	Nonsignificant	None	--	--	TELO2-interacting protein 1	--	ko04150 mTOR signaling pathway	Uncharacterized conserved protein	S	Function unknown ;	--	--	--
O43157	Plexin-B1	PLXNB1	6532.98	3872.32	7618.03	8097.91	4319.88	4564	1.06133	0.843792	0.0858766	Nonsignificant	None	2	Molecular Function:protein binding (GO:0005515),Cellular Component:membrane (GO:0016020)	plexin B	--	ko04360 Axon guidance	Plexins (functional semaphorin receptors)	T	Signal transduction mechanisms ;	IPR001627 [Sema domain] ; IPR002165[Plexin repeat] ; IPR002909[IPT domain] ; IPR013548[Plexin, cytoplasmic RasGAP domain]	plasma membrane protein	--
O43159	Ribosomal RNA-processing protein 8	RRP8	5362.75	6412.66	5084.93	3009.88	1422.1	3906.19	2.02207	0.0268435	1.01583	Significant	up	2	Cellular Component:nucleolus (GO:0005730),Molecular Function:methyltransferase activity (GO:0008168)	ribosomal RNA-processing protein 8	2.1.1.287	--	Predicted RNA methylase involved in rRNA processing	A	RNA processing and modification ;	IPR007823 [Ribosomal RNA processing protein 8]	nucleus protein	--
O43164	E3 ubiquitin-protein ligase Praja-2	PJA2	15654.8	10507	14427.4	9797	13553.8	9622.87	1.23096	0.275919	0.299781	Nonsignificant	None	2	Molecular Function:protein binding (GO:0005515),Molecular Function:zinc ion binding (GO:0008270)	E3 ubiquitin-protein ligase Praja2	2.3.2.27	--	FOG: Predicted E3 ubiquitin ligase	O	Posttranslational modification, protein turnover, chaperones ;	IPR001841 [Zinc finger, RING-type]	cytoplasm protein	--
O43166	Signal-induced proliferation-associated 1-like protein 1	SIPA1L1	26998.6	16901	19923	18277	22673	22682	1.00299	0.985705	0.00431395	Nonsignificant	None	2	Molecular Function:GTPase activator activity (GO:0005096),Biological Process:regulation of small GTPase mediated signal transduction (GO:0051056)	signal-induced proliferation-associated 1 like protein 1	--	ko04015 Rap1 signaling pathway	Rap1-GTPase-activating protein (Rap1GAP)	T	Signal transduction mechanisms ;	IPR000331 [Rap GTPase activating protein domain] ; IPR021818[Signal-induced proliferation-associated 1-like protein, C-terminal]	nucleus protein	--
O43169	Cytochrome b5 type B	CYB5B	15914.4	15640.9	16153.7	13825.1	20472.1	12771.1	1.01361	0.937541	0.0195056	Nonsignificant	None	--	--	--	--	--	Cytochrome b5	C	Energy production and conversion ;	IPR001199 [Cytochrome b5-like heme/steroid binding domain]	mitochondrion protein	--
O43172	U4/U6 small nuclear ribonucleoprotein Prp4	PRPF4	28956.6	37977.2	39357.2	43211.3	41819.8	45328.9	0.815365	0.0786978	-0.294482	Nonsignificant	None	1	Molecular Function:protein binding (GO:0005515)	U4/U6 small nuclear ribonucleoprotein PRP4	--	ko03040 Spliceosome	U4/U6 small nuclear ribonucleoprotein Prp4 (contains WD40 repeats)	A	RNA processing and modification ;	IPR001680 [WD40 repeat] ; IPR014906[Pre-mRNA processing factor 4 (PRP4)-like]	cytoskeleton protein	--
O43175	D-3-phosphoglycerate dehydrogenase	PHGDH	219778	254356	182691	221414	254428	212959	0.953575	0.683004	-0.0685817	Nonsignificant	None	3	Biological Process:metabolic process (GO:0008152),Molecular Function:NAD binding (GO:0051287),Biological Process:oxidation-reduction process (GO:0055114)	--	--	ko00260 Glycine, serine and threonine metabolism ko01100 Metabolic pathways ko01200 Carbon metabolism ko01230 Biosynthesis of amino acids	D-3-phosphoglycerate dehydrogenase, D-isomer-specific 2-hydroxy acid dehydrogenase superfamily	E	Amino acid transport and metabolism ;	IPR006139 [D-isomer specific 2-hydroxyacid dehydrogenase, catalytic domain] ; IPR006140[D-isomer specific 2-hydroxyacid dehydrogenase, NAD-binding domain]	nucleus protein	--
O43181	NADH dehydrogenase [ubiquinone] iron-sulfur protein 4, mitochondrial	NDUFS4	45383.7	53725.9	37061	44120	48545.7	40092.2	1.02571	0.843294	0.0366183	Nonsignificant	None	1	Biological Process:electron transport chain (GO:0022900)	NADH dehydrogenase (ubiquinone) Fe-S protein 4	--	ko00190 Oxidative phosphorylation ko01100 Metabolic pathways ko04723 Retrograde endocannabinoid signaling ko04932 Non-alcoholic fatty liver disease (NAFLD) ko05010 Alzheimer's disease ko05012 Parkinson's disease ko05016 Huntington's disease	NADH:ubiquinone oxidoreductase, NDUFS4/18 kDa subunit	C	Energy production and conversion ;	IPR006885 [NADH dehydrogenase ubiquinone Fe-S protein 4, mitochondrial]	mitochondrion protein	--
O43182	Rho GTPase-activating protein 6	ARHGAP6	8126.14	10487.9	12552.3	9373.58	16249.6	0	0.810888	0.484786	-0.302425	Nonsignificant	None	1	Biological Process:signal transduction (GO:0007165)	Rho GTPase-activating protein 6	--	--	Rho GTPase-activating protein	TZ	Signal transduction mechanisms ; Cytoskeleton ;	IPR000198 [Rho GTPase-activating protein domain]	Golgi apparatus protein	--
O43237	Cytoplasmic dynein 1 light intermediate chain 2	DYNC1LI2	107207	111281	111706	104550	102461	113095	1.03152	0.397749	0.0447655	Nonsignificant	None	--	--	dynein light intermediate chain 1, cytosolic	--	ko04145 Phagosome ko04962 Vasopressin-regulated water reabsorption ko05132 Salmonella infection	Dynein light intermediate chain	N	Cell motility ;	IPR022780 [Dynein family light intermediate chain]	--	--
O43242	26S proteasome non-ATPase regulatory subunit 3	PSMD3	124876	144660	122253	123432	134463	127954	1.01539	0.811268	0.0220402	Nonsignificant	None	4	Cellular Component:proteasome complex (GO:0000502),Molecular Function:protein binding (GO:0005515),Molecular Function:enzyme regulator activity (GO:0030234),Biological Process:regulation of protein catabolic process (GO:0042176)	26S proteasome regulatory subunit N3	--	ko03050 Proteasome ko05169 Epstein-Barr virus infection	26S proteasome regulatory complex, subunit RPN3/PSMD3	O	Posttranslational modification, protein turnover, chaperones ;	IPR000717 [Proteasome component (PCI) domain] ; IPR013586[26S proteasome regulatory subunit, C-terminal]	nucleus protein	--
O43251	RNA binding protein fox-1 homolog 2	RBFOX2	24339.4	31350.6	28406.1	27702	23640.2	31869.7	1.01063	0.929428	0.0152495	Nonsignificant	None	1	Molecular Function:nucleic acid binding (GO:0003676)	RNA binding protein fox-1	--	--	Ataxin 2-binding protein (RRM superfamily)	R	General function prediction only ;	IPR000504 [RNA recognition motif domain] ; IPR025670[Fox-1 C-terminal domain]	cytoplasm protein	--
O43252	Bifunctional 3-phosphoadenosine 5-phosphosulfate synthase 1	PAPSS1	72232.5	63681.6	81035.2	71607.5	67388.3	74951.4	1.01403	0.863663	0.0201028	Nonsignificant	None	1	Molecular Function:sulfate adenylyltransferase (ATP) activity (GO:0004781)	--	--	ko00230 Purine metabolism ko00450 Selenocompound metabolism ko00920 Sulfur metabolism ko01100 Metabolic pathways	Bifunctional ATP sulfurylase/adenosine 5'-phosphosulfate kinase	F	Nucleotide transport and metabolism ;	IPR024951 [Sulphate adenylyltransferase catalytic domain] ; IPR025980[ATP-sulfurylase PUA-like domain]	--	--
O43264	Centromere/kinetochore protein zw10 homolog	ZW10	22477.2	23633.1	25977.9	22405.2	26642.4	26147.3	0.958683	0.572725	-0.0608737	Nonsignificant	None	2	Cellular Component:nucleus (GO:0005634),Biological Process:mitotic nuclear division (GO:0007067)	protein transport protein DSL1/ZW10	--	--	Centromere/kinetochore protein zw10 involved in mitotic chromosome segregation	D	Cell cycle control, cell division, chromosome partitioning ;	IPR009361 [RZZ complex, subunit Zw10]	endoplasmic reticulum protein	--
O43281	Embryonal Fyn-associated substrate	EFS	6122.82	5665.05	15298.5	4790.15	4315.47	5467.19	1.85869	0.314655	0.894289	Nonsignificant	None	1	Molecular Function:protein binding (GO:0005515)	--	--	--	--	--	--	IPR001452 [SH3 domain] ; IPR021901[CAS family, DUF3513]	Golgi apparatus protein	--
O43290	U4/U6.U5 tri-snRNP-associated protein 1	SART1	23782.2	23051.5	23587.6	24152.8	21505.8	24194.2	1.00814	0.846146	0.0116957	Nonsignificant	None	--	--	U4/U6.U5 tri-snRNP-associated protein 1	--	ko03040 Spliceosome	U4/U6.U5 snRNP associated protein	A	RNA processing and modification ;	IPR005011 [SNU66/SART1 family]	nucleus protein	--
O43292	Glycosylphosphatidylinositol anchor attachment 1 protein	GPAA1	49020.5	31544.6	38366.7	46110	32189.9	45722	0.958957	0.816337	-0.0604621	Nonsignificant	None	2	Cellular Component:integral component of membrane (GO:0016021),Cellular Component:GPI-anchor transamidase complex (GO:0042765)	glycosylphosphatidylinositol transamidase	--	ko00563 Glycosylphosphatidylinositol (GPI)-anchor biosynthesis ko01100 Metabolic pathways	Glycosylphosphatidylinositol anchor attachment protein GAA1	O	Posttranslational modification, protein turnover, chaperones ;	IPR007246 [GPI transamidase component Gaa1]	endoplasmic reticulum protein	--
O43293	Death-associated protein kinase 3	DAPK3	9134.24	7755.43	8897.36	14699.2	11804.2	9314.69	0.719944	0.106874	-0.474043	Nonsignificant	None	3	Molecular Function:protein kinase activity (GO:0004672),Molecular Function:ATP binding (GO:0005524),Biological Process:protein phosphorylation (GO:0006468)	death-associated protein kinase	2.7.11.1	ko04140 Autophagy - animal ko05200 Pathways in cancer ko05219 Bladder cancer	Ca2+/calmodulin-dependent protein kinase, EF-Hand protein superfamily	T	Signal transduction mechanisms ;	IPR000719 [Protein kinase domain]	cytoskeleton protein	--
O43294	Transforming growth factor beta-1-induced transcript 1 protein	TGFB1I1	35917.3	44753.9	33921.7	37154.3	43817	25559.1	1.07568	0.691069	0.105253	Nonsignificant	None	1	Molecular Function:zinc ion binding (GO:0008270)	--	--	--	Adaptor protein Enigma and related PDZ-LIM proteins	TZ	Signal transduction mechanisms ; Cytoskeleton ;	IPR001781 [Zinc finger, LIM-type]	cytoskeleton protein	--
O43301	Heat shock 70 kDa protein 12A	HSPA12A	9882.71	12067.3	13524.1	11810.7	10099.5	13085.2	1.01368	0.912671	0.0196033	Nonsignificant	None	--	--	--	--	--	Molecular chaperones HSP70/HSC70, HSP70 superfamily	O	Posttranslational modification, protein turnover, chaperones ;	--	--	--
O43310	CBP80/20-dependent translation initiation factor	CTIF	20361	24886.2	18734.7	15709.2	16572.7	13094.8	1.41002	0.0428129	0.495711	Significant	up	2	Molecular Function:RNA binding (GO:0003723),Molecular Function:protein binding (GO:0005515)	--	--	--	MIF4G domain-containing protein	J	Translation, ribosomal structure and biogenesis ;	IPR003890 [MIF4G-like, type 3]	--	--
O43314	Inositol hexakisphosphate and diphosphoinositol-pentakisphosphate kinase 2	PPIP5K2	12986.8	12084.6	12644	15720	15752.9	16660.1	0.783566	0.00101611	-0.351873	Significant	down	1	Molecular Function:acid phosphatase activity (GO:0003993)	inositol-hexakisphosphate/diphosphoinositol-pentakisphosphate 1-kinase	2.7.4.24	ko04070 Phosphatidylinositol signaling system	Arp2/3 complex-interacting protein VIP1/Asp1, involved in regulation of actin cytoskeleton	Z	Cytoskeleton ;	IPR000560 [Histidine phosphatase superfamily, clade-2]	--	--
O43318	Mitogen-activated protein kinase kinase kinase 7	MAP3K7	28762.6	24604.7	26447.5	27047.9	23434.4	25437.5	1.05131	0.460927	0.0721813	Nonsignificant	None	2	Molecular Function:protein kinase activity (GO:0004672),Biological Process:protein phosphorylation (GO:0006468)	mitogen-activated protein kinase kinase kinase 7	2.7.11.25	ko04010 MAPK signaling pathway ko04064 NF-kappa B signaling pathway ko04140 Autophagy - animal ko04152 AMPK signaling pathway ko04310 Wnt signaling pathway ko04380 Osteoclast differentiation ko04520 Adherens junction ko04620 Toll-like receptor signaling pathway ko04621 NOD-like receptor signaling pathway ko04622 RIG-I-like receptor signaling pathway ko04657 IL-17 signaling pathway ko04660 T cell …	Tyrosine kinase specific for activated (GTP-bound) p21cdc42Hs	T	Signal transduction mechanisms ;	IPR001245 [Serine-threonine/tyrosine-protein kinase catalytic domain]	cytoplasm protein	--
O43324	Eukaryotic translation elongation factor 1 epsilon-1	EEF1E1	41716.6	39309.9	40015.6	28785.2	39783.9	39125.9	1.12393	0.287855	0.168558	Nonsignificant	None	--	--	eukaryotic translation elongation factor 1 epsilon-1	--	--	Glutathione S-transferase	O	Posttranslational modification, protein turnover, chaperones ;	IPR004046 [Glutathione S-transferase, C-terminal]	nucleus protein	--
O43353	Receptor-interacting serine/threonine-protein kinase 2	RIPK2	35124.1	31456.3	34968.4	33605.4	31634.7	43587	0.933121	0.566515	-0.0998643	Nonsignificant	None	3	Molecular Function:protein kinase activity (GO:0004672),Biological Process:protein phosphorylation (GO:0006468),Biological Process:regulation of apoptotic process (GO:0042981)	receptor-interacting serine/threonine-protein kinase 2	2.7.11.1	ko04621 NOD-like receptor signaling pathway ko04722 Neurotrophin signaling pathway ko05131 Shigellosis ko05152 Tuberculosis	Tyrosine kinase specific for activated (GTP-bound) p21cdc42Hs	T	Signal transduction mechanisms ;	IPR001245 [Serine-threonine/tyrosine-protein kinase catalytic domain] ; IPR001315[CARD domain]	cytoplasm protein	--
O43390	Heterogeneous nuclear ribonucleoprotein R	HNRNPR	142383	140528	157858	155669	137602	176845	0.937575	0.480908	-0.0929937	Nonsignificant	None	1	Molecular Function:nucleic acid binding (GO:0003676)	heterogeneous nuclear ribonucleoprotein R	--	--	Heterogeneous nuclear ribonucleoprotein R (RRM superfamily)	A	RNA processing and modification ;	IPR000504 [RNA recognition motif domain]	cytoplasm protein	--
O43395	U4/U6 small nuclear ribonucleoprotein Prp3	PRPF3	31810.7	33366.5	38512.8	38319.1	19119.8	42720.5	1.03525	0.883271	0.0499794	Nonsignificant	None	1	Biological Process:mRNA processing (GO:0006397)	U4/U6 small nuclear ribonucleoprotein PRP3	--	ko03040 Spliceosome	Putative u4/u6 small nuclear ribonucleoprotein	A	RNA processing and modification ;	IPR002483 [PWI domain] ; IPR010541[Domain of unknown function DUF1115] ; IPR013881[Pre-mRNA-splicing factor 3]	nucleus protein	--
O43396	Thioredoxin-like protein 1	TXNL1	118544	114541	133604	93477.8	127635	75804.6	1.23499	0.226357	0.304497	Nonsignificant	None	1	Biological Process:cell redox homeostasis (GO:0045454)	--	--	--	Thioredoxin-like protein	O	Posttranslational modification, protein turnover, chaperones ;	IPR010400 [PITH domain] ; IPR013766[Thioredoxin domain]	cytoplasm protein	--
O43399	Tumor protein D54	TPD52L2	196734	213429	178708	169828	173667	157896	1.17447	0.0582687	0.232015	Nonsignificant	None	--	--	--	--	--	Coiled-coil protein TPD52	R	General function prediction only ;	IPR007327 [Tumour protein D52]	--	--
O43402	ER membrane protein complex subunit 8	EMC8	31549.6	38099.6	40670	41678.8	30930.5	36980.8	1.00665	0.955885	0.00956715	Nonsignificant	None	--	--	--	--	--	Uncharacterized conserved protein encoded by sequence overlapping the COX4 gene	R	General function prediction only ;	IPR005366 [ER membrane protein complex subunit 8/9]	--	--
O43414	ERI1 exoribonuclease 3	ERI3	35720.6	30603	16965.5	19902	34612.9	21887.2	1.09014	0.767363	0.124515	Nonsignificant	None	--	--	ERI1 exoribonuclease 3	3.1.-.-	--	Predicted exonuclease	L	Replication, recombination and repair ;	IPR013520 [Exonuclease, RNase T/DNA polymerase III]	--	--
O43426	Synaptojanin-1	SYNJ1	43383.8	52690.7	50029.7	39685.1	44818.5	40313.8	1.17054	0.0912339	0.227178	Nonsignificant	None	1	Molecular Function:phosphoric ester hydrolase activity (GO:0042578)	synaptojanin	3.1.3.36	ko00562 Inositol phosphate metabolism ko01100 Metabolic pathways ko04070 Phosphatidylinositol signaling system	Inositol-1,4,5-triphosphate 5-phosphatase (synaptojanin), INP51/INP52/INP53 family	U	Intracellular trafficking, secretion, and vesicular transport ;	IPR002013 [SAC domain] ; IPR005135[Endonuclease/exonuclease/phosphatase] ; IPR015047[Domain of unknown function DUF1866]	endoplasmic reticulum protein	--
O43432	Eukaryotic translation initiation factor 4 gamma 3	EIF4G3	43838.1	44832	50387.2	44174.9	41981.7	42192	1.08343	0.172843	0.115611	Nonsignificant	None	2	Molecular Function:RNA binding (GO:0003723),Molecular Function:protein binding (GO:0005515)	translation initiation factor 4G	--	ko03013 RNA transport ko05416 Viral myocarditis	Translation initiation factor 4F, ribosome/mRNA-bridging subunit (eIF-4G)	J	Translation, ribosomal structure and biogenesis ;	IPR003307 [W2 domain] ; IPR003890[MIF4G-like, type 3] ; IPR003891[Initiation factor eIF-4 gamma, MA3]	--	--
O43447	Peptidyl-prolyl cis-trans isomerase H	PPIH	7288.45	14956.1	7761	12691.9	17730.8	11576.8	0.714428	0.269378	-0.48514	Nonsignificant	None	3	Biological Process:protein peptidyl-prolyl isomerization (GO:0000413),Molecular Function:peptidyl-prolyl cis-trans isomerase activity (GO:0003755),Biological Process:protein folding (GO:0006457)	peptidyl-prolyl isomerase H (cyclophilin H)	5.2.1.8	ko03040 Spliceosome	U-snRNP-associated cyclophilin type peptidyl-prolyl cis-trans isomerase	O	Posttranslational modification, protein turnover, chaperones ;	IPR002130 [Cyclophilin-type peptidyl-prolyl cis-trans isomerase domain]	endoplasmic reticulum protein	--
O43464	Serine protease HTRA2, mitochondrial	HTRA2	3056.84	4493.95	5607.1	8507.01	9409.04	8800.35	0.492502	0.0045044	-1.0218	Significant	down	1	Molecular Function:protein binding (GO:0005515)	HtrA serine peptidase 2	3.4.21.108	ko04210 Apoptosis ko04215 Apoptosis - multiple species ko05012 Parkinson's disease	Serine protease	O	Posttranslational modification, protein turnover, chaperones ;	IPR001478 [PDZ domain]	mitochondrion protein	--
O43488	Aflatoxin B1 aldehyde reductase member 2	AKR7A2	142534	159342	138541	166251	186692	131104	0.909867	0.451237	-0.136272	Nonsignificant	None	--	--	aflatoxin B1 aldehyde reductase	--	ko00980 Metabolism of xenobiotics by cytochrome P450	--	--	--	IPR023210 [NADP-dependent oxidoreductase domain]	cytoplasm protein	--
O43491	Band 4.1-like protein 2	EPB41L2	163354	173711	153922	142792	157882	124723	1.15418	0.121669	0.206874	Nonsignificant	None	5	Molecular Function:actin binding (GO:0003779),Molecular Function:structural molecule activity (GO:0005198),Cellular Component:cytoskeleton (GO:0005856),Molecular Function:cytoskeletal protein binding (GO:0008092),Biological Process:cortical actin cytoskeleton organization (GO:0030866)	erythrocyte membrane protein band 4.1	--	--	Erythrocyte membrane protein 4.1 and related proteins of the ERM family	R	General function prediction only ;	IPR007477 [SAB domain] ; IPR008379[Band 4.1, C-terminal] ; IPR014847[FERM adjacent (FA)] ; IPR018979[FERM, N-terminal] ; IPR018980[FERM, C-terminal PH-like domain] ; IPR019748[FERM central domain]	nucleus protein	--
O43493	Trans-Golgi network integral membrane protein 2	TGOLN2	12790.1	17054.6	16177.4	13291.7	18796.1	18219	0.914829	0.547676	-0.128427	Nonsignificant	None	--	--	--	--	--	--	--	--	--	plasma membrane protein	--
O43504	Ragulator complex protein LAMTOR5	LAMTOR5	86035.2	107057	90971.8	83803.2	84846.6	79230.2	1.14598	0.140586	0.196576	Nonsignificant	None	5	Cellular Component:cytoplasm (GO:0005737),Biological Process:viral genome replication (GO:0019079),Biological Process:negative regulation of apoptotic process (GO:0043066),Biological Process:negative regulation of cysteine-type endopeptidase activity involved in apoptotic process (GO:0043154),Cellular Component:Ragulator complex (GO:0071986)	ragulator complex protein LAMTOR5	--	ko04150 mTOR signaling pathway ko05161 Hepatitis B	--	--	--	IPR024135 [Ragulator complex protein LAMTOR5]	cytoplasm protein	--
O43505	Beta-1,4-glucuronyltransferase 1	B4GAT1	14838.2	20097.9	19817.8	22900.1	24332.4	18069.3	0.838475	0.240215	-0.254161	Nonsignificant	None	--	--	beta-1,4-glucuronyltransferase 1	2.4.1.-	ko00515 Mannose type O-glycan biosynthesis ko01100 Metabolic pathways	Predicted glycosyltransferase	G	Carbohydrate transport and metabolism ;	--	Golgi apparatus protein	--
O43516	WAS/WASL-interacting protein family member 1	WIPF1	24477	37135.1	22575.9	34657.9	30175.4	32039.6	0.869056	0.423736	-0.202478	Nonsignificant	None	1	Molecular Function:actin binding (GO:0003779)	WAS/WASL-interacting protein	--	ko04144 Endocytosis	WASP-interacting protein VRP1/WIP, contains WH2 domain	Z	Cytoskeleton ;	IPR003124 [WH2 domain]	--	--
O43556	Epsilon-sarcoglycan	SGCE	42724.3	53050.8	43136.8	44177.1	51790.3	31206.8	1.0923	0.60058	0.127365	Nonsignificant	None	1	Cellular Component:sarcoglycan complex (GO:0016012)	--	--	--	Sarcoglycan complex, alpha/epsilon subunits	S	Function unknown ;	IPR008908 [Sarcoglycan alpha/epsilon]	--	--
O43567	E3 ubiquitin-protein ligase RNF13	RNF13	10012.4	9245.1	13488.1	10715	12404.3	10376	0.977617	0.87138	-0.0326584	Nonsignificant	None	2	Molecular Function:protein binding (GO:0005515),Molecular Function:zinc ion binding (GO:0008270)	E3 ubiquitin-protein ligase RNF13	2.3.2.27	--	Predicted E3 ubiquitin ligase	O	Posttranslational modification, protein turnover, chaperones ;	IPR001841 [Zinc finger, RING-type] ; IPR003137[PA domain]	endoplasmic reticulum protein	--
O43570	Carbonic anhydrase 12	CA12	124151	147350	97590.5	117963	134625	75866.1	1.12372	0.581784	0.168284	Nonsignificant	None	--	--	carbonic anhydrase	4.2.1.1	ko00910 Nitrogen metabolism	Carbonic anhydrase	R	General function prediction only ;	IPR001148 [Alpha carbonic anhydrase]	plasma membrane protein	--
O43572	A-kinase anchor protein 10, mitochondrial	AKAP10	11888.6	12513.4	12687	6676.32	15301.9	13862.9	1.03482	0.890654	0.0493764	Nonsignificant	None	--	--	A-kinase anchor protein 10	--	--	Protein kinase A anchoring protein	T	Signal transduction mechanisms ;	IPR016137 [RGS domain]	mitochondrion protein	--
O43583	Density-regulated protein	DENR	89241	104944	82951.2	98830.3	89992.1	86407.5	1.00693	0.936628	0.00995881	Nonsignificant	None	2	Molecular Function:translation initiation factor activity (GO:0003743),Biological Process:translational initiation (GO:0006413)	--	--	--	Density-regulated protein related to translation initiation factor 1 (eIF-1/SUI1)	R	General function prediction only ;	IPR001950 [SUI1 domain]	--	--
O43592	Exportin-T	XPOT	56521.1	53695.4	47679.9	53693.9	67975.5	55654.3	0.890442	0.278955	-0.167406	Nonsignificant	None	2	Biological Process:intracellular protein transport (GO:0006886),Molecular Function:Ran GTPase binding (GO:0008536)	exportin-T	--	ko03013 RNA transport	Nuclear mRNA export factor receptor LOS1/Exportin-t (importin beta superfamily)	YUJ	Nuclear structure ; Intracellular trafficking, secretion, and vesicular transport ; Translation, ribosomal structure and biogenesis ;	IPR001494 [Importin-beta, N-terminal domain] ; IPR013598[Exportin-1/Importin-beta-like]	nucleus protein	--
O43598	5-hydroxymethyl-dUMP N-hydrolase	DNPH1	121761	123533	94077.4	112480	194945	118747	0.796323	0.362403	-0.328574	Nonsignificant	None	3	Biological Process:deoxyribonucleoside monophosphate catabolic process (GO:0009159),Molecular Function:nucleoside deoxyribosyltransferase activity (GO:0050144),Molecular Function:deoxyribonucleoside 5'-monophosphate N-glycosidase activity (GO:0070694)	--	--	--	--	--	--	IPR007710 [Nucleoside 2-deoxyribosyltransferase]	--	--
O43615	Mitochondrial import inner membrane translocase subunit TIM44	TIMM44	38033.4	40950.4	39921.8	40029.3	34360.2	37746.9	1.06036	0.290749	0.0845609	Nonsignificant	None	--	--	mitochondrial import inner membrane translocase subunit TIM44	--	--	Mitochondrial import inner membrane translocase, subunit TIM44	U	Intracellular trafficking, secretion, and vesicular transport ;	IPR007379 [Tim44-like domain]	mitochondrion protein	--
O43617	Trafficking protein particle complex subunit 3	TRAPPC3	48286.5	54030.5	39753.2	46977.6	55081.2	41542.3	0.989339	0.933157	-0.015463	Nonsignificant	None	--	--	trafficking protein particle complex subunit 3	--	--	Transport protein particle (TRAPP) complex subunit	U	Intracellular trafficking, secretion, and vesicular transport ;	IPR007194 [Transport protein particle (TRAPP) component]	--	--
O43633	Charged multivesicular body protein 2a	CHMP2A	36565.7	31439.8	31124.9	25706.5	30504	35802.6	1.07735	0.524613	0.107489	Nonsignificant	None	1	Biological Process:vacuolar transport (GO:0007034)	charged multivesicular body protein 2A	--	ko04144 Endocytosis ko04217 Necroptosis	Vacuolar assembly/sorting protein DID4	U	Intracellular trafficking, secretion, and vesicular transport ;	IPR005024 [Snf7 family]	nucleus protein	--
O43639	Cytoplasmic protein NCK2	NCK2	19344.2	26315.6	15073.6	26706.8	22843.7	23704.1	0.829073	0.2965	-0.270428	Nonsignificant	None	1	Molecular Function:protein binding (GO:0005515)	NCK adaptor protein 2	--	ko04012 ErbB signaling pathway ko04360 Axon guidance ko04660 T cell receptor signaling pathway ko05130 Pathogenic Escherichia coli infection	Adaptor protein NCK/Dock, contains SH2 and SH3 domains	T	Signal transduction mechanisms ;	IPR000980 [SH2 domain] ; IPR001452[SH3 domain]	endoplasmic reticulum protein	--
O43657	Tetraspanin-6	TSPAN6	43919.8	35327.2	38379.4	25753	32256.4	45407.2	1.1374	0.494233	0.185745	Nonsignificant	None	1	Cellular Component:integral component of membrane (GO:0016021)	tetraspanin-6	--	--	Tetraspanin family integral membrane protein	R	General function prediction only ;	IPR018499 [Tetraspanin/Peripherin]	plasma membrane protein	--
O43660	Pleiotropic regulator 1	PLRG1	15033.6	12046.1	8494.89	11429.7	9140.23	15027.8	0.999348	0.997724	-0.000941445	Nonsignificant	None	1	Molecular Function:protein binding (GO:0005515)	pleiotropic regulator 1	--	ko03040 Spliceosome	Pleiotropic regulator 1	A	RNA processing and modification ;	IPR001680 [WD40 repeat]	cytoskeleton protein	--
O43665	Regulator of G-protein signaling 10	RGS10	3631.64	6953.69	7438.31	7833.82	5794.18	10787.7	0.738199	0.32027	-0.437919	Nonsignificant	None	--	--	regulator of G-protein signaling	--	--	G protein signaling regulators	T	Signal transduction mechanisms ;	IPR016137 [RGS domain]	nucleus protein	--
O43670	BUB3-interacting and GLEBS motif-containing protein ZNF207	ZNF207	48685.8	39912.5	51617.7	54238.2	45236.1	50617.6	0.934201	0.494317	-0.0981948	Nonsignificant	None	--	--	--	--	--	Zn finger protein	R	General function prediction only ;	--	--	--
O43674	NADH dehydrogenase [ubiquinone] 1 beta subcomplex subunit 5, mitochondrial	NDUFB5	28229.8	22587.5	37365.8	26639.8	26699.8	24371.4	1.13476	0.469475	0.182382	Nonsignificant	None	--	--	NADH dehydrogenase (ubiquinone) 1 beta subcomplex subunit 5	--	ko00190 Oxidative phosphorylation ko01100 Metabolic pathways ko04723 Retrograde endocannabinoid signaling ko04932 Non-alcoholic fatty liver disease (NAFLD) ko05010 Alzheimer's disease ko05012 Parkinson's disease ko05016 Huntington's disease	NADH:ubiquinone oxidoreductase, NDUFB5/SGDH subunit	C	Energy production and conversion ;	IPR019173 [NADH:ubiquinone oxidoreductase, NDUFB5/SGDH subunit]	mitochondrion protein	--
O43676	NADH dehydrogenase [ubiquinone] 1 beta subcomplex subunit 3	NDUFB3	55437.7	57306.9	51204.5	51153.4	51358.2	44337.2	1.11645	0.123534	0.158917	Nonsignificant	None	3	Cellular Component:mitochondrion (GO:0005739),Cellular Component:mitochondrial respiratory chain complex I (GO:0005747),Biological Process:electron transport chain (GO:0022900)	NADH dehydrogenase (ubiquinone) 1 beta subcomplex subunit 3	--	ko00190 Oxidative phosphorylation ko01100 Metabolic pathways ko04723 Retrograde endocannabinoid signaling ko04932 Non-alcoholic fatty liver disease (NAFLD) ko05010 Alzheimer's disease ko05012 Parkinson's disease ko05016 Huntington's disease	NADH:ubiquinone oxidoreductase, NDUFB3/B12 subunit	C	Energy production and conversion ;	IPR012576 [NADH dehydrogenase [ubiquinone] 1 beta subcomplex subunit 3]	mitochondrion protein	--
O43678	NADH dehydrogenase [ubiquinone] 1 alpha subcomplex subunit 2	NDUFA2	45704.5	54651.2	38450	51008.5	44780.6	36079.5	1.05261	0.735335	0.0739655	Nonsignificant	None	--	--	NADH dehydrogenase (ubiquinone) 1 alpha subcomplex subunit 2	--	ko00190 Oxidative phosphorylation ko01100 Metabolic pathways ko04723 Retrograde endocannabinoid signaling ko04932 Non-alcoholic fatty liver disease (NAFLD) ko05010 Alzheimer's disease ko05012 Parkinson's disease ko05016 Huntington's disease	NADH:ubiquinone oxidoreductase NDUFA2/B8 subunit	C	Energy production and conversion ;	IPR007741 [Ribosomal protein/NADH dehydrogenase domain]	mitochondrion protein	--
O43681	ATPase GET3	GET3	127531	136067	114734	123814	133869	108638	1.03279	0.698103	0.0465473	Nonsignificant	None	--	--	--	--	--	Putative arsenite-translocating ATPase	P	Inorganic ion transport and metabolism ;	IPR025723 [Anion-transporting ATPase-like domain]	--	--
O43684	Mitotic checkpoint protein BUB3	BUB3	77915.6	71999	71808.5	65944.7	65076.3	69063.9	1.10814	0.0369378	0.148146	Nonsignificant	None	1	Molecular Function:protein binding (GO:0005515)	cell cycle arrest protein BUB3	--	ko04110 Cell cycle ko05166 HTLV-I infection	Mitotic spindle checkpoint protein BUB3, WD repeat superfamily	D	Cell cycle control, cell division, chromosome partitioning ;	IPR001680 [WD40 repeat]	nucleus protein	--
O43707	Alpha-actinin-4	ACTN4	1.9149e+06	1.95933e+06	1.96812e+06	1745790	1.71796e+06	1.72568e+06	1.12582	0.000295081	0.170974	Nonsignificant	None	1	Molecular Function:protein binding (GO:0005515)	actinin alpha 1/4	--	ko04510 Focal adhesion ko04520 Adherens junction ko04530 Tight junction ko04670 Leukocyte transendothelial migration ko04810 Regulation of actin cytoskeleton ko05146 Amoebiasis ko05203 Viral carcinogenesis ko05322 Systemic lupus erythematosus	Ca2+-binding actin-bundling protein (actinin), alpha chain (EF-Hand protein superfamily)	Z	Cytoskeleton ;	IPR001715 [Calponin homology domain] ; IPR002017[Spectrin repeat] ; IPR014837[EF-hand, Ca insensitive]	cytoskeleton protein	--
O43708	Maleylacetoacetate isomerase	GSTZ1	57991.4	53424.6	59532.5	55398.3	68378.4	56910.2	0.946104	0.509682	-0.07993	Nonsignificant	None	1	Molecular Function:protein binding (GO:0005515)	maleylacetoacetate isomerase	5.2.1.2	ko00350 Tyrosine metabolism ko01100 Metabolic pathways	Glutathione S-transferase	O	Posttranslational modification, protein turnover, chaperones ;	IPR004045 [Glutathione S-transferase, N-terminal] ; IPR004046[Glutathione S-transferase, C-terminal]	cytoplasm protein	--
O43716	Glutamyl-tRNA(Gln) amidotransferase subunit C, mitochondrial	GATC	12155.7	12350.4	17063.1	9936.46	8966.64	8159.87	1.53602	0.0454458	0.619197	Significant	up	1	Biological Process:regulation of translational fidelity (GO:0006450)	--	--	ko00970 Aminoacyl-tRNA biosynthesis ko01100 Metabolic pathways	Mitochondrial DNA polymerase accessory subunit	L	Replication, recombination and repair ;	IPR003837 [Glu-tRNAGln amidotransferase C subunit]	--	--
O43734	E3 ubiquitin ligase TRAF3IP2	TRAF3IP2	8801.76	4130.97	10193.2	6193.6	3918.23	11781.9	1.05628	0.896682	0.0789927	Nonsignificant	None	--	--	adaptor protein CIKS	--	ko04218 Cellular senescence ko04657 IL-17 signaling pathway	--	--	--	IPR013568 [SEFIR domain]	--	--
O43741	5-AMP-activated protein kinase subunit beta-2	PRKAB2	7762.59	8706.82	6771.16	12064.6	10033	7641.17	0.78149	0.195481	-0.355701	Nonsignificant	None	1	Molecular Function:protein binding (GO:0005515)	5'-AMP-activated protein kinase, regulatory beta subunit	--	ko04068 FoxO signaling pathway ko04152 AMPK signaling pathway ko04211 Longevity regulating pathway ko04213 Longevity regulating pathway - multiple species ko04371 Apelin signaling pathway ko04530 Tight junction ko04710 Circadian rhythm ko04910 Insulin signaling pathway ko04920 Adipocytokine signaling pathway ko04921 Oxytocin signaling pathway ko04922 Glucagon signaling pathway ko04931 Insulin res…	Protein involved in Snf1 protein kinase complex assembly	G	Carbohydrate transport and metabolism ;	IPR006828 [Association with the SNF1 complex (ASC) domain] ; IPR032640[AMP-activated protein kinase, glycogen-binding domain]	--	--
O43747	AP-1 complex subunit gamma-1	AP1G1	45434.2	46764.9	42305.1	42614.4	46126.2	47847.7	0.984742	0.749358	-0.0221818	Nonsignificant	None	4	Biological Process:intracellular protein transport (GO:0006886),Biological Process:vesicle-mediated transport (GO:0016192),Cellular Component:membrane coat (GO:0030117),Cellular Component:clathrin adaptor complex (GO:0030131)	AP-1 complex subunit gamma-1	--	ko04142 Lysosome	Vesicle coat complex AP-1, gamma subunit	U	Intracellular trafficking, secretion, and vesicular transport ;	IPR002553 [Clathrin/coatomer adaptor, adaptin-like, N-terminal] ; IPR008152[Clathrin adaptor, alpha/beta/gamma-adaptin, appendage, Ig-like subdomain]	Golgi apparatus protein	--
O43752	Syntaxin-6	STX6	15565	18284	17211.1	18583.3	18188.8	18932.4	0.916624	0.131839	-0.125598	Nonsignificant	None	3	Molecular Function:protein binding (GO:0005515),Cellular Component:membrane (GO:0016020),Biological Process:Golgi vesicle transport (GO:0048193)	syntaxin 6	--	ko04130 SNARE interactions in vesicular transport	SNARE protein TLG1/Syntaxin 6	U	Intracellular trafficking, secretion, and vesicular transport ;	IPR000727 [Target SNARE coiled-coil homology domain] ; IPR015260[Syntaxin 6, N-terminal]	--	--
O43759	Synaptogyrin-1	SYNGR1	34786.5	34386.5	22419.9	27672.5	42457.2	28949.7	0.92444	0.709282	-0.113349	Nonsignificant	None	1	Cellular Component:membrane (GO:0016020)	--	--	--	Synaptic vesicle protein Synaptogyrin involved in regulation of Ca2+-dependent exocytosis	TU	Signal transduction mechanisms ; Intracellular trafficking, secretion, and vesicular transport ;	IPR008253 [Marvel domain]	--	--
O43765	Small glutamine-rich tetratricopeptide repeat-containing protein alpha	SGTA	57992.5	42622.1	56583.6	51711.9	50414.1	50184	1.03209	0.771854	0.045573	Nonsignificant	None	1	Molecular Function:protein binding (GO:0005515)	small glutamine-rich tetratricopeptide repeat-containing protein alpha	--	--	TPR repeat-containing protein	R	General function prediction only ;	IPR001440 [Tetratricopeptide repeat 1] ; IPR019734[Tetratricopeptide repeat] ; IPR032374[SGTA, homodimerisation domain]	cytoplasm protein	--
O43772	Mitochondrial carnitine/acylcarnitine carrier protein	SLC25A20	51448.5	55474	67003.4	56008.5	53466.7	53087.7	1.0699	0.469923	0.0974745	Nonsignificant	None	--	--	solute carrier family 25 (mitochondrial carnitine/acylcarnitine transporter), member 20/29	--	--	Mitochondrial carnitine-acylcarnitine carrier protein	C	Energy production and conversion ;	IPR018108 [Mitochondrial substrate/solute carrier]	mitochondrion protein	--
O43776	Asparagine--tRNA ligase, cytoplasmic	NARS1	266869	263092	297422	273550	318797	255267	0.976131	0.772366	-0.034853	Nonsignificant	None	5	Molecular Function:nucleotide binding (GO:0000166),Molecular Function:nucleic acid binding (GO:0003676),Molecular Function:aminoacyl-tRNA ligase activity (GO:0004812),Molecular Function:ATP binding (GO:0005524),Biological Process:tRNA aminoacylation for protein translation (GO:0006418)	asparaginyl-tRNA synthetase	6.1.1.22	ko00970 Aminoacyl-tRNA biosynthesis	Asparaginyl-tRNA synthetase	J	Translation, ribosomal structure and biogenesis ;	IPR004364 [Aminoacyl-tRNA synthetase, class II (D/K/N)] ; IPR004365[OB-fold nucleic acid binding domain, AA-tRNA synthetase-type]	cytoplasm protein	--
O43795	Unconventional myosin-Ib	MYO1B	167468	191854	163281	164645	175440	167294	1.03	0.620923	0.0426499	Nonsignificant	None	4	Molecular Function:motor activity (GO:0003774),Molecular Function:protein binding (GO:0005515),Molecular Function:ATP binding (GO:0005524),Cellular Component:myosin complex (GO:0016459)	myosin I	--	--	Myosin class I heavy chain	Z	Cytoskeleton ;	IPR000048 [IQ motif, EF-hand binding site] ; IPR001609[Myosin head, motor domain] ; IPR010926[Class I myosin tail homology domain]	nucleus protein	--
O43809	Cleavage and polyadenylation specificity factor subunit 5	NUDT21	69930.4	79035.6	78873.9	79901.6	80309.3	77703.8	0.957654	0.341718	-0.0624243	Nonsignificant	None	3	Molecular Function:mRNA binding (GO:0003729),Cellular Component:mRNA cleavage factor complex (GO:0005849),Biological Process:mRNA polyadenylation (GO:0006378)	cleavage and polyadenylation specificity factor subunit 5	--	ko03015 mRNA surveillance pathway	mRNA cleavage factor I subunit	A	RNA processing and modification ;	IPR016706 [Cleavage/polyadenylation specificity factor subunit 5]	nucleus protein	--
O43813	Glutathione S-transferase LANCL1	LANCL1	228747	244585	221558	226223	272633	215004	0.973425	0.754817	-0.0388588	Nonsignificant	None	--	--	--	--	--	Lanthionine synthetase C-like protein 1	V	Defense mechanisms ;	IPR007822 [Lanthionine synthetase C-like]	plasma membrane protein	--
O43815	Striatin	STRN	20116.8	25745.2	23914.6	20508	22980.2	26373.4	0.998782	0.991039	-0.00175867	Nonsignificant	None	1	Molecular Function:protein binding (GO:0005515)	striatin 1/3/4	--		Cell-cycle nuclear protein, contains WD-40 repeats	D	Cell cycle control, cell division, chromosome partitioning ;	IPR001680 [WD40 repeat] ; IPR013258[Striatin, N-terminal]	nucleus protein	--
O43818	U3 small nucleolar RNA-interacting protein 2	RRP9	18359.4	13390.3	20196.6	16801.3	17676	13443.5	1.084	0.607034	0.116367	Nonsignificant	None	1	Molecular Function:protein binding (GO:0005515)	ribosomal RNA-processing protein 9	--	--	U3 snoRNP-associated protein (contains WD40 repeats)	A	RNA processing and modification ;	IPR001680 [WD40 repeat]	nucleus protein	--
O43819	Protein SCO2 homolog, mitochondrial	SCO2	14392.1	23243.5	19894	12258.9	17831.4	16591.6	1.23237	0.306074	0.301438	Nonsignificant	None	--	--	protein SCO1/2	--	--	Putative cytochrome C oxidase assembly protein	C	Energy production and conversion ;	IPR003782 [Copper chaperone SCO1/SenC]	mitochondrion protein	--
O43822	Cilia- and flagella-associated protein 410	CFAP410	8992.6	17438.9	12973.6	25983.8	15597	0	0.631782	0.222567	-0.6625	Nonsignificant	None	--	--	--	--	--	Uncharacterized conserved protein	S	Function unknown ;	--	centrosome protein	--
O43823	A-kinase anchor protein 8	AKAP8	5749.15	6545.2	4607.88	6319.66	5935.52	9209.82	0.787432	0.265683	-0.344773	Nonsignificant	None	2	Molecular Function:DNA binding (GO:0003677),Cellular Component:nucleus (GO:0005634)	A-kinase anchor protein 8	--	--	--	--	--	IPR007071 [A-kinase anchoring protein 95 (AKAP95)]	nucleus protein	--
O43837	Isocitrate dehydrogenase [NAD] subunit beta, mitochondrial	IDH3B	179407	190945	180743	158134	172305	141730	1.16716	0.0512097	0.222999	Nonsignificant	None	1	Biological Process:oxidation-reduction process (GO:0055114)	isocitrate dehydrogenase (NAD+)	1.1.1.41	ko00020 Citrate cycle (TCA cycle) ko01100 Metabolic pathways ko01200 Carbon metabolism ko01210 2-Oxocarboxylic acid metabolism ko01230 Biosynthesis of amino acids	Isocitrate dehydrogenase, gamma subunit	E	Amino acid transport and metabolism ;	IPR024084 [Isopropylmalate dehydrogenase-like domain]	mitochondrion protein	--
O43847	Nardilysin	NRDC	46826.7	49113.6	54570.1	42625.7	51899.1	43905.2	1.08727	0.337705	0.120706	Nonsignificant	None	--	--	nardilysin	3.4.24.61	--	N-arginine dibasic convertase NRD1 and related Zn2+-dependent endopeptidases, insulinase superfamily	O	Posttranslational modification, protein turnover, chaperones ;	IPR007863 [Peptidase M16, C-terminal] ; IPR011765[Peptidase M16, N-terminal] ; IPR032632[Peptidase M16, middle/third domain]	cytoplasm protein	--
O43852	Calumenin	CALU	2.76345e+06	2.74413e+06	2.56125e+06	2783160	2.60745e+06	2.45921e+06	1.0279	0.555607	0.0397004	Nonsignificant	None	1	Molecular Function:calcium ion binding (GO:0005509)	--	--	--	Reticulocalbin, calumenin, DNA supercoiling factor, and related Ca2+-binding proteins of the CREC family (EF-Hand protein superfamily)	TU	Signal transduction mechanisms ; Intracellular trafficking, secretion, and vesicular transport ;	IPR002048 [EF-hand domain]	extracell protein	--
O43854	EGF-like repeat and discoidin I-like domain-containing protein 3	EDIL3	54038.2	48971	56961.7	54755.9	49854.5	62217.3	0.958899	0.622073	-0.0605497	Nonsignificant	None	1	Molecular Function:protein binding (GO:0005515)	--	--	--	--	--	--	IPR000421 [Coagulation factor 5/8 C-terminal domain] ; IPR000742[EGF-like domain] ; IPR013032[EGF-like, conserved site]	extracell protein	--
O43865	S-adenosylhomocysteine hydrolase-like protein 1	AHCYL1	89818	87049.9	95034.9	82209.5	76218.9	95086	1.07253	0.367465	0.101024	Nonsignificant	None	3	Molecular Function:adenosylhomocysteinase activity (GO:0004013),Biological Process:S-adenosylhomocysteine catabolic process (GO:0019510),Molecular Function:NAD binding (GO:0051287)	adenosylhomocysteinase	3.3.1.1	ko00270 Cysteine and methionine metabolism ko01100 Metabolic pathways	S-adenosylhomocysteine hydrolase	H	Coenzyme transport and metabolism ;	IPR000043 [Adenosylhomocysteinase] ; IPR015878[S-adenosyl-L-homocysteine hydrolase, NAD binding domain]	cytoplasm protein	--
O43896	Kinesin-like protein KIF1C	KIF1C	9182.1	9652.72	11296.3	8645.41	11237.9	9071.87	1.04061	0.722119	0.0574343	Nonsignificant	None	5	Molecular Function:microtubule motor activity (GO:0003777),Molecular Function:protein binding (GO:0005515),Molecular Function:ATP binding (GO:0005524),Biological Process:microtubule-based movement (GO:0007018),Molecular Function:microtubule binding (GO:0008017)	kinesin family member 1	--	--	Kinesin-like protein	Z	Cytoskeleton ;	IPR000253 [Forkhead-associated (FHA) domain] ; IPR001752[Kinesin motor domain] ; IPR032405[Kinesin-associated]	cytoskeleton protein	--
O43920	NADH dehydrogenase [ubiquinone] iron-sulfur protein 5	NDUFS5	61500.1	74824.6	71957.6	69347.3	59466.6	61703	1.09325	0.304699	0.128622	Nonsignificant	None	--	--	NADH dehydrogenase (ubiquinone) Fe-S protein 5	--	ko00190 Oxidative phosphorylation ko01100 Metabolic pathways ko04723 Retrograde endocannabinoid signaling ko04932 Non-alcoholic fatty liver disease (NAFLD) ko05010 Alzheimer's disease ko05012 Parkinson's disease ko05016 Huntington's disease	NADH:ubiquinone oxidoreductase, NDUFS5/15kDa	C	Energy production and conversion ;	IPR019342 [NADH:ubiquinone oxidoreductase, iron-sulphur subunit 5]	mitochondrion protein	--
O43924	Retinal rod rhodopsin-sensitive cGMP 3,5-cyclic phosphodiesterase subunit delta	PDE6D	16457.1	21090.5	14410.9	26831.2	30894	20755.2	0.662057	0.0673217	-0.594972	Nonsignificant	None	--	--	retinal rod rhodopsin-sensitive cGMP 3',5'-cyclic phosphodiesterase subunit delta	--	ko00230 Purine metabolism	cGMP-phosphodiesterase, delta subunit	T	Signal transduction mechanisms ;	IPR008015 [GMP phosphodiesterase, delta subunit]	--	--
O60216	Double-strand-break repair protein rad21 homolog	RAD21	14227	15548.2	13902.4	16524.1	14072.5	14303.1	0.972781	0.683864	-0.039813	Nonsignificant	None	2	Cellular Component:nuclear chromosome (GO:0000228),Molecular Function:protein binding (GO:0005515)	cohesin complex subunit SCC1	--	ko04110 Cell cycle	Sister chromatid cohesion complex Cohesin, subunit RAD21/SCC1	D	Cell cycle control, cell division, chromosome partitioning ;	IPR006909 [Rad21/Rec8-like protein, C-terminal, eukaryotic] ; IPR006910[Rad21/Rec8-like protein, N-terminal]	nucleus protein	--
O60220	Mitochondrial import inner membrane translocase subunit Tim8 A	TIMM8A	32368.8	41899.7	26818.1	32686.9	40042.8	40351.9	0.893927	0.474168	-0.16177	Nonsignificant	None	--	--	mitochondrial import inner membrane translocase subunit TIM8	--	--	Mitochondrial import inner membrane translocase, subunit TIM8	U	Intracellular trafficking, secretion, and vesicular transport ;	IPR004217 [Tim10/DDP family zinc finger]	mitochondrion protein	--
O60231	Pre-mRNA-splicing factor ATP-dependent RNA helicase DHX16	DHX16	7625.57	7553.41	8823.15	8413.28	8589.21	9484.46	0.906187	0.192269	-0.142119	Nonsignificant	None	3	Molecular Function:nucleic acid binding (GO:0003676),Molecular Function:helicase activity (GO:0004386),Molecular Function:ATP binding (GO:0005524)	pre-mRNA-splicing factor ATP-dependent RNA helicase DHX16	3.6.4.13	ko03040 Spliceosome	mRNA splicing factor ATP-dependent RNA helicase	A	RNA processing and modification ;	IPR001650 [Helicase, C-terminal] ; IPR007502[Helicase-associated domain] ; IPR011545[DEAD/DEAH box helicase domain] ; IPR011709[Domain of unknown function DUF1605]	nucleus protein	--
O60232	Protein ZNRD2	ZNRD2	20416.9	24201.1	19895.6	16525.5	23445.8	20124.1	1.07352	0.574947	0.102352	Nonsignificant	None	--	--	--	--	--	Zn-ribbon-containing protein implicated in mitosis	DV	Cell cycle control, cell division, chromosome partitioning ; Defense mechanisms ;	IPR009563 [Sjoegren syndrome/scleroderma autoantigen 1]	--	--
O60237	Protein phosphatase 1 regulatory subunit 12B	PPP1R12B	6272.88	7694.7	5813.66	5447.66	7714.32	0	1.00194	0.991606	0.00279389	Nonsignificant	None	1	Molecular Function:protein kinase binding (GO:0019901)	protein phosphatase 1 regulatory subunit 12B	--	ko04270 Vascular smooth muscle contraction ko04510 Focal adhesion ko04810 Regulation of actin cytoskeleton ko04921 Oxytocin signaling pathway ko05205 Proteoglycans in cancer	Myosin phosphatase, regulatory subunit	OT	Posttranslational modification, protein turnover, chaperones ; Signal transduction mechanisms ;	IPR020683 [Ankyrin repeat-containing domain] ; IPR031775[cGMP-dependent protein kinase, interacting domain]	cytoplasm protein	--
O60238	BCL2/adenovirus E1B 19 kDa protein-interacting protein 3-like	BNIP3L	64586.5	60533.2	82885.5	69694.3	76730.2	43759.2	1.09371	0.650661	0.129226	Nonsignificant	None	3	Cellular Component:mitochondrial envelope (GO:0005740),Cellular Component:integral component of membrane (GO:0016021),Biological Process:positive regulation of apoptotic process (GO:0043065)	BCL2/adenovirus E1B 19 kDa protein-interacting protein 3-like	--	ko04137 Mitophagy - animal	--	--	--	IPR010548 [BNIP3]	mitochondrion protein	--
O60256	Phosphoribosyl pyrophosphate synthase-associated protein 2	PRPSAP2	35227.8	40107.4	42631.9	32947.8	50702.2	34639	0.997278	0.98672	-0.00393195	Nonsignificant	None	3	Molecular Function:magnesium ion binding (GO:0000287),Molecular Function:ribose phosphate diphosphokinase activity (GO:0004749),Biological Process:nucleotide biosynthetic process (GO:0009165)	--	--	--	Phosphoribosylpyrophosphate synthetase-associated protein	EF	Amino acid transport and metabolism ; Nucleotide transport and metabolism ;	IPR005946 [Ribose-phosphate diphosphokinase] ; IPR029099[Ribose-phosphate pyrophosphokinase, N-terminal domain]	--	--
O60264	SWI/SNF-related matrix-associated actin-dependent regulator of chromatin subfamily A member 5	SMARCA5	22536.5	19807.2	26643.3	19858.5	21910	23156.2	1.06257	0.572705	0.087557	Nonsignificant	None	7	Molecular Function:nucleic acid binding (GO:0003676),Molecular Function:DNA binding (GO:0003677),Molecular Function:ATP binding (GO:0005524),Cellular Component:nucleus (GO:0005634),Biological Process:chromatin remodeling (GO:0006338),Molecular Function:nucleosome binding (GO:0031491),Biological Process:ATP-dependent chromatin remodeling (GO:0043044)	SWI/SNF-related matrix-associated actin-dependent regulator of chromatin subfamily A member 5	3.6.4.-	--	Chromatin remodeling complex WSTF-ISWI, small subunit	K	Transcription ;	IPR000330 [SNF2-related, N-terminal domain] ; IPR001650[Helicase, C-terminal] ; IPR015194[ISWI, HAND domain] ; IPR015195[SLIDE domain] ; IPR020838[DBINO domain]	nucleus protein	--
O60268	Uncharacterized protein KIAA0513	KIAA0513	0	5513.39	3430.81	7326.21	6754.27	5304.34	0.692104	0.167696	-0.53094	Nonsignificant	None	--	--	--	--	--	--	--	--	--	--	--
O60271	C-Jun-amino-terminal kinase-interacting protein 4	SPAG9	215871	225762	198097	199243	185759	194317	1.10428	0.0888991	0.143108	Nonsignificant	None	--	--	c-Jun-amino-terminal kinase-interacting protein 4	--	--	JNK/SAPK-associated protein-1	T	Signal transduction mechanisms ;	IPR019143 [JNK/Rab-associated protein-1, N-terminal] ; IPR032486[JNK-interacting protein, leucine zipper II]	--	--
O60279	Sushi domain-containing protein 5	SUSD5	28314	27799.9	0	0	23205.1	24167.1	1.18453	0.015215	0.244317	Nonsignificant	None	2	Molecular Function:hyaluronic acid binding (GO:0005540),Biological Process:cell adhesion (GO:0007155)	--	--	--	--	--	--	IPR000538 [Link domain]	--	--
O60291	E3 ubiquitin-protein ligase MGRN1	MGRN1	8487.96	7112.23	0	4664.07	0	10050.7	1.06017	0.888092	0.0842986	Nonsignificant	None	--	--	E3 ubiquitin-protein ligase MGRN1	2.3.2.27	ko04120 Ubiquitin mediated proteolysis	Predicted E3 ubiquitin ligase	O	Posttranslational modification, protein turnover, chaperones ;	--	--	--
O60306	RNA helicase aquarius	AQR	10790.2	18148.7	15478.4	13996.2	11603.8	14506.1	1.10749	0.57066	0.147298	Nonsignificant	None	--	--	intron-binding protein aquarius	--	ko03040 Spliceosome	DEAD box containing helicases	L	Replication, recombination and repair ;	IPR032174 [Intron-binding protein aquarius, N-terminal]	cytoplasm protein	--
O60313	Dynamin-like GTPase OPA1, mitochondrial	OPA1	37886.5	44940	46671	38909.3	38027.1	43871.4	1.07193	0.422425	0.100212	Nonsignificant	None	--	--	optic atrophy protein 1	3.6.5.5	--	Dynamin-like GTP binding protein	R	General function prediction only ;	IPR022812 [Dynamin superfamily]	mitochondrion protein	--
O60331	Phosphatidylinositol 4-phosphate 5-kinase type-1 gamma	PIP5K1C	8108.46	13063.7	11144.4	9343.82	14112.6	9357.22	0.98485	0.942127	-0.0220248	Nonsignificant	None	2	Molecular Function:phosphatidylinositol phosphate kinase activity (GO:0016307),Biological Process:phosphatidylinositol metabolic process (GO:0046488)	1-phosphatidylinositol-4-phosphate 5-kinase	2.7.1.68	ko00562 Inositol phosphate metabolism ko01100 Metabolic pathways ko04070 Phosphatidylinositol signaling system ko04072 Phospholipase D signaling pathway ko04144 Endocytosis ko04666 Fc gamma R-mediated phagocytosis ko04810 Regulation of actin cytoskeleton ko05231 Choline metabolism in cancer	Phosphatidylinositol-4-phosphate 5-kinase	T	Signal transduction mechanisms ;	IPR002498 [Phosphatidylinositol-4-phosphate 5-kinase, core]	plasma membrane protein	--
O60333	Kinesin-like protein KIF1B	KIF1B	16009	21736.9	18968.7	17794.4	20948.5	18006.8	0.999381	0.995474	-0.000893997	Nonsignificant	None	5	Molecular Function:microtubule motor activity (GO:0003777),Molecular Function:protein binding (GO:0005515),Molecular Function:ATP binding (GO:0005524),Biological Process:microtubule-based movement (GO:0007018),Molecular Function:microtubule binding (GO:0008017)	kinesin family member 1	--	--	Kinesin-like protein	Z	Cytoskeleton ;	IPR000253 [Forkhead-associated (FHA) domain] ; IPR001752[Kinesin motor domain] ; IPR001849[Pleckstrin homology domain] ; IPR022140[Kinesin-like KIF1-type] ; IPR022164[Kinesin-like] ; IPR032405[Kinesin-associated]	cytoskeleton protein	--
O60341	Lysine-specific histone demethylase 1A	KDM1A	12004.3	18095.1	17433	20430.8	22192.2	18451.3	0.778271	0.110784	-0.361655	Nonsignificant	None	3	Molecular Function:protein binding (GO:0005515),Molecular Function:oxidoreductase activity (GO:0016491),Biological Process:oxidation-reduction process (GO:0055114)	lysine-specific histone demethylase 1A	1.-.-.-	--	Amine oxidase	Q	Secondary metabolites biosynthesis, transport and catabolism ;	IPR002937 [Amine oxidase] ; IPR007526[SWIRM domain]	nucleus protein	--
O60343	TBC1 domain family member 4	TBC1D4	14348.4	16260.6	12080.1	13585	20931.2	16706.9	0.833396	0.309767	-0.262926	Nonsignificant	None	1	Molecular Function:protein binding (GO:0005515)	TBC1 domain family member 4	--	ko04919 Thyroid hormone signaling pathway ko04931 Insulin resistance	Predicted GTPase activator NB4S/EVI5 (contains TBC domain)/Calmodulin-binding protein Pollux (contains PTB and TBC domains)	R	General function prediction only ;	IPR000195 [Rab-GTPase-TBC domain] ; IPR006020[PTB/PI domain] ; IPR021785[Domain of unknown function DUF3350]	centrosome protein	--
O60437	Periplakin	PPL	294878	332807	228400	305040	347424	166821	1.04492	0.853928	0.0633911	Nonsignificant	None	--	--	periplakin	--	--	Dystonin, GAS (Growth-arrest-specific protein), and related proteins	Z	Cytoskeleton ;	--	nucleus protein	--
O60443	Gasdermin-E	GSDME	46203.1	59726.9	49664.7	48097.1	47357.4	52847.5	1.04917	0.610486	0.0692542	Nonsignificant	None	--	--	non-syndromic hearing impairment protein 5	--	--	--	--	--	IPR007677 [Gasdermin]	--	--
O60449	Lymphocyte antigen 75	LY75	44424.7	36305.5	14628.9	31851.7	40197.6	46402.8	0.805044	0.477839	-0.312861	Nonsignificant	None	--	--	lymphocyte antigen 75	--	--	C-type lectin	TV	Signal transduction mechanisms ; Defense mechanisms ;	IPR000562 [Fibronectin, type II, collagen-binding] ; IPR001304[C-type lectin-like]	plasma membrane protein	--
O60462	Neuropilin-2	NRP2	34010	41323.5	38443.5	40628.5	43645.2	43672.2	0.889258	0.115354	-0.169326	Nonsignificant	None	1	Cellular Component:membrane (GO:0016020)	neuropilin 2	--	--	--	--	--	IPR000421 [Coagulation factor 5/8 C-terminal domain] ; IPR000859[CUB domain] ; IPR000998[MAM domain] ; IPR022579[Neuropilin, C-terminal]	extracell protein	--
O60476	Mannosyl-oligosaccharide 1,2-alpha-mannosidase IB	MAN1A2	0	8826.46	9756.18	7826.2	9397.78	3484.21	1.34604	0.377028	0.428717	Nonsignificant	None	3	Molecular Function:mannosyl-oligosaccharide 1,2-alpha-mannosidase activity (GO:0004571),Molecular Function:calcium ion binding (GO:0005509),Cellular Component:membrane (GO:0016020)	mannosyl-oligosaccharide alpha-1,2-mannosidase	3.2.1.113	ko00510 N-Glycan biosynthesis ko01100 Metabolic pathways ko04141 Protein processing in endoplasmic reticulum	Mannosyl-oligosaccharide alpha-1,2-mannosidase and related glycosyl hydrolases	G	Carbohydrate transport and metabolism ;	IPR001382 [Glycoside hydrolase family 47]	Golgi apparatus protein	--
O60488	Long-chain-fatty-acid--CoA ligase 4	ACSL4	107180	83181.4	126761	108480	80920.8	142304	0.956039	0.834251	-0.0648592	Nonsignificant	None	2	Molecular Function:catalytic activity (GO:0003824),Biological Process:metabolic process (GO:0008152)	long-chain acyl-CoA synthetase	6.2.1.3	ko00061 Fatty acid biosynthesis ko00071 Fatty acid degradation ko01100 Metabolic pathways ko01212 Fatty acid metabolism ko03320 PPAR signaling pathway ko04146 Peroxisome ko04216 Ferroptosis ko04920 Adipocytokine signaling pathway	Acyl-CoA synthetase	I	Lipid transport and metabolism ;	IPR000873 [AMP-dependent synthetase/ligase]	cytoplasm protein	--
O60493	Sorting nexin-3	SNX3	193378	197998	167652	175567	194907	147359	1.07955	0.457723	0.110433	Nonsignificant	None	1	Molecular Function:phosphatidylinositol binding (GO:0035091)	sorting nexin-3/12	--	ko04144 Endocytosis	Sorting nexin SNX11	U	Intracellular trafficking, secretion, and vesicular transport ;	IPR001683 [Phox homologous domain]	plasma membrane protein	--
O60499	Syntaxin-10	STX10	13348.8	19255.7	11542.2	16770	17582.1	12344.9	0.945386	0.779699	-0.0810248	Nonsignificant	None	3	Molecular Function:protein binding (GO:0005515),Cellular Component:membrane (GO:0016020),Biological Process:Golgi vesicle transport (GO:0048193)	syntaxin 6	--	ko04130 SNARE interactions in vesicular transport	SNARE protein TLG1/Syntaxin 6	U	Intracellular trafficking, secretion, and vesicular transport ;	IPR000727 [Target SNARE coiled-coil homology domain] ; IPR015260[Syntaxin 6, N-terminal]	--	--
O60502	Protein O-GlcNAcase	OGA	70477.6	89218.1	72504.7	77954.4	96685.4	89196.7	0.880092	0.26063	-0.184274	Nonsignificant	None	--	--	--	--	ko04931 Insulin resistance	Hyaluronoglucosaminidase	O	Posttranslational modification, protein turnover, chaperones ;	IPR011496 [Beta-N-acetylglucosaminidase]	nucleus protein	--
O60503	Adenylate cyclase type 9	ADCY9	13845.4	16761.4	15059.1	9617.74	17823.9	7140.83	1.32049	0.330375	0.401076	Nonsignificant	None	3	Biological Process:cyclic nucleotide biosynthetic process (GO:0009190),Molecular Function:phosphorus-oxygen lyase activity (GO:0016849),Biological Process:intracellular signal transduction (GO:0035556)	adenylate cyclase 9	4.6.1.1	ko00230 Purine metabolism ko01522 Endocrine resistance ko04015 Rap1 signaling pathway ko04020 Calcium signaling pathway ko04022 cGMP-PKG signaling pathway ko04024 cAMP signaling pathway ko04062 Chemokine signaling pathway ko04072 Phospholipase D signaling pathway ko04114 Oocyte meiosis ko04211 Longevity regulating pathway ko04213 Longevity regulating pathway - multiple species ko04261 Adrenergic …	Adenylyl cyclase	R	General function prediction only ;	IPR001054 [Adenylyl cyclase class-3/4/guanylyl cyclase]	cytoplasm protein	--
O60504	Vinexin	SORBS3	101884	132906	97473.6	110009	120071	83741.7	1.05877	0.712654	0.0823828	Nonsignificant	None	1	Molecular Function:protein binding (GO:0005515)	--	--	--	Sorbin and SH3 domain-containing protein	T	Signal transduction mechanisms ;	IPR001452 [SH3 domain] ; IPR003127[SoHo domain]	plasma membrane protein	--
O60506	Heterogeneous nuclear ribonucleoprotein Q	SYNCRIP	324770	333889	311063	314482	300526	330045	1.0261	0.48894	0.0371755	Nonsignificant	None	1	Molecular Function:nucleic acid binding (GO:0003676)	heterogeneous nuclear ribonucleoprotein Q	--	--	Heterogeneous nuclear ribonucleoprotein R (RRM superfamily)	A	RNA processing and modification ;	IPR000504 [RNA recognition motif domain]	cytoplasm protein	--
O60508	Pre-mRNA-processing factor 17	CDC40	6741.16	8561.34	12040.4	9265.17	0	7423.8	1.09226	0.740706	0.12731	Nonsignificant	None	1	Molecular Function:protein binding (GO:0005515)	pre-mRNA-processing factor 17	--	ko03040 Spliceosome	mRNA splicing factor	S	Function unknown ;	IPR001680 [WD40 repeat]	nucleus protein	--
O60513	Beta-1,4-galactosyltransferase 4	B4GALT4	8082.14	10325.4	9524.3	8689.4	8951.54	12495.4	0.926849	0.625445	-0.109593	Nonsignificant	None	--	--	--	--	ko00533 Glycosaminoglycan biosynthesis - keratan sulfate ko00601 Glycosphingolipid biosynthesis - lacto and neolacto series ko01100 Metabolic pathways	UDP-Gal:glucosylceramide beta-1,4-galactosyltransferase	G	Carbohydrate transport and metabolism ;	IPR027791 [Galactosyltransferase, C-terminal] ; IPR027995[Galactosyltransferase, N-terminal]	plasma membrane protein	--
O60518	Ran-binding protein 6	RANBP6	5024.76	4413.96	0	0	8120.25	3689.33	0.799243	0.649034	-0.323294	Nonsignificant	None	1	Molecular Function:protein binding (GO:0005515)	--	--	--	Karyopherin (importin) beta 3	YU	Nuclear structure ; Intracellular trafficking, secretion, and vesicular transport ;	IPR000357 [HEAT repeat]	nucleus protein	--
O60524	Ribosome quality control complex subunit NEMF	NEMF	29549.2	29595.3	34574.8	26892.6	20964.3	26865.7	1.25423	0.0702783	0.326801	Nonsignificant	None	--	--	--	--	--	Predicted RNA-binding protein	R	General function prediction only ;	IPR008532 [Domain of unknown function DUF814] ; IPR021846[Domain of unknown function DUF3441]	--	--
O60547	GDP-mannose 4,6 dehydratase	GMDS	162028	169884	184188	141499	187351	124348	1.1388	0.351337	0.18751	Nonsignificant	None	--	--	GDPmannose 4,6-dehydratase	4.2.1.47	ko00051 Fructose and mannose metabolism ko00520 Amino sugar and nucleotide sugar metabolism ko01100 Metabolic pathways	GDP-mannose 4,6 dehydratase	G	Carbohydrate transport and metabolism ;	IPR016040 [NAD(P)-binding domain]	--	--
O60551	Glycylpeptide N-tetradecanoyltransferase 2	NMT2	19685.1	23133.3	21020.7	20191.2	23114.9	22997.7	0.962829	0.585234	-0.0546482	Nonsignificant	None	1	Molecular Function:glycylpeptide N-tetradecanoyltransferase activity (GO:0004379)	glycylpeptide N-tetradecanoyltransferase	2.3.1.97	--	N-myristoyl transferase	I	Lipid transport and metabolism ;	IPR022676 [Myristoyl-CoA:protein N-myristoyltransferase, N-terminal] ; IPR022677[Myristoyl-CoA:protein N-myristoyltransferase, C-terminal]	cytoplasm protein	--
O60565	Gremlin-1	GREM1	106784	172602	57447.4	111192	139333	52177.1	1.11276	0.800327	0.154137	Nonsignificant	None	--	--	--	--	--	--	--	--	IPR004133 [DAN]	extracell protein	--
O60568	Multifunctional procollagen lysine hydroxylase and glycosyltransferase LH3	PLOD3	108481	105419	108595	97367.3	118010	98667.8	1.02691	0.715547	0.0383038	Nonsignificant	None	2	Molecular Function:oxidoreductase activity (GO:0016491),Biological Process:oxidation-reduction process (GO:0055114)	--	--	ko00310 Lysine degradation ko00514 Other types of O-glycan biosynthesis	Lysyl hydroxylase	O	Posttranslational modification, protein turnover, chaperones ;	IPR005123 [Oxoglutarate/iron-dependent dioxygenase]	endoplasmic reticulum protein	--
O60573	Eukaryotic translation initiation factor 4E type 2	EIF4E2	25286.7	34864.5	28796.5	22187.7	38485.9	22910.6	1.06417	0.780823	0.0897275	Nonsignificant	None	4	Molecular Function:RNA binding (GO:0003723),Molecular Function:translation initiation factor activity (GO:0003743),Cellular Component:cytoplasm (GO:0005737),Biological Process:translational initiation (GO:0006413)	translation initiation factor 4E	--	ko01521 EGFR tyrosine kinase inhibitor resistance ko03013 RNA transport ko04066 HIF-1 signaling pathway ko04150 mTOR signaling pathway ko04151 PI3K-Akt signaling pathway ko04211 Longevity regulating pathway ko04910 Insulin signaling pathway	Predicted mRNA cap-binding protein related to eIF-4E	J	Translation, ribosomal structure and biogenesis ;	IPR001040 [Translation Initiation factor eIF- 4e]	--	--
O60610	Protein diaphanous homolog 1	DIAPH1	33278.4	46421.7	36153.3	40406.8	37167.9	32389.9	1.05355	0.692724	0.0752619	Nonsignificant	None	4	Molecular Function:actin binding (GO:0003779),Biological Process:cellular component organization (GO:0016043),Molecular Function:Rho GTPase binding (GO:0017048),Biological Process:actin cytoskeleton organization (GO:0030036)	diaphanous 1	--	ko04510 Focal adhesion ko04810 Regulation of actin cytoskeleton ko04933 AGE-RAGE signaling pathway in diabetic complications ko05131 Shigellosis	RhoA GTPase effector DIA/Diaphanous	TZ	Signal transduction mechanisms ; Cytoskeleton ;	IPR009408 [Formin Homology 1] ; IPR010465[DRF autoregulatory] ; IPR010472[Formin, FH3 domain] ; IPR010473[Formin, GTPase-binding domain] ; IPR015425[Formin, FH2 domain]	cytoskeleton protein	--
O60613	Selenoprotein F	SELENOF	29212.5	32374	31838.6	42214.2	27456	32146.2	0.917584	0.564735	-0.124088	Nonsignificant	None	--	--	--	--	--	Selenoprotein	R	General function prediction only ;	IPR014912 [Sep15/SelM redox]	endoplasmic reticulum protein	--
O60645	Exocyst complex component 3	EXOC3	36420.4	45202.2	33918.9	36232.1	34887	40883.1	1.0316	0.775893	0.0448824	Nonsignificant	None	2	Cellular Component:exocyst (GO:0000145),Biological Process:exocytosis (GO:0006887)	exocyst complex component 3	--	--	Exocyst complex subunit SEC6	U	Intracellular trafficking, secretion, and vesicular transport ;	IPR010326 [Exocyst complex component EXOC3/Sec6]	--	--
O60664	Perilipin-3	PLIN3	391673	418545	379377	343285	321383	324199	1.20299	0.00763871	0.266622	Significant	up	--	--	perilipin-3	--	--	--	--	--	IPR004279 [Perilipin]	endosome protein	--
O60669	Monocarboxylate transporter 2	SLC16A7	7605.05	9718.04	11456.9	14421	11638.8	15555.6	0.691571	0.0566034	-0.532051	Nonsignificant	None	2	Cellular Component:integral component of membrane (GO:0016021),Biological Process:transmembrane transport (GO:0055085)	MFS transporter, MCP family, solute carrier family 16 (monocarboxylic acid transporters), member 7	--	--	Monocarboxylate transporter	G	Carbohydrate transport and metabolism ;	IPR011701 [Major facilitator superfamily]	plasma membrane protein	--
O60671	Cell cycle checkpoint protein RAD1	RAD1	7350.64	0	6977.41	0	3014.6	4488.97	1.9095	0.046247	0.933193	Significant	up	1	Cellular Component:nucleus (GO:0005634)	cell cycle checkpoint protein	3.1.11.2	ko04218 Cellular senescence	Checkpoint 9-1-1 complex, RAD1 component	DL	Cell cycle control, cell division, chromosome partitioning ; Replication, recombination and repair ;	IPR003021 [Rad1/Rec1/Rad17]	nucleus protein	--
O60678	Protein arginine N-methyltransferase 3	PRMT3	19841.6	21002.7	19451.6	22121	16686.4	20208	1.0217	0.809568	0.0309707	Nonsignificant	None	--	--	type I protein arginine methyltransferase	2.1.1.319	--	Protein arginine N-methyltransferase PRMT1 and related enzymes	OKT	Posttranslational modification, protein turnover, chaperones ; Transcription ; Signal transduction mechanisms ;	--	nucleus protein	--
O60684	Importin subunit alpha-7	KPNA6	107677	108851	103086	90173.7	106552	88580.8	1.12025	0.12966	0.163819	Nonsignificant	None	5	Molecular Function:protein binding (GO:0005515),Cellular Component:nucleus (GO:0005634),Cellular Component:cytoplasm (GO:0005737),Biological Process:protein import into nucleus (GO:0006606),Molecular Function:protein transporter activity (GO:0008565)	--	--	--	Karyopherin (importin) alpha	U	Intracellular trafficking, secretion, and vesicular transport ;	IPR000225 [Armadillo] ; IPR002652[Importin-alpha, importin-beta-binding domain] ; IPR032413[Atypical Arm repeat]	cytoplasm protein	--
O60687	Sushi repeat-containing protein SRPX2	SRPX2	14319.2	19705.9	11755.9	16392.6	13636.6	15638.5	1.00248	0.988593	0.00357472	Nonsignificant	None	--	--	sushi repeat-containing protein SRPX2	--	--	--	--	--	IPR000436 [Sushi/SCR/CCP domain] ; IPR003410[HYR domain] ; IPR025232[Domain of unknown function DUF4174]	extracell protein	--
O60701	UDP-glucose 6-dehydrogenase	UGDH	895117	874792	977002	932327	978251	925592	0.968529	0.447349	-0.0461333	Nonsignificant	None	2	Molecular Function:NAD binding (GO:0051287),Biological Process:oxidation-reduction process (GO:0055114)	UDPglucose 6-dehydrogenase	1.1.1.22	ko00040 Pentose and glucuronate interconversions ko00053 Ascorbate and aldarate metabolism ko00520 Amino sugar and nucleotide sugar metabolism ko01100 Metabolic pathways	UDP-glucose/GDP-mannose dehydrogenase	GT	Carbohydrate transport and metabolism ; Signal transduction mechanisms ;	IPR001732 [UDP-glucose/GDP-mannose dehydrogenase, N-terminal] ; IPR014026[UDP-glucose/GDP-mannose dehydrogenase, dimerisation] ; IPR014027[UDP-glucose/GDP-mannose dehydrogenase, C-terminal]	--	--
O60711	Leupaxin	LPXN	51209	59873.6	45017.4	47640.6	46421.4	55525.7	1.04354	0.696012	0.0614797	Nonsignificant	None	1	Molecular Function:zinc ion binding (GO:0008270)	--	--	--	Adaptor protein Enigma and related PDZ-LIM proteins	TZ	Signal transduction mechanisms ; Cytoskeleton ;	IPR001781 [Zinc finger, LIM-type]	cytoskeleton protein	--
O60716	Catenin delta-1	CTNND1	97618.1	97202.6	103686	86011.6	84738.3	83230.7	1.17531	0.00271023	0.233047	Nonsignificant	None	1	Molecular Function:protein binding (GO:0005515)	catenin (cadherin-associated protein), delta 1	--	ko04015 Rap1 signaling pathway ko04520 Adherens junction ko04670 Leukocyte transendothelial migration	Neural adherens junction protein Plakophilin and related Armadillo repeat proteins	TW	Signal transduction mechanisms ; Extracellular structures ;	IPR000225 [Armadillo]	nucleus protein	--
O60749	Sorting nexin-2	SNX2	121754	138695	125383	109315	113502	113005	1.14892	0.0350033	0.200272	Nonsignificant	None	2	Biological Process:intracellular protein transport (GO:0006886),Molecular Function:phosphatidylinositol binding (GO:0035091)	sorting nexin-1/2	--	ko04144 Endocytosis	Membrane coat complex Retromer, subunit VPS5/SNX1, Sorting nexins, and related PX domain-containing proteins	U	Intracellular trafficking, secretion, and vesicular transport ;	IPR001683 [Phox homologous domain] ; IPR005329[Sorting nexin, N-terminal] ; IPR015404[Sorting nexin Vps5-like, C-terminal]	--	--
O60760	Hematopoietic prostaglandin D synthase	HPGDS	13224.9	9797.82	6801.22	0	8835.85	13611.5	0.885747	0.69643	-0.175034	Nonsignificant	None	1	Molecular Function:protein binding (GO:0005515)	--	--	ko00480 Glutathione metabolism ko00590 Arachidonic acid metabolism ko00980 Metabolism of xenobiotics by cytochrome P450 ko00982 Drug metabolism - cytochrome P450 ko01100 Metabolic pathways ko05204 Chemical carcinogenesis	Glutathione S-transferase	O	Posttranslational modification, protein turnover, chaperones ;	IPR004045 [Glutathione S-transferase, N-terminal] ; IPR004046[Glutathione S-transferase, C-terminal]	cytoplasm protein	--
O60762	Dolichol-phosphate mannosyltransferase subunit 1	DPM1	93921.9	88953.8	87626.9	84976.9	98036.3	105247	0.938399	0.396121	-0.0917271	Nonsignificant	None	--	--	dolichol-phosphate mannosyltransferase	2.4.1.83	ko00510 N-Glycan biosynthesis ko01100 Metabolic pathways	Dolichol-phosphate mannosyltransferase	R	General function prediction only ;	IPR001173 [Glycosyltransferase 2-like]	endoplasmic reticulum protein	--
O60763	General vesicular transport factor p115	USO1	257752	270456	254814	255589	223218	269041	1.04703	0.461816	0.0663079	Nonsignificant	None	6	Cellular Component:Golgi membrane (GO:0000139),Cellular Component:cytoplasm (GO:0005737),Biological Process:intracellular protein transport (GO:0006886),Molecular Function:protein transporter activity (GO:0008565),Cellular Component:membrane (GO:0016020),Biological Process:vesicle fusion with Golgi apparatus (GO:0048280)	--	--	--	ER-Golgi vesicle-tethering protein p115	U	Intracellular trafficking, secretion, and vesicular transport ;	IPR006953 [Vesicle tethering protein Uso1/P115-like , head domain] ; IPR006955[Uso1/p115-like vesicle tethering protein, C-terminal]	Golgi apparatus protein	--
O60783	Small ribosomal subunit protein uS14m	MRPS14	12455.9	19249.7	12344.6	11419.7	21409.9	11832.5	0.986297	0.961608	-0.0199055	Nonsignificant	None	4	Molecular Function:structural constituent of ribosome (GO:0003735),Cellular Component:intracellular (GO:0005622),Cellular Component:ribosome (GO:0005840),Biological Process:translation (GO:0006412)	small subunit ribosomal protein S14	--	ko03010 Ribosome	Mitochondrial/chloroplast ribosomal protein S14/S29	J	Translation, ribosomal structure and biogenesis ;	IPR001209 [Ribosomal protein S14]	mitochondrion protein	--
O60784	Target of Myb1 membrane trafficking protein	TOM1	71681.8	76456.3	73785.1	70312.3	54025.5	72513.9	1.12736	0.235571	0.172951	Nonsignificant	None	2	Cellular Component:intracellular (GO:0005622),Biological Process:intracellular protein transport (GO:0006886)	--	--	--	Cytosolic sorting protein GGA2/TOM1	U	Intracellular trafficking, secretion, and vesicular transport ;	IPR002014 [VHS domain] ; IPR004152[GAT domain]	Golgi apparatus protein	--
O60826	Coiled-coil domain-containing protein 22	CCDC22	26741	27568.5	24057.8	26647.7	23356.9	23821.4	1.06151	0.363213	0.0861225	Nonsignificant	None	--	--	--	--	--	Uncharacterized conserved protein	S	Function unknown ;	--	--	--
O60828	Polyglutamine-binding protein 1	PQBP1	10574.1	11924.2	14442.1	10519.5	20933.5	14746.9	0.799576	0.393315	-0.322693	Nonsignificant	None	--	--	polyglutamine-binding protein 1	--	ko03040 Spliceosome	Polyglutamine tract-binding protein PQBP-1	K	Transcription ;	--	--	--
O60830	Mitochondrial import inner membrane translocase subunit Tim17-B	TIMM17B	11216	6275.29	8240.29	5283.06	8279.52	5319.46	1.36275	0.261065	0.446524	Nonsignificant	None	--	--	mitochondrial import inner membrane translocase subunit TIM17	--	--	Mitochondrial import inner membrane translocase, subunit TIM17	U	Intracellular trafficking, secretion, and vesicular transport ;	IPR003397 [Mitochondrial inner membrane translocase subunit Tim17/Tim22/Tim23/peroxisomal protein PMP24]	mitochondrion protein	--
O60831	PRA1 family protein 2	PRAF2	104074	117967	116595	118724	89356	144189	0.9613	0.79601	-0.0569421	Nonsignificant	None	--	--	PRA1 family protein 2	--	--	Glutamate transporter EAAC1-interacting protein GTRAP3-18	ET	Amino acid transport and metabolism ; Signal transduction mechanisms ;	IPR004895 [Prenylated rab acceptor PRA1]	--	--
O60832	H/ACA ribonucleoprotein complex subunit DKC1	DKC1	60344.7	55036	55700.3	61237.5	48640.4	62344.2	0.993374	0.939408	-0.00959059	Nonsignificant	None	2	Molecular Function:RNA binding (GO:0003723),Biological Process:RNA processing (GO:0006396)	H/ACA ribonucleoprotein complex subunit 4	5.4.99.-	ko03008 Ribosome biogenesis in eukaryotes	Pseudouridine synthase	J	Translation, ribosomal structure and biogenesis ;	IPR002478 [PUA domain] ; IPR002501[Pseudouridine synthase II, N-terminal] ; IPR012960[Dyskerin-like] ; IPR032819[tRNA pseudouridylate synthase B, C-terminal]	nucleus protein	--
O60841	Eukaryotic translation initiation factor 5B	EIF5B	76812.7	78022.2	81972.7	61023.5	71466.3	73671.4	1.14865	0.0718224	0.199943	Nonsignificant	None	1	Molecular Function:GTP binding (GO:0005525)	translation initiation factor 5B	--	ko03013 RNA transport	Translation initiation factor 5B (eIF-5B)	J	Translation, ribosomal structure and biogenesis ;	IPR004161 [Translation elongation factor EFTu-like, domain 2] ; IPR023115[Translation initiation factor IF- 2, domain 3]	mitochondrion protein	--
O60869	Endothelial differentiation-related factor 1	EDF1	175598	177879	186124	195566	173251	180387	0.982516	0.684309	-0.0254472	Nonsignificant	None	1	Molecular Function:sequence-specific DNA binding (GO:0043565)	putative transcription factor	--	--	Transcription factor MBF1	K	Transcription ;	IPR001387 [Cro/C1-type helix-turn-helix domain] ; IPR013729[Multiprotein bridging factor 1, N-terminal]	nucleus protein	--
O60879	Protein diaphanous homolog 2	DIAPH2	14675.5	21150.5	13080.5	18650.8	15495	12747.1	1.04294	0.833907	0.0606569	Nonsignificant	None	4	Molecular Function:actin binding (GO:0003779),Biological Process:cellular component organization (GO:0016043),Molecular Function:Rho GTPase binding (GO:0017048),Biological Process:actin cytoskeleton organization (GO:0030036)	diaphanous 2	--	ko04810 Regulation of actin cytoskeleton	RhoA GTPase effector DIA/Diaphanous	TZ	Signal transduction mechanisms ; Cytoskeleton ;	IPR010465 [DRF autoregulatory] ; IPR010472[Formin, FH3 domain] ; IPR010473[Formin, GTPase-binding domain] ; IPR015425[Formin, FH2 domain]	endosome protein	--
O60884	DnaJ homolog subfamily A member 2	DNAJA2	134635	119049	130823	124885	118208	137123	1.01129	0.853378	0.0161911	Nonsignificant	None	2	Molecular Function:heat shock protein binding (GO:0031072),Molecular Function:unfolded protein binding (GO:0051082)	DnaJ homolog subfamily A member 2	--	ko04141 Protein processing in endoplasmic reticulum	Molecular chaperone (DnaJ superfamily)	O	Posttranslational modification, protein turnover, chaperones ;	IPR001305 [Heat shock protein DnaJ, cysteine-rich domain] ; IPR001623[DnaJ domain] ; IPR002939[Chaperone DnaJ, C-terminal]	nucleus protein	--
O60885	Bromodomain-containing protein 4	BRD4	21670	18470.7	21922.6	19636.7	19625	23227.3	0.993187	0.93498	-0.009863	Nonsignificant	None	1	Molecular Function:protein binding (GO:0005515)	bromodomain-containing protein 4	--	--	Transcription initiation factor TFIID, subunit BDF1 and related bromodomain proteins	K	Transcription ;	IPR001487 [Bromodomain] ; IPR027353[NET domain] ; IPR031354[Bromodomain protein 4, C-terminal]	nucleus protein	--
O60888	Protein CutA	CUTA	626133	520895	606792	751807	513966	527077	0.978231	0.883994	-0.0317535	Nonsignificant	None	1	Biological Process:response to metal ion (GO:0010038)	periplasmic divalent cation tolerance protein	--	--	Divalent cation tolerance-related protein	P	Inorganic ion transport and metabolism ;	IPR004323 [Divalent ion tolerance protein, CutA]	--	--
O60906	Sphingomyelin phosphodiesterase 2	SMPD2	18024.9	20978.7	23665	15649.6	21337	23662.7	1.03329	0.826915	0.0472522	Nonsignificant	None	--	--	sphingomyelin phosphodiesterase 2	3.1.4.12	ko00600 Sphingolipid metabolism ko01100 Metabolic pathways ko04071 Sphingolipid signaling pathway	Sphingomyelinase family protein	T	Signal transduction mechanisms ;	IPR005135 [Endonuclease/exonuclease/phosphatase]	--	--
O60911	Cathepsin L2	CTSV	0	4202.88	2833.61	2286.1	0	4676.72	1.01058	0.981094	0.0151853	Nonsignificant	None	2	Biological Process:proteolysis (GO:0006508),Molecular Function:cysteine-type peptidase activity (GO:0008234)	cathepsin V	3.4.22.43	ko04142 Lysosome ko04210 Apoptosis	Cysteine proteinase Cathepsin L	O	Posttranslational modification, protein turnover, chaperones ;	IPR000668 [Peptidase C1A, papain C-terminal] ; IPR013201[Cathepsin propeptide inhibitor domain (I29)]	lysosome protein	--
O60925	Prefoldin subunit 1	PFDN1	110230	111597	100645	99075.1	121450	108412	0.980346	0.783852	-0.0286377	Nonsignificant	None	3	Biological Process:protein folding (GO:0006457),Cellular Component:prefoldin complex (GO:0016272),Molecular Function:unfolded protein binding (GO:0051082)	prefoldin subunit 1	--	--	Molecular chaperone Prefoldin, subunit 1	O	Posttranslational modification, protein turnover, chaperones ;	IPR002777 [Prefoldin beta-like]	--	--
O60927	E3 ubiquitin-protein ligase PPP1R11	PPP1R11	23362.1	24743.4	31746.3	21868.9	21202.5	28842.5	1.11038	0.499111	0.151054	Nonsignificant	None	--	--	protein phosphatase 1 regulatory subunit 11	--	--	Uncharacterized conserved protein	S	Function unknown ;	IPR011107 [Protein phosphatase inhibitor]	--	--
O60934	Nibrin	NBN	9681.65	9810.28	15484.9	9625.5	8663.8	10497.8	1.21502	0.357371	0.280978	Nonsignificant	None	1	Molecular Function:protein binding (GO:0005515)	nibrin	--	ko03440 Homologous recombination ko04218 Cellular senescence	--	--	--	IPR000253 [Forkhead-associated (FHA) domain] ; IPR013908[DNA repair Nbs1, C-terminal] ; IPR032429[Nibrin, second BRCT domain]	--	--
O60936	Nucleolar protein 3	NOL3	32528.7	37489.7	32942.3	36335.5	30826.2	32667	1.03137	0.669317	0.0445676	Nonsignificant	None	1	Biological Process:regulation of apoptotic process (GO:0042981)	--	--	--	--	--	--	IPR001315 [CARD domain]	nucleus protein	--
O75027	Iron-sulfur clusters transporter ABCB7, mitochondrial	ABCB7	15813.8	13407.9	15536	13767.5	13703.4	10588.9	1.17598	0.15988	0.233865	Nonsignificant	None	5	Molecular Function:ATP binding (GO:0005524),Biological Process:transport (GO:0006810),Cellular Component:integral component of membrane (GO:0016021),Molecular Function:ATPase activity (GO:0016887),Biological Process:transmembrane transport (GO:0055085)	ATP-binding cassette, subfamily B (MDR/TAP), member 7	--	ko02010 ABC transporters	Mitochondrial Fe/S cluster exporter, ABC superfamily	U	Intracellular trafficking, secretion, and vesicular transport ;	IPR003439 [ABC transporter-like] ; IPR011527[ABC transporter type 1, transmembrane domain]	mitochondrion protein	--
O75030	Microphthalmia-associated transcription factor	MITF	0	18782.3	34642.5	8803.72	18633.2	14458.7	1.91278	0.164476	0.935671	Nonsignificant	None	1	Molecular Function:protein dimerization activity (GO:0046983)	microphthalmia-associated transcription factor	--	ko04137 Mitophagy - animal ko04380 Osteoclast differentiation ko04916 Melanogenesis ko05200 Pathways in cancer ko05202 Transcriptional misregulation in cancer ko05218 Melanoma	Helix loop helix transcription factor EB	K	Transcription ;	IPR011598 [Myc-type, basic helix-loop-helix (bHLH) domain] ; IPR021802[MiT/TFE transcription factors, C-terminal] ; IPR031867[MiT/TFE transcription factors, N-terminal]	nucleus protein	bHLH
O75044	SLIT-ROBO Rho GTPase-activating protein 2	SRGAP2	20045.7	22555.9	23272.9	26363.8	22093.9	15464.1	1.03055	0.854061	0.0434114	Nonsignificant	None	2	Molecular Function:protein binding (GO:0005515),Biological Process:signal transduction (GO:0007165)	SLIT-ROBO Rho GTPase activating protein	--	ko04360 Axon guidance	Cdc42-interacting protein CIP4	Z	Cytoskeleton ;	IPR000198 [Rho GTPase-activating protein domain] ; IPR001060[FCH domain] ; IPR001452[SH3 domain]	Golgi apparatus protein	--
O75056	Syndecan-3	SDC3	3622.18	6264.09	3793.87	5651.14	8404.14	11424.5	0.5369	0.103655	-0.897274	Nonsignificant	None	--	--	syndecan 3	--	ko04514 Cell adhesion molecules (CAMs)	--	--	--	IPR027789 [Syndecan/Neurexin domain]	--	--
O75063	Glycosaminoglycan xylosylkinase	FAM20B	20935.2	16068.8	18795.9	19005.1	17747.2	20794.2	0.969649	0.743883	-0.0444662	Nonsignificant	None	--	--	glycosaminoglycan xylosylkinase	2.7.1.-	--	Uncharacterized conserved protein	S	Function unknown ;	IPR009581 [FAM20, C-terminal]	--	--
O75083	WD repeat-containing protein 1	WDR1	726471	790207	656607	719417	921133	572393	0.982079	0.90865	-0.0260888	Nonsignificant	None	1	Molecular Function:protein binding (GO:0005515)	--	--	--	WD40 repeat stress protein/actin interacting protein	Z	Cytoskeleton ;	IPR001680 [WD40 repeat]	nucleus protein	--
O75084	Frizzled-7	FZD7	10716.4	12298.4	7443.39	11734.6	12186.3	5382.35	1.03941	0.890327	0.0557672	Nonsignificant	None	3	Molecular Function:protein binding (GO:0005515),Biological Process:cell surface receptor signaling pathway (GO:0007166),Cellular Component:membrane (GO:0016020)	frizzled 1/7	--	ko04150 mTOR signaling pathway ko04310 Wnt signaling pathway ko04390 Hippo signaling pathway ko04550 Signaling pathways regulating pluripotency of stem cells ko04916 Melanogenesis ko05165 Human papillomavirus infection ko05166 HTLV-I infection ko05200 Pathways in cancer ko05205 Proteoglycans in cancer ko05217 Basal cell carcinoma ko05224 Breast cancer ko05225 Hepatocellular carcinoma ko05226 Gast…	Smoothened and related G-protein-coupled receptors	T	Signal transduction mechanisms ;	IPR000539 [Frizzled protein] ; IPR020067[Frizzled domain]	plasma membrane protein	--
O75094	Slit homolog 3 protein	SLIT3	13630.9	15858.1	14914.6	12899.2	8561.05	7836.61	1.51564	0.0419989	0.59993	Significant	up	1	Molecular Function:protein binding (GO:0005515)	slit 3	--	ko04360 Axon guidance	Extracellular matrix protein slit, contains leucine-rich and EGF-like repeats	WT	Extracellular structures ; Signal transduction mechanisms ;	IPR000372 [Leucine-rich repeat N-terminal domain] ; IPR000483[Cysteine-rich flanking region, C-terminal] ; IPR000742[EGF-like domain] ; IPR001611[Leucine-rich repeat] ; IPR001791[Laminin G domain]	plasma membrane protein	--
O75095	Multiple epidermal growth factor-like domains protein 6	MEGF6	5481.28	8692.64	5554.44	9209.07	4451.75	2631.06	1.21093	0.634316	0.276118	Nonsignificant	None	1	Molecular Function:calcium ion binding (GO:0005509)	--	--	--	Proteins containing Ca2+-binding EGF-like domains	T	Signal transduction mechanisms ;	IPR001881 [EGF-like calcium-binding domain] ; IPR002049[Laminin EGF domain] ; IPR013032[EGF-like, conserved site]	plasma membrane protein	--
O75110	Probable phospholipid-transporting ATPase IIA	ATP9A	6408.85	3644.05	9076.64	5048.37	4040.88	0	1.40309	0.439216	0.488606	Nonsignificant	None	2	Molecular Function:nucleotide binding (GO:0000166),Molecular Function:metal ion binding (GO:0046872)	phospholipid-translocating ATPase	3.6.3.1	--	P-type ATPase	P	Inorganic ion transport and metabolism ;	IPR008250 [P-type ATPase, A domain] ; IPR032630[P-type ATPase, C-terminal] ; IPR032631[P-type ATPase, N-terminal]	nucleus protein	--
O75116	Rho-associated protein kinase 2	ROCK2	67480.4	82142.9	71279.1	65053.9	67219.2	69666.3	1.0939	0.240605	0.129486	Nonsignificant	None	4	Molecular Function:protein kinase activity (GO:0004672),Molecular Function:ATP binding (GO:0005524),Biological Process:protein phosphorylation (GO:0006468),Molecular Function:Rho GTPase binding (GO:0017048)	Rho-associated protein kinase 2	2.7.11.1	ko04022 cGMP-PKG signaling pathway ko04024 cAMP signaling pathway ko04062 Chemokine signaling pathway ko04071 Sphingolipid signaling pathway ko04270 Vascular smooth muscle contraction ko04310 Wnt signaling pathway ko04360 Axon guidance ko04510 Focal adhesion ko04530 Tight junction ko04611 Platelet activation ko04670 Leukocyte transendothelial migration ko04810 Regulation of actin cytoskeleton ko0…	Rho-associated, coiled-coil containing protein kinase	T	Signal transduction mechanisms ;	IPR000719 [Protein kinase domain] ; IPR015008[Rho binding domain]	centrosome protein	--
O75122	CLIP-associating protein 2	CLASP2	27906.2	24888.3	12326.7	17941.4	23493.2	14268.6	1.16908	0.596895	0.22537	Nonsignificant	None	--	--	CLIP-associating protein 1/2	--	--	CLIP-associating protein	R	General function prediction only ;	IPR024395 [CLASP N-terminal domain]	Golgi apparatus protein	--
O75131	Copine-3	CPNE3	144136	155607	176539	151768	143868	161153	1.04267	0.57718	0.0602884	Nonsignificant	None	1	Molecular Function:protein binding (GO:0005515)	--	--	--	Copine	T	Signal transduction mechanisms ;	IPR000008 [C2 domain] ; IPR010734[Copine]	--	--
O75143	Autophagy-related protein 13	ATG13	7519.12	0	7242.97	7407.41	7855.39	9027.29	0.911612	0.339744	-0.133508	Nonsignificant	None	2	Biological Process:autophagy (GO:0006914),Cellular Component:ATG1/ULK1 kinase complex (GO:1990316)	autophagy-related protein 13	--	ko04136 Autophagy - other ko04140 Autophagy - animal ko04211 Longevity regulating pathway	Uncharacterized conserved protein	S	Function unknown ;	IPR018731 [Autophagy-related protein 13]	--	--
O75147	Obscurin-like protein 1	OBSL1	3707.36	4244.43	5843.27	6092.46	6226.5	0	0.746549	0.156435	-0.421692	Nonsignificant	None	--	--	obscurin-like protein 1	--	--	--	--	--	IPR013098 [Immunoglobulin I-set]	extracell protein	--
O75150	E3 ubiquitin-protein ligase BRE1B	RNF40	7850.89	6905.78	7694.97	5508.43	7148.69	8019.62	1.08584	0.496659	0.118812	Nonsignificant	None	--	--	E3 ubiquitin-protein ligase BRE1	2.3.2.27	--	E3 ubiquitin ligase involved in syntaxin degradation	O	Posttranslational modification, protein turnover, chaperones ;	--	nucleus protein	--
O75152	Zinc finger CCCH domain-containing protein 11A	ZC3H11A	12208.3	3807.56	3679.73	0	5339.2	2497.16	1.67557	0.535563	0.744655	Nonsignificant	None	--	--				Uncharacterized conserved protein	S	Function unknown ;	--	--	--
O75153	Clustered mitochondria protein homolog	CLUH	25016.4	20906.7	20915.7	26169.2	22511.9	19415.5	0.981529	0.868926	-0.0268977	Nonsignificant	None	--	--	protein TIF31	--	--	Uncharacterized protein CLU1/cluA/TIF31 involved in mitochondrial morphology/distribution, also found associated with eIF-3	R	General function prediction only ;	IPR025697 [CLU domain] ; IPR028275[Clustered mitochondria protein, N-terminal] ; IPR033646[CLU central domain]	--	--
O75155	Cullin-associated NEDD8-dissociated protein 2	CAND2	30131.7	29702	35010.6	28226.9	28980.6	25013.3	1.15353	0.114663	0.206058	Nonsignificant	None	--	--	--	--	--	TATA-binding protein-interacting protein	R	General function prediction only ;	IPR013932 [TATA-binding protein interacting (TIP20)]	--	--
O75157	TSC22 domain family protein 2	TSC22D2	14110	8139.84	6092.94	12639.9	7078.27	10942	0.924417	0.804045	-0.113384	Nonsignificant	None	--	--	--	--	--	Transcriptional regulator	K	Transcription ;	IPR000580 [TSC-22 / Dip / Bun]	--	TSC22
O75165	DnaJ homolog subfamily C member 13	DNAJC13	35308.9	37709.2	34223.3	34357.2	35901.4	39106	0.980587	0.704522	-0.0282831	Nonsignificant	None	--	--	DnaJ homolog subfamily C member 13	--	--	Endocytosis protein RME-8, contains DnaJ domain	UO	Intracellular trafficking, secretion, and vesicular transport ; Posttranslational modification, protein turnover, chaperones ;	IPR001623 [DnaJ domain] ; IPR025640[Domain of unknown function DUF4339]	mitochondrion protein	--
O75167	Phosphatase and actin regulator 2	PHACTR2	8007.24	4872.35	10392.7	8351.43	4874.18	3469.22	1.39398	0.36727	0.479209	Nonsignificant	None	--	--	--	--	--	RPEL repeat-containing protein	R	General function prediction only ;	IPR004018 [RPEL repeat]	--	--
O75170	Serine/threonine-protein phosphatase 6 regulatory subunit 2	PPP6R2	22173.6	25584.4	22305.4	19687.5	16861.5	18734.7	1.26734	0.023952	0.341808	Significant	up	--	--	serine/threonine-protein phosphatase 6 regulatory subunit 2	--	--	SAP family cell cycle dependent phosphatase-associated protein	D	Cell cycle control, cell division, chromosome partitioning ;	IPR007587 [SIT4 phosphatase-associated protein family]	cytoplasm protein	--
O75175	CCR4-NOT transcription complex subunit 3	CNOT3	16727.8	23058.6	18266.5	19690	17351.6	22771.4	0.970573	0.823859	-0.0430918	Nonsignificant	None	1	Cellular Component:nucleus (GO:0005634)	CCR4-NOT transcription complex subunit 3	--	ko03018 RNA degradation	CCR4-NOT transcriptional regulation complex, NOT5 subunit	K	Transcription ;	IPR007207 [CCR4-Not complex component, Not N-terminal domain] ; IPR007282[NOT2/NOT3/NOT5]	--	--
O75179	Ankyrin repeat domain-containing protein 17	ANKRD17	20689.1	25494.1	25989.7	29967	22905.7	22815.5	0.953555	0.707796	-0.0686121	Nonsignificant	None	1	Molecular Function:RNA binding (GO:0003723)	ankyrin repeat domain-containing protein 17	--	--	FOG: Ankyrin repeat	R	General function prediction only ;	IPR004088 [K Homology domain, type 1] ; IPR020683[Ankyrin repeat-containing domain]	cytoplasm protein	--
O75197	Low-density lipoprotein receptor-related protein 5	LRP5	5763.38	4844.65	5131.08	2607.11	5491	2892.15	1.4321	0.17338	0.51813	Nonsignificant	None	1	Molecular Function:protein binding (GO:0005515)	low density lipoprotein receptor-related protein 5/6	--	ko04150 mTOR signaling pathway ko04310 Wnt signaling pathway ko05200 Pathways in cancer ko05224 Breast cancer ko05225 Hepatocellular carcinoma ko05226 Gastric cancer	Low-density lipoprotein receptors containing Ca2+-binding EGF-like domains	T	Signal transduction mechanisms ;	IPR000033 [LDLR class B repeat] ; IPR002172[Low-density lipoprotein (LDL) receptor class A repeat]	plasma membrane protein	--
O75208	Ubiquinone biosynthesis protein COQ9, mitochondrial	COQ9	13293.2	16443.8	14836.3	10291.1	11634.5	9024.95	1.44015	0.0183839	0.526216	Significant	up	--	--	ubiquinone biosynthesis protein COQ9	--	--	Uncharacterized conserved protein	S	Function unknown ;	IPR013718 [COQ9]	--	--
O75251	NADH dehydrogenase [ubiquinone] iron-sulfur protein 7, mitochondrial	NDUFS7	77345.4	75294.5	74755.4	73651.5	76845	69297.9	1.03458	0.337117	0.0490473	Nonsignificant	None	2	Molecular Function:iron-sulfur cluster binding (GO:0051536),Biological Process:oxidation-reduction process (GO:0055114)	--	--	ko00190 Oxidative phosphorylation ko01100 Metabolic pathways ko04723 Retrograde endocannabinoid signaling ko04932 Non-alcoholic fatty liver disease (NAFLD) ko05010 Alzheimer's disease ko05012 Parkinson's disease ko05016 Huntington's disease	NADH-ubiquinone oxidoreductase, NUFS7/PSST/20 kDa subunit	C	Energy production and conversion ;	IPR006137 [NADH:ubiquinone oxidoreductase-like, 20kDa subunit]	mitochondrion protein	--
O75306	NADH dehydrogenase [ubiquinone] iron-sulfur protein 2, mitochondrial	NDUFS2	60859.5	59985.1	50702.2	46896.3	51511.6	48752.8	1.16571	0.0818339	0.221209	Nonsignificant	None	3	Molecular Function:quinone binding (GO:0048038),Molecular Function:NAD binding (GO:0051287),Biological Process:oxidation-reduction process (GO:0055114)	--	--	ko00190 Oxidative phosphorylation ko01100 Metabolic pathways ko04723 Retrograde endocannabinoid signaling ko04932 Non-alcoholic fatty liver disease (NAFLD) ko05010 Alzheimer's disease ko05012 Parkinson's disease ko05016 Huntington's disease	NADH:ubiquinone oxidoreductase, NDUFS2/49 kDa subunit	C	Energy production and conversion ;	IPR001135 [NADH-quinone oxidoreductase, subunit D]	mitochondrion protein	--
O75312	Zinc finger protein ZPR1	ZPR1	65235	67340.3	74432.5	65496.4	63943.8	71190.5	1.03179	0.581433	0.0451431	Nonsignificant	None	1	Molecular Function:zinc ion binding (GO:0008270)	zinc finger protein	--	--	C4-type Zn-finger protein	R	General function prediction only ;	IPR004457 [Zinc finger, ZPR1-type]	nucleus protein	--
O75323	Protein NipSnap homolog 2	NIPSNAP2	98693.1	102594	88880.5	84730.1	91882.3	78534.6	1.13726	0.106091	0.185559	Nonsignificant	None	--	--	--	--	--	NIPSNAP1 protein	S	Function unknown ;	IPR012577 [NIPSNAP]	--	--
O75326	Semaphorin-7A	SEMA7A	0	3274.06	5434.66	4678.2	0	3978.01	1.00607	0.983654	0.00872509	Nonsignificant	None	2	Molecular Function:protein binding (GO:0005515),Cellular Component:membrane (GO:0016020)	semaphorin 7	--	ko04360 Axon guidance	Semaphorins	T	Signal transduction mechanisms ;	IPR001627 [Sema domain] ; IPR002165[Plexin repeat] ; IPR007110[Immunoglobulin-like domain]	extracell protein	--
O75340	Programmed cell death protein 6	PDCD6	34332.2	39246.3	34484.8	46817.9	38507.1	46431	0.820178	0.0663802	-0.285992	Nonsignificant	None	1	Molecular Function:calcium ion binding (GO:0005509)	--	--	--	Ca2+-binding protein, EF-Hand protein superfamily	T	Signal transduction mechanisms ;	IPR002048 [EF-hand domain]	nucleus protein	--
O75347	Tubulin-specific chaperone A	TBCA	84420.1	104407	55287.5	115730	90107.4	121572	0.745594	0.182308	-0.423538	Nonsignificant	None	3	Biological Process:tubulin complex assembly (GO:0007021),Biological Process:post-chaperonin tubulin folding pathway (GO:0007023),Molecular Function:beta-tubulin binding (GO:0048487)	tubulin-specific chaperone A	--	--	Beta-tubulin folding cofactor A	O	Posttranslational modification, protein turnover, chaperones ;	IPR004226 [Tubulin binding cofactor A]	--	--
O75348	V-type proton ATPase subunit G 1	ATP6V1G1	130362	122316	125622	108962	120506	121192	1.07882	0.11594	0.109454	Nonsignificant	None	--	--	V-type H+-transporting ATPase subunit G	--	ko00190 Oxidative phosphorylation ko01100 Metabolic pathways ko04145 Phagosome ko04150 mTOR signaling pathway ko04721 Synaptic vesicle cycle ko04966 Collecting duct acid secretion ko05110 Vibrio cholerae infection ko05120 Epithelial cell signaling in Helicobacter pylori infection ko05323 Rheumatoid arthritis	Vacuolar H+-ATPase V1 sector, subunit G	C	Energy production and conversion ;	--	--	--
O75351	Vacuolar protein sorting-associated protein 4B	VPS4B	63481.5	67762.4	60717.9	58646.1	71595.4	52602.4	1.04987	0.637227	0.0702068	Nonsignificant	None	1	Molecular Function:ATP binding (GO:0005524)	vacuolar protein-sorting-associated protein 4	--	ko04144 Endocytosis ko04217 Necroptosis	AAA+-type ATPase	O	Posttranslational modification, protein turnover, chaperones ;	IPR003959 [ATPase, AAA-type, core] ; IPR007330[MIT] ; IPR015415[Vps4 oligomerisation, C-terminal]	centrosome protein	--
O75352	Mannose-P-dolichol utilization defect 1 protein	MPDU1	11803.8	7275.38	6547.08	13291.3	9180.6	14856.4	0.686509	0.173672	-0.542649	Nonsignificant	None	--	--	mannose-P-dolichol utilization defect 1	--	--	Predicted endoplasmic reticulum membrane protein Lec35/MPDU1 involved in monosaccharide-P-dolichol utilization	R	General function prediction only ;	IPR006603 [PQ-loop repeat]	--	--
O75367	Core histone macro-H2A.1	MACROH2A1	154236	160750	148082	162182	151965	194677	0.910077	0.318147	-0.13594	Nonsignificant	None	1	Molecular Function:DNA binding (GO:0003677)	histone H2A	--	ko04217 Necroptosis ko05034 Alcoholism ko05322 Systemic lupus erythematosus	Histone 2A	B	Chromatin structure and dynamics ;	IPR002589 [Macro domain] ; IPR007125[Histone H2A/H2B/H3] ; IPR032454[Histone H2A, C-terminal domain]	nucleus protein	--
O75368	Adapter SH3BGRL	SH3BGRL	50667.3	67587.8	41093.1	65001.7	50138.5	63179.4	0.89361	0.523197	-0.162282	Nonsignificant	None	--	--	--	--	--	Uncharacterized conserved protein	S	Function unknown ;	IPR006993 [SH3-binding, glutamic acid-rich protein]	nucleus protein	--
O75369	Filamin-B	FLNB	360569	349075	323908	374280	302486	396983	0.962565	0.682819	-0.0550448	Nonsignificant	None	1	Molecular Function:protein binding (GO:0005515)	filamin	--	ko04010 MAPK signaling pathway ko04510 Focal adhesion ko05132 Salmonella infection ko05205 Proteoglycans in cancer	Actin-binding cytoskeleton protein, filamin	Z	Cytoskeleton ;	IPR001715 [Calponin homology domain] ; IPR017868[Filamin/ABP280 repeat-like]	cytoplasm protein	--
O75376	Nuclear receptor corepressor 1	NCOR1	9386.92	7694.61	4278.5	4969.6	4414.52	4407.96	1.54872	0.233872	0.631073	Nonsignificant	None	--	--	nuclear receptor co-repressor 1	--	ko01522 Endocrine resistance ko04919 Thyroid hormone signaling pathway ko05202 Transcriptional misregulation in cancer	Nuclear receptor coregulator SMRT/SMRTER, contains Myb-like domains	K	Transcription ;	IPR001005 [SANT/Myb domain] ; IPR031557[N-CoR, GPS2-interacting domain]	nucleus protein	MYB
O75379	Vesicle-associated membrane protein 4	VAMP4	7827.41	8379.19	10480.1	7922	8151.14	14669.4	0.868071	0.596644	-0.204115	Nonsignificant	None	2	Cellular Component:integral component of membrane (GO:0016021),Biological Process:vesicle-mediated transport (GO:0016192)	vesicle-associated membrane protein 4	--	ko04130 SNARE interactions in vesicular transport	Synaptobrevin/VAMP-like protein	U	Intracellular trafficking, secretion, and vesicular transport ;	IPR001388 [Synaptobrevin]	--	--
O75380	NADH dehydrogenase [ubiquinone] iron-sulfur protein 6, mitochondrial	NDUFS6	50552.5	44068.2	44343.7	51716	49499.2	40337.2	0.981717	0.842716	-0.0266213	Nonsignificant	None	--	--	NADH dehydrogenase (ubiquinone) Fe-S protein 6	--	ko00190 Oxidative phosphorylation ko01100 Metabolic pathways ko04723 Retrograde endocannabinoid signaling ko04932 Non-alcoholic fatty liver disease (NAFLD) ko05010 Alzheimer's disease ko05012 Parkinson's disease ko05016 Huntington's disease	NADH:ubiquinone oxidoreductase, NDUFS6/13 kDa subunit	C	Energy production and conversion ;	IPR019401 [Zinc finger, CHCC-type]	mitochondrion protein	--
O75381	Peroxisomal membrane protein PEX14	PEX14	23759	14784.1	26078.2	27752.1	18470.1	29270.5	0.855994	0.494172	-0.224328	Nonsignificant	None	--	--	peroxin-14	--	ko04146 Peroxisome	Peroxisomal membrane anchor protein (peroxin)	MOU	Cell wall/membrane/envelope biogenesis ; Posttranslational modification, protein turnover, chaperones ; Intracellular trafficking, secretion, and vesicular transport ;	IPR006785 [Peroxisome membrane anchor protein Pex14p, N-terminal]	peroxisome protein	--
O75382	Tripartite motif-containing protein 3	TRIM3	24013.9	22164.1	18708.5	14432.8	22561.3	24629.3	1.05295	0.770153	0.0744399	Nonsignificant	None	3	Molecular Function:protein binding (GO:0005515),Cellular Component:intracellular (GO:0005622),Molecular Function:zinc ion binding (GO:0008270)	tripartite motif-containing protein 2/3	--	--	Predicted E3 ubiquitin ligase	O	Posttranslational modification, protein turnover, chaperones ;	IPR000315 [B-box-type zinc finger] ; IPR001258[NHL repeat] ; IPR017868[Filamin/ABP280 repeat-like] ; IPR027370[RING-type zinc-finger, LisH dimerisation motif]	nucleus protein	--
O75390	Citrate synthase, mitochondrial	CS	440180	429754	379332	359516	421116	328658	1.12619	0.230743	0.171444	Nonsignificant	None	--	--	citrate synthase	2.3.3.1	ko00020 Citrate cycle (TCA cycle) ko00630 Glyoxylate and dicarboxylate metabolism ko01100 Metabolic pathways ko01200 Carbon metabolism ko01210 2-Oxocarboxylic acid metabolism ko01230 Biosynthesis of amino acids	Citrate synthase	C	Energy production and conversion ;	IPR002020 [Citrate synthase]	mitochondrion protein	--
O75391	Sperm-associated antigen 7	SPAG7	15445.9	7391.27	7380.25	8013.98	16118	9364.34	0.90211	0.780934	-0.148624	Nonsignificant	None	1	Molecular Function:nucleic acid binding (GO:0003676)	--	--	--	--	--	--	IPR001374 [R3H domain]	--	--
O75396	Vesicle-trafficking protein SEC22b	SEC22B	259175	229682	290527	252320	246224	301237	0.974497	0.797021	-0.0372699	Nonsignificant	None	2	Cellular Component:integral component of membrane (GO:0016021),Biological Process:vesicle-mediated transport (GO:0016192)	vesicle transport protein SEC22	--	ko04130 SNARE interactions in vesicular transport ko04145 Phagosome ko05134 Legionellosis	Synaptobrevin/VAMP-like protein SEC22	U	Intracellular trafficking, secretion, and vesicular transport ;	IPR001388 [Synaptobrevin] ; IPR010908[Longin domain]	endoplasmic reticulum protein	--
O75400	Pre-mRNA-processing factor 40 homolog A	PRPF40A	42416.4	35819.6	37814	32187.8	26764.9	48253	1.0825	0.684438	0.114364	Nonsignificant	None	1	Molecular Function:protein binding (GO:0005515)	pre-mRNA-processing factor 40	--	ko03040 Spliceosome	Spliceosomal protein FBP11/Splicing factor PRP40	A	RNA processing and modification ;	IPR001202 [WW domain] ; IPR002713[FF domain]	nucleus protein	--
O75410	Transforming acidic coiled-coil-containing protein 1	TACC1	13875.4	14954.6	11142.8	13509	15678.1	17249.7	0.860797	0.241685	-0.216254	Nonsignificant	None	--	--	transforming acidic coiled-coil-containing protein 1	--	--	--	--	--	IPR007707 [Transforming acidic coiled-coil-containing protein]	nucleus protein	--
O75414	Nucleoside diphosphate kinase 6	NME6	312098	336343	194542	273585	308099	172112	1.11832	0.645484	0.161333	Nonsignificant	None	5	Molecular Function:nucleoside diphosphate kinase activity (GO:0004550),Biological Process:nucleoside diphosphate phosphorylation (GO:0006165),Biological Process:GTP biosynthetic process (GO:0006183),Biological Process:UTP biosynthetic process (GO:0006228),Biological Process:CTP biosynthetic process (GO:0006241)	nucleoside-diphosphate kinase	2.7.4.6	ko00230 Purine metabolism ko00240 Pyrimidine metabolism ko01100 Metabolic pathways	Nucleoside diphosphate kinase	F	Nucleotide transport and metabolism ;	IPR001564 [Nucleoside diphosphate kinase]	cytoplasm protein	--
O75427	Leucine-rich repeat and calponin homology domain-containing protein 4	LRCH4	5484.98	12739.5	9845.55	6480.14	9543.76	7865.41	1.175	0.575194	0.232666	Nonsignificant	None	1	Molecular Function:protein binding (GO:0005515)	--	--	--	Leucine-rich repeat (LRR) protein, contains calponin homology domain	Z	Cytoskeleton ;	IPR001611 [Leucine-rich repeat] ; IPR001715[Calponin homology domain]	cytoplasm protein	--
O75431	Metaxin-2	MTX2	37857.9	47726.3	43749.7	39029.9	52846.4	39578.4	0.983867	0.901252	-0.023465	Nonsignificant	None	2	Cellular Component:mitochondrial outer membrane (GO:0005741),Biological Process:protein targeting to mitochondrion (GO:0006626)	metaxin	--	--	Mitochondrial outer membrane protein Metaxin 2, Metaxin 1-binding protein	MU	Cell wall/membrane/envelope biogenesis ; Intracellular trafficking, secretion, and vesicular transport ;	IPR019564 [Mitochondrial outer membrane transport complex Sam37/metaxin, N-terminal domain] ; IPR033468[Metaxin, glutathione S-transferase domain]	mitochondrion protein	--
O75436	Vacuolar protein sorting-associated protein 26A	VPS26A	213322	236895	188435	202631	209093	195305	1.0521	0.508791	0.0732653	Nonsignificant	None	--	--	vacuolar protein sorting-associated protein 26	--	ko04144 Endocytosis	Membrane coat complex Retromer, subunit VPS26	U	Intracellular trafficking, secretion, and vesicular transport ;	IPR028934 [Vacuolar protein sorting protein 26 related]	cytoplasm protein	--
O75438	NADH dehydrogenase [ubiquinone] 1 beta subcomplex subunit 1	NDUFB1	81134	64341.4	84896.2	77845.9	73960.3	59774.4	1.08881	0.495936	0.122756	Nonsignificant	None	2	Molecular Function:NADH dehydrogenase activity (GO:0003954),Cellular Component:mitochondrion (GO:0005739)	NADH dehydrogenase (ubiquinone) 1 beta subcomplex subunit 1	--	ko00190 Oxidative phosphorylation ko01100 Metabolic pathways ko04723 Retrograde endocannabinoid signaling ko04932 Non-alcoholic fatty liver disease (NAFLD) ko05010 Alzheimer's disease ko05012 Parkinson's disease ko05016 Huntington's disease	--	--	--	IPR012575 [NADH:ubiquinone oxidoreductase, MNLL subunit]	mitochondrion protein	--
O75439	Mitochondrial-processing peptidase subunit beta	PMPCB	62806.2	64263.6	68688.9	61124	69532.6	54952.1	1.05469	0.501141	0.0768124	Nonsignificant	None	--	--	mitochondrial-processing peptidase subunit beta	3.4.24.64	--	Mitochondrial processing peptidase, beta subunit, and related enzymes (insulinase superfamily)	O	Posttranslational modification, protein turnover, chaperones ;	IPR007863 [Peptidase M16, C-terminal] ; IPR011765[Peptidase M16, N-terminal]	mitochondrion protein	--
O75448	Mediator of RNA polymerase II transcription subunit 24	MED24	29537.9	28740.4	37607.9	0	28341.2	29471.9	1.1057	0.467344	0.144963	Nonsignificant	None	--	--	mediator of RNA polymerase II transcription subunit 24	--	ko04919 Thyroid hormone signaling pathway	--	--	--	IPR021429 [Mediator complex, subunit Med24, N-terminal]	--	--
O75449	Katanin p60 ATPase-containing subunit A1	KATNA1	11575.9	12442.3	12422.9	10172.5	14082.4	18976.1	0.842942	0.468329	-0.246495	Nonsignificant	None	1	Molecular Function:ATP binding (GO:0005524)	katanin p60 ATPase-containing subunit A1	3.6.4.3	--	AAA+-type ATPase	O	Posttranslational modification, protein turnover, chaperones ;	IPR003959 [ATPase, AAA-type, core] ; IPR015415[Vps4 oligomerisation, C-terminal]	centrosome protein	--
O75462	Cytokine receptor-like factor 1	CRLF1	11317.1	10581.4	10798.3	15550.9	10032.6	10105.4	0.916163	0.64085	-0.126323	Nonsignificant	None	1	Molecular Function:protein binding (GO:0005515)	--	--	--	--	--	--	IPR003961 [Fibronectin type III] ; IPR015152[Growth hormone/erythropoietin receptor, ligand binding]	plasma membrane protein	--
O75475	PC4 and SFRS1-interacting protein	PSIP1	80008.7	67089	71441.7	72645.3	66932.7	78896.3	1.0003	0.996832	0.000429376	Nonsignificant	None	--	--	--	--	--	Transcription coactivator	K	Transcription ;	IPR000313 [PWWP domain] ; IPR021567[Lens epithelium-derived growth factor (LEDGF)]	cytoplasm protein	--
O75477	Erlin-1	ERLIN1	93840.2	92315	106576	102303	96436.3	112498	0.940539	0.39738	-0.088441	Nonsignificant	None	--	--	--	--	--	Prohibitin-related membrane protease subunits	R	General function prediction only ;	IPR001107 [Band 7 domain]	endoplasmic reticulum protein	--
O75487	Glypican-4	GPC4	21513	21365.2	16280	15326.6	16435.3	13255.8	1.31411	0.0736083	0.394084	Nonsignificant	None	3	Cellular Component:proteinaceous extracellular matrix (GO:0005578),Cellular Component:membrane (GO:0016020),Molecular Function:heparan sulfate proteoglycan binding (GO:0043395)	glypican 4	--	ko04310 Wnt signaling pathway	Heparin sulfate cell surface proteoglycan	T	Signal transduction mechanisms ;	IPR001863 [Glypican]	plasma membrane protein	--
O75489	NADH dehydrogenase [ubiquinone] iron-sulfur protein 3, mitochondrial	NDUFS3	86150.3	102129	86967.2	73894	100481	74054	1.10795	0.432371	0.14789	Nonsignificant	None	2	Molecular Function:NADH dehydrogenase (ubiquinone) activity (GO:0008137),Biological Process:oxidation-reduction process (GO:0055114)	--	--	ko00190 Oxidative phosphorylation ko01100 Metabolic pathways ko04723 Retrograde endocannabinoid signaling ko04932 Non-alcoholic fatty liver disease (NAFLD) ko05010 Alzheimer's disease ko05012 Parkinson's disease ko05016 Huntington's disease	NADH-ubiquinone oxidoreductase, NDUFS3/30 kDa subunit	C	Energy production and conversion ;	IPR001268 [NADH:ubiquinone oxidoreductase, 30kDa subunit]	mitochondrion protein	--
O75494	Serine/arginine-rich splicing factor 10	SRSF10	69410.3	68662.6	70198.1	83351.2	73516.8	71408.7	0.912362	0.210263	-0.132322	Nonsignificant	None	1	Molecular Function:nucleic acid binding (GO:0003676)	FUS-interacting serine-arginine-rich protein 1	--	ko03040 Spliceosome	FOG: RRM domain	R	General function prediction only ;	IPR000504 [RNA recognition motif domain]	nucleus protein	--
O75503	Bis(monoacylglycero)phosphate synthase CLN5	CLN5	25164	25257	25576.1	23462.1	26749.6	21219.2	1.06392	0.443417	0.0893963	Nonsignificant	None	2	Cellular Component:lysosome (GO:0005764),Biological Process:neurogenesis (GO:0022008)	ceroid-lipofuscinosis neuronal protein 5	--	ko04142 Lysosome	--	--	--	IPR026138 [Ceroid-lipofuscinosis neuronal protein 5]	lysosome protein	--
O75506	Heat shock factor-binding protein 1	HSBP1	92963	85358.8	68161.7	93408.1	91398	91499.1	0.89207	0.307816	-0.164772	Nonsignificant	None	1	Molecular Function:transcription corepressor activity (GO:0003714)	heat shock factor-binding protein 1	--		Heat shock factor binding protein	KO	Transcription ; Posttranslational modification, protein turnover, chaperones ;	IPR009643 [Heat shock factor binding 1]	nucleus protein	--
O75521	Enoyl-CoA delta isomerase 2	ECI2	196711	178943	192999	216156	168391	197838	0.976421	0.774426	-0.0344246	Nonsignificant	None	3	Molecular Function:fatty-acyl-CoA binding (GO:0000062),Molecular Function:catalytic activity (GO:0003824),Biological Process:metabolic process (GO:0008152)	peroxisomal 3,2-trans-enoyl-CoA isomerase	5.3.3.8	ko00071 Fatty acid degradation ko04146 Peroxisome	Enoyl-CoA hydratase/isomerase	I	Lipid transport and metabolism ;	IPR000582 [Acyl-CoA-binding protein, ACBP] ; IPR001753[Crotonase superfamily]	peroxisome protein	--
O75531	Barrier-to-autointegration factor	BANF1	422095	380365	395070	427091	319679	399050	1.04513	0.642727	0.0636806	Nonsignificant	None	1	Molecular Function:DNA binding (GO:0003677)	barrier-to-autointegration factor	--	--	DNA-bridging protein BAF	BL	Chromatin structure and dynamics ; Replication, recombination and repair ;	IPR004122 [Barrier- to-autointegration factor, BAF]	nucleus protein	--
O75533	Splicing factor 3B subunit 1	SF3B1	51225.2	54381.8	52907.7	52192.3	45143.8	50061	1.07543	0.179042	0.104907	Nonsignificant	None	--	--	splicing factor 3B subunit 1	--	ko03040 Spliceosome	Splicing factor 3b, subunit 1	A	RNA processing and modification ;	IPR015016 [Splicing factor 3B subunit 1]	nucleus protein	--
O75534	Cold shock domain-containing protein E1	CSDE1	100932	103989	104094	86126.5	90056.9	86517.9	1.1763	0.000683735	0.234251	Nonsignificant	None	1	Molecular Function:DNA binding (GO:0003677)	--	--	--	--	--	--	IPR002059 [Cold-shock protein, DNA-binding] ; IPR024642[SUZ-C domain]	cytoplasm protein	CSD
O75569	Interferon-inducible double-stranded RNA-dependent protein kinase activator A	PRKRA	64572.8	62613.8	54436.4	48911.5	62118.2	55168.1	1.09281	0.354789	0.128046	Nonsignificant	None	--	--	--	--	--	Staufen and related double-stranded-RNA-binding proteins	UK	Intracellular trafficking, secretion, and vesicular transport ; Transcription ;	IPR014720 [Double-stranded RNA-binding domain] ; IPR032478[Staufen, C-terminal]	endoplasmic reticulum protein	--
O75570	Peptide chain release factor 1, mitochondrial	MTRF1	44513.8	55023.2	52865.2	53224.8	52073	48927.8	0.988178	0.868812	-0.0171574	Nonsignificant	None	3	Molecular Function:translation release factor activity (GO:0003747),Cellular Component:cytoplasm (GO:0005737),Biological Process:translational termination (GO:0006415)	peptide chain release factor 1	--	--	Mitochondrial polypeptide chain release factor	J	Translation, ribosomal structure and biogenesis ;	IPR000352 [Peptide chain release factor class I/class II] ; IPR005139[Peptide chain release factor]	mitochondrion protein	--
O75592	E3 ubiquitin-protein ligase MYCBP2	MYCBP2	13005	14128	10598.2	12654.2	13468	10256.2	1.03719	0.766531	0.0526772	Nonsignificant	None	2	Molecular Function:protein binding (GO:0005515),Molecular Function:zinc ion binding (GO:0008270)	E3 ubiquitin-protein ligase MYCBP2	2.3.2.27	--	Inhibitor of type V adenylyl cyclases/Neuronal presynaptic protein Highwire/PAM/RPM-1	T	Signal transduction mechanisms ;	IPR000408 [Regulator of chromosome condensation, RCC1] ; IPR001841[Zinc finger, RING-type] ; IPR003646[SH3-like domain, bacterial-type] ; IPR004939[APC10/DOC domain] ; IPR012983[PHR] ; IPR017868[Filamin/ABP280 repeat-like]	nucleus protein	--
O75607	Nucleoplasmin-3	NPM3	19622.1	15069.6	15850.3	13048.1	9804.29	17791.5	1.24353	0.290617	0.314446	Nonsignificant	None	--	--	nucleophosmin 3	--	--	--	--	--	IPR024057 [Nucleoplasmin core domain]	nucleus protein	--
O75608	Acyl-protein thioesterase 1	LYPLA1	64781.2	54549.7	61426.4	53153.4	75998.7	52174.3	0.996862	0.982956	-0.00453465	Nonsignificant	None	1	Molecular Function:hydrolase activity (GO:0016787)	lysophospholipase I	3.1.1.5	ko00564 Glycerophospholipid metabolism ko05231 Choline metabolism in cancer	Lysophospholipase	I	Lipid transport and metabolism ;	IPR003140 [Phospholipase/carboxylesterase/thioesterase]	--	--
O75629	Protein CREG1	CREG1	161277	146202	182913	161809	171623	119868	1.08183	0.552991	0.11347	Nonsignificant	None	--	--	--	--	--	Cellular repressor of transcription	K	Transcription ;	--	extracell protein	--
O75643	U5 small nuclear ribonucleoprotein 200 kDa helicase	SNRNP200	53440.8	52569.8	52898.2	50813	47500.6	59120.6	1.00937	0.900083	0.0134501	Nonsignificant	None	2	Molecular Function:nucleic acid binding (GO:0003676),Molecular Function:ATP binding (GO:0005524)	pre-mRNA-splicing helicase BRR2	3.6.4.13	ko03040 Spliceosome	RNA helicase BRR2, DEAD-box superfamily	A	RNA processing and modification ;	IPR001650 [Helicase, C-terminal] ; IPR004179[Sec63 domain] ; IPR011545[DEAD/DEAH box helicase domain]	nucleus protein	--
O75663	TIP41-like protein	TIPRL	59825.6	57580	71835.1	57381.3	62607.7	56193	1.07412	0.419658	0.103156	Nonsignificant	None	--	--	type 2A phosphatase activator TIP41	--		Uncharacterized conserved protein	S	Function unknown ;	IPR007303 [TIP41-like protein]	--	--
O75683	Surfeit locus protein 6	SURF6	6913.71	9257.88	8535.49	10958.1	7279.5	12900.9	0.793456	0.296732	-0.333777	Nonsignificant	None	--	--	--	--	--	Uncharacterized conserved protein	S	Function unknown ;	IPR029190 [Ribosomal RNA-processing protein 14/surfeit locus protein 6, C-terminal domain]	--	--
O75688	Protein phosphatase 1B	PPM1B	32907.9	33465	39587.6	30910.5	26481.5	22373.4	1.3284	0.0555159	0.409691	Nonsignificant	None	4	Molecular Function:magnesium ion binding (GO:0000287),Molecular Function:catalytic activity (GO:0003824),Molecular Function:phosphoprotein phosphatase activity (GO:0004721),Molecular Function:manganese ion binding (GO:0030145)	protein phosphatase 1B	3.1.3.16	ko04010 MAPK signaling pathway	Protein phosphatase 1B (formerly 2C)	T	Signal transduction mechanisms ;	IPR001932 [PPM-type phosphatase domain] ; IPR012911[Protein serine/threonine phosphatase 2C, C-terminal]	mitochondrion protein	--
O75694	Nuclear pore complex protein Nup155	NUP155	29459.4	31068.7	33793.8	28981.9	28303.9	36191.7	1.00903	0.925381	0.0129734	Nonsignificant	None	--	--	nuclear pore complex protein Nup155	--	ko03013 RNA transport	Nuclear pore complex, Nup155 component (D Nup154, sc Nup157/Nup170)	YU	Nuclear structure ; Intracellular trafficking, secretion, and vesicular transport ;	IPR007187 [Nucleoporin, Nup133/Nup155-like, C-terminal] ; IPR014908[Nucleoporin, Nup133/Nup155-like, N-terminal]	--	--
O75695	Protein XRP2	RP2	42063.8	39283.4	32445.9	36134.9	38557.3	33469.2	1.05207	0.59043	0.0732285	Nonsignificant	None	--	--	protein XRP2	--	--	Beta-tubulin folding cofactor C	O	Posttranslational modification, protein turnover, chaperones ;	IPR012945 [Tubulin binding cofactor C-like domain]	plasma membrane protein	--
O75718	Cartilage-associated protein	CRTAP	202003	191385	207360	198880	219288	180305	1.0038	0.953405	0.00547399	Nonsignificant	None	--	--	cartilage-associated protein	--	--	Membrane-associated proteoglycan Leprecan	S	Function unknown ;	--	nucleus protein	--
O75746	Electrogenic aspartate/glutamate antiporter SLC25A12, mitochondrial	SLC25A12	42999.8	40227.7	50320.6	42349.9	41770.5	46808.6	1.02	0.810317	0.0285742	Nonsignificant	None	--	--	solute carrier family 25 (mitochondrial aspartate/glutamate transporter), member 12/13	--	--	Mitochondrial aspartate/glutamate carrier protein Aralar/Citrin (contains EF-hand Ca2+-binding domains)	C	Energy production and conversion ;	IPR018108 [Mitochondrial substrate/solute carrier]	mitochondrion protein	--
O75781	Paralemmin-1	PALM	34996.2	44162	9250.08	33319.5	37995.2	12022.9	1.06084	0.903977	0.0852135	Nonsignificant	None	2	Biological Process:regulation of cell shape (GO:0008360),Cellular Component:membrane (GO:0016020)	A-kinase anchor protein 2	--	--	--	--	--	IPR004965 [Paralemmin]	cytoplasm protein	--
O75787	Renin receptor	ATP6AP2	7598.57	8793.06	5947.67	9485.04	9656.92	10787	0.746411	0.0514527	-0.421958	Nonsignificant	None	2	Molecular Function:receptor activity (GO:0004872),Cellular Component:integral component of membrane (GO:0016021)	renin receptor	--	ko04614 Renin-angiotensin system	ATPase membrane sector associated protein	C	Energy production and conversion ;	IPR012493 [Renin receptor-like]	--	--
O75792	Ribonuclease H2 subunit A	RNASEH2A	10752.5	9769.97	10595.8	8453.79	7410.41	11093.9	1.15432	0.289866	0.20704	Nonsignificant	None	--	--	ribonuclease H2 subunit A	3.1.26.4	ko03030 DNA replication	Ribonuclease HI	L	Replication, recombination and repair ;	IPR024567 [Ribonuclease HII/HIII domain]	--	--
O75794	Translation initiation factor eIF2 assembly protein	CDC123	12793.1	9529.09	10587.4	0	7491.15	12330.9	1.10684	0.661763	0.146443	Nonsignificant	None	1	Biological Process:cell cycle (GO:0007049)	--	--	--	Uncharacterized conserved protein	S	Function unknown ;	IPR009772 [Cell division cycle protein 123]	--	--
O75795	UDP-glucuronosyltransferase 2B17	UGT2B17	62633.6	61222.4	63953.3	66218.6	53810	49882.6	1.10534	0.297536	0.144488	Nonsignificant	None	1	Biological Process:metabolic process (GO:0008152)	glucuronosyltransferase	2.4.1.17	ko00040 Pentose and glucuronate interconversions ko00053 Ascorbate and aldarate metabolism ko00140 Steroid hormone biosynthesis ko00830 Retinol metabolism ko00860 Porphyrin and chlorophyll metabolism ko00980 Metabolism of xenobiotics by cytochrome P450 ko00982 Drug metabolism - cytochrome P450 ko00983 Drug metabolism - other enzymes ko01100 Metabolic pathways ko05204 Chemical carcinogenesis	UDP-glucuronosyl and UDP-glucosyl transferase	GC	Carbohydrate transport and metabolism ; Energy production and conversion ;	IPR002213 [UDP-glucuronosyl/UDP-glucosyltransferase]	microsome protein	--
O75815	Breast cancer anti-estrogen resistance protein 3	BCAR3	0	10721.3	11011	7589.59	8665.3	11222.9	1.18636	0.308519	0.24654	Nonsignificant	None	2	Molecular Function:guanyl-nucleotide exchange factor activity (GO:0005085),Biological Process:small GTPase mediated signal transduction (GO:0007264)	--	--	--	--	--	--	IPR000980 [SH2 domain] ; IPR001895[Ras guanine-nucleotide exchange factors catalytic domain]	nucleus protein	--
O75817	Ribonuclease P protein subunit p20	POP7	2845.8	8181.09	8393.65	7652.64	7199.1	9894.37	0.784792	0.424271	-0.349619	Nonsignificant	None	3	Molecular Function:ribonuclease P activity (GO:0004526),Cellular Component:nucleus (GO:0005634),Biological Process:tRNA processing (GO:0008033)	ribonuclease P/MRP protein subunit RPP20	3.1.26.5	ko03008 Ribosome biogenesis in eukaryotes ko03013 RNA transport	--	--	--	IPR014612 [Ribonucleases P/MRP protein subunit Rpp20]	--	--
O75818	Ribonuclease P protein subunit p40	RPP40	4308.3	6523.5	8757.94	0	5132.19	8125.1	0.985105	0.963704	-0.02165	Nonsignificant	None	--	--	ribonucleases P/MRP protein subunit RPP40	3.1.26.5	ko03008 Ribosome biogenesis in eukaryotes ko03013 RNA transport	--	--	--	IPR013893 [Ribonuclease P, Rpp40]	--	--
O75821	Eukaryotic translation initiation factor 3 subunit G	EIF3G	125374	132025	132410	117586	110153	112106	1.14702	0.0064129	0.197889	Nonsignificant	None	1	Molecular Function:nucleic acid binding (GO:0003676)	translation initiation factor 3 subunit G	--	ko03013 RNA transport	Translation initiation factor 3, subunit g (eIF-3g)	J	Translation, ribosomal structure and biogenesis ;	IPR000504 [RNA recognition motif domain] ; IPR024675[Eukaryotic translation initiation factor 3 subunit G, N-terminal]	nucleus protein	--
O75822	Eukaryotic translation initiation factor 3 subunit J	EIF3J	60248.9	58685.3	74301.1	66240.2	54988.4	55302	1.09463	0.419345	0.130441	Nonsignificant	None	3	Molecular Function:translation initiation factor activity (GO:0003743),Cellular Component:cytoplasm (GO:0005737),Cellular Component:eukaryotic translation initiation factor 3 complex (GO:0005852)	translation initiation factor 3 subunit J	--	ko03013 RNA transport	Translation initiation factor eIF3, p35 subunit	J	Translation, ribosomal structure and biogenesis ;	IPR013906 [Eukaryotic translation initiation factor 3 subunit J]	--	--
O75828	Carbonyl reductase [NADPH] 3	CBR3	228618	199516	268189	219134	236727	249135	0.987697	0.90054	-0.0178591	Nonsignificant	None	--	--	carbonyl reductase 3	1.1.1.184	ko00590 Arachidonic acid metabolism ko00980 Metabolism of xenobiotics by cytochrome P450 ko01100 Metabolic pathways	Dehydrogenases with different specificities (related to short-chain alcohol dehydrogenases)	Q	Secondary metabolites biosynthesis, transport and catabolism ;	IPR002347 [Short-chain dehydrogenase/reductase SDR]	nucleus protein	--
O75832	26S proteasome non-ATPase regulatory subunit 10	PSMD10	50751.9	48495.5	45381.7	55321.8	55072.6	52814.8	0.886158	0.0239967	-0.174365	Nonsignificant	None	1	Molecular Function:protein binding (GO:0005515)	26S proteasome non-ATPase regulatory subunit 10	--	--	26S proteasome regulatory complex, subunit PSMD10	O	Posttranslational modification, protein turnover, chaperones ;	IPR002110 [Ankyrin repeat] ; IPR020683[Ankyrin repeat-containing domain]	cytoskeleton protein	--
O75844	CAAX prenyl protease 1 homolog	ZMPSTE24	51339.5	54021.3	52475.8	43764	53156.9	49643.9	1.07691	0.257551	0.106893	Nonsignificant	None	2	Molecular Function:metalloendopeptidase activity (GO:0004222),Biological Process:proteolysis (GO:0006508)	STE24 endopeptidase	3.4.24.84	ko00900 Terpenoid backbone biosynthesis	Metalloprotease	R	General function prediction only ;	IPR001915 [Peptidase M48] ; IPR032456[CAAX prenyl protease 1, N-terminal]	--	--
O75874	Isocitrate dehydrogenase [NADP] cytoplasmic	IDH1	541099	493751	599243	531941	600226	480541	1.01326	0.884797	0.0190039	Nonsignificant	None	1	Biological Process:oxidation-reduction process (GO:0055114)	isocitrate dehydrogenase	1.1.1.42	ko00020 Citrate cycle (TCA cycle) ko00480 Glutathione metabolism ko01100 Metabolic pathways ko01200 Carbon metabolism ko01210 2-Oxocarboxylic acid metabolism ko01230 Biosynthesis of amino acids ko04146 Peroxisome	NADP-dependent isocitrate dehydrogenase	C	Energy production and conversion ;	IPR024084 [Isopropylmalate dehydrogenase-like domain]	peroxisome protein	--
O75879	Glutamyl-tRNA(Gln) amidotransferase subunit B, mitochondrial	GATB	7225.27	13575	12069.7	9095.56	10933.8	0	1.09406	0.737927	0.129693	Nonsignificant	None	1	Molecular Function:ligase activity (GO:0016874)	--	--	ko00970 Aminoacyl-tRNA biosynthesis ko01100 Metabolic pathways	Glutamyl-tRNA amidotransferase subunit B	J	Translation, ribosomal structure and biogenesis ;	IPR006075 [Aspartyl/Glutamyl-tRNA(Gln) amidotransferase, subunit B/E, catalytic] ; IPR018027[Asn/Gln amidotransferase]	mitochondrion protein	--
O75880	Protein SCO1 homolog, mitochondrial	SCO1	60480.4	56949.7	74724.8	49066.5	64072.8	63511.8	1.08777	0.519342	0.121367	Nonsignificant	None	--	--	protein SCO1/2	--	--	Putative cytochrome C oxidase assembly protein	C	Energy production and conversion ;	IPR003782 [Copper chaperone SCO1/SenC]	mitochondrion protein	--
O75882	Attractin	ATRN	11585	16994.7	16069.9	16471.6	12568.5	14327.8	1.02955	0.84253	0.0420201	Nonsignificant	None	2	Molecular Function:protein binding (GO:0005515),Cellular Component:membrane (GO:0016020)	--	--	--	Attractin and platelet-activating factor acetylhydrolase	TV	Signal transduction mechanisms ; Defense mechanisms ;	IPR000859 [CUB domain] ; IPR001304[C-type lectin-like] ; IPR002165[Plexin repeat] ; IPR006652[Kelch repeat type 1]	extracell protein	--
O75884	Serine hydrolase RBBP9	RBBP9	132174	131701	143010	124203	154939	101838	1.06799	0.614402	0.0949038	Nonsignificant	None	1	Molecular Function:hydrolase activity (GO:0016787)	uncharacterized protein	--	--	--	--	--	IPR010662 [Putative hydrolase RBBP9/YdeN]	nucleus protein	--
O75886	Signal transducing adapter molecule 2	STAM2	27744.8	36011.3	28843.1	27738.2	28039.7	31310.1	1.06328	0.55205	0.0885246	Nonsignificant	None	2	Molecular Function:protein binding (GO:0005515),Biological Process:intracellular protein transport (GO:0006886)	signal transducing adaptor molecule	--	ko04144 Endocytosis ko04630 Jak-STAT signaling pathway	Signal transducing adaptor protein STAM/STAM2	T	Signal transduction mechanisms ;	IPR001452 [SH3 domain] ; IPR002014[VHS domain] ; IPR003903[Ubiquitin interacting motif]	cytoplasm protein	--
O75891	Cytosolic 10-formyltetrahydrofolate dehydrogenase	ALDH1L1	71946.3	88326.4	56110.9	74683.8	108500	37908.9	0.978702	0.947512	-0.0310584	Nonsignificant	None	4	Biological Process:metabolic process (GO:0008152),Biological Process:biosynthetic process (GO:0009058),Molecular Function:oxidoreductase activity (GO:0016491),Biological Process:oxidation-reduction process (GO:0055114)	formyltetrahydrofolate dehydrogenase	1.5.1.6	ko00670 One carbon pool by folate	Formyltetrahydrofolate dehydrogenase	F	Nucleotide transport and metabolism ;	IPR002376 [Formyl transferase, N-terminal] ; IPR005793[Formyl transferase, C-terminal] ; IPR009081[Phosphopantetheine binding ACP domain] ; IPR015590[Aldehyde dehydrogenase domain]	cytoplasm protein	--
O75909	Cyclin-K	CCNK	12599.1	20876.2	20966.8	22199	13241.2	27932.4	0.859079	0.590488	-0.219137	Nonsignificant	None	1	Cellular Component:nucleus (GO:0005634)	--	--	--	CDK9 kinase-activating protein cyclin T	D	Cell cycle control, cell division, chromosome partitioning ;	IPR004367 [Cyclin, C-terminal domain] ; IPR006671[Cyclin, N-terminal]	nucleus protein	--
O75911	Short-chain dehydrogenase/reductase 3	DHRS3	22136.1	25634.6	23439.3	23368.8	0	28950.8	0.907373	0.397684	-0.140232	Nonsignificant	None	--	--	short-chain dehydrogenase/reductase 3	1.1.1.300	ko00830 Retinol metabolism ko01100 Metabolic pathways	Hydroxysteroid 17-beta dehydrogenase 11	Q	Secondary metabolites biosynthesis, transport and catabolism ;	IPR002347 [Short-chain dehydrogenase/reductase SDR]	peroxisome protein	--
O75915	PRA1 family protein 3	ARL6IP5	476798	520511	504881	473319	518491	471368	1.02666	0.551244	0.0379624	Nonsignificant	None	--	--	PRA1 family protein 3	--	--	Glutamate transporter EAAC1-interacting protein GTRAP3-18	ET	Amino acid transport and metabolism ; Signal transduction mechanisms ;	IPR004895 [Prenylated rab acceptor PRA1]	--	--
O75934	Pre-mRNA-splicing factor SPF27	BCAS2	43663.5	35151.1	41353.7	45280.8	32077.3	39500	1.02833	0.821817	0.0402991	Nonsignificant	None	1	Biological Process:mRNA processing (GO:0006397)	pre-mRNA-splicing factor SPF27	--	ko03040 Spliceosome	Spliceosome-associated coiled-coil protein	S	Function unknown ;	IPR008409 [Pre-mRNA-splicing factor SPF27]	nucleus protein	--
O75935	Dynactin subunit 3	DCTN3	88088.8	99235.7	73932.5	77347.9	110099	69793.8	1.01561	0.930276	0.0223498	Nonsignificant	None	--	--	dynactin 3	--	--	--	--	--	IPR009991 [Dynactin subunit p22]	cytoplasm protein	--
O75937	DnaJ homolog subfamily C member 8	DNAJC8	65863.2	58471.8	59990.1	68448.7	59360.5	60235.1	0.980222	0.752406	-0.0288199	Nonsignificant	None	--	--	DnaJ homolog subfamily C member 8	--	--	Predicted molecular chaperone (DnaJ superfamily)	O	Posttranslational modification, protein turnover, chaperones ;	IPR001623 [DnaJ domain]	endoplasmic reticulum protein	--
O75947	ATP synthase subunit d, mitochondrial	ATP5PD	271615	246773	261739	251592	218561	246660	1.08833	0.168434	0.122111	Nonsignificant	None	--	--	F-type H+-transporting ATPase subunit d	--	ko00190 Oxidative phosphorylation ko01100 Metabolic pathways ko05010 Alzheimer's disease ko05012 Parkinson's disease ko05016 Huntington's disease	Mitochondrial F1F0-ATP synthase, subunit d/ATP7	C	Energy production and conversion ;	--	mitochondrion protein	--
O75954	Tetraspanin-9	TSPAN9	16806.5	18229.7	11973.4	11467.9	11457	18087.6	1.14623	0.529717	0.196893	Nonsignificant	None	1	Cellular Component:integral component of membrane (GO:0016021)	tetraspanin-9	--	--	Tetraspanin family integral membrane protein	R	General function prediction only ;	IPR018499 [Tetraspanin/Peripherin]	plasma membrane protein	--
O75955	Flotillin-1	FLOT1	104216	115544	108530	104788	105484	93877.5	1.07937	0.182975	0.110186	Nonsignificant	None	--	--	flotillin	--	ko04910 Insulin signaling pathway	Flotillins	UZ	Intracellular trafficking, secretion, and vesicular transport ; Cytoskeleton ;	IPR001107 [Band 7 domain] ; IPR031905[Flotillin, C-terminal domain]	plasma membrane protein	--
O75962	Triple functional domain protein	TRIO	22996.5	30290.6	18900	22473.5	27233	22120.1	1.00502	0.975755	0.00722338	Nonsignificant	None	6	Molecular Function:protein kinase activity (GO:0004672),Molecular Function:Rho guanyl-nucleotide exchange factor activity (GO:0005089),Molecular Function:protein binding (GO:0005515),Molecular Function:ATP binding (GO:0005524),Biological Process:protein phosphorylation (GO:0006468),Biological Process:regulation of Rho protein signal transduction (GO:0035023)	triple functional domain protein	2.7.11.1	--	Multidomain protein, contains SPEC repeats, PH, SH3, and separate rac-specific and rho-specific guanine nucleotide exchange factor domains	T	Signal transduction mechanisms ;	IPR000219 [Dbl homology (DH) domain] ; IPR000719[Protein kinase domain] ; IPR001251[CRAL-TRIO lipid binding domain] ; IPR001452[SH3 domain] ; IPR001849[Pleckstrin homology domain] ; IPR002017[Spectrin repeat] ; IPR013098[Immunoglobulin I-set]	cytoskeleton protein	--
O75964	ATP synthase subunit g, mitochondrial	ATP5MG	188200	205383	153022	177403	180490	162847	1.04967	0.6257	0.0699355	Nonsignificant	None	2	Molecular Function:hydrogen ion transmembrane transporter activity (GO:0015078),Biological Process:ATP synthesis coupled proton transport (GO:0015986)	F-type H+-transporting ATPase subunit g	--	ko00190 Oxidative phosphorylation ko01100 Metabolic pathways	Mitochondrial F1F0-ATP synthase, subunit g/ATP20	C	Energy production and conversion ;	IPR006808 [ATP synthase, F0 complex, subunit G, mitochondrial]	mitochondrion protein	--
O75970	Multiple PDZ domain protein	MPDZ	10794.6	15358.4	20210.6	13386.7	10846.4	0	1.27549	0.426201	0.351052	Nonsignificant	None	1	Molecular Function:protein binding (GO:0005515)	multiple PDZ domain protein	--	ko04530 Tight junction	FOG: PDZ domain	S	Function unknown ;	IPR001478 [PDZ domain] ; IPR015132[L27-2] ; IPR032078[Multiple PDZ domain protein]	synapse protein	--
O75976	Carboxypeptidase D	CPD	50144.1	44448.1	38943	52485.4	40659.4	39837	1.00416	0.973453	0.00599198	Nonsignificant	None	3	Molecular Function:metallocarboxypeptidase activity (GO:0004181),Biological Process:proteolysis (GO:0006508),Molecular Function:zinc ion binding (GO:0008270)	carboxypeptidase D	3.4.17.22	--	Zinc carboxypeptidase	R	General function prediction only ;	IPR000834 [Peptidase M14, carboxypeptidase A]	plasma membrane protein	--
O76003	Glutaredoxin-3	GLRX3	589514	583361	595918	586669	612427	546048	1.01355	0.708906	0.0194201	Nonsignificant	None	3	Molecular Function:electron carrier activity (GO:0009055),Molecular Function:protein disulfide oxidoreductase activity (GO:0015035),Biological Process:cell redox homeostasis (GO:0045454)	--	--	--	Glutaredoxin-related protein	O	Posttranslational modification, protein turnover, chaperones ;	IPR002109 [Glutaredoxin] ; IPR013766[Thioredoxin domain]	Golgi apparatus protein	--
O76021	Ribosomal L1 domain-containing protein 1	RSL1D1	57136.8	49074.3	62530	63228.1	43257.7	78776	0.910825	0.642871	-0.134754	Nonsignificant	None	--	--	ribosome biogenesis protein UTP30	--	--	Uncharacterized conserved protein	S	Function unknown ;	IPR028364 [Ribosomal protein L1/ribosomal biogenesis protein]	--	--
O76024	Wolframin	WFS1	45617.7	50318.6	47647.5	53627.6	43219.6	50424.5	0.974958	0.733389	-0.0365874	Nonsignificant	None	--	--	wolfamin	--	ko04141 Protein processing in endoplasmic reticulum	--	--	--	--	endoplasmic reticulum protein	--
O76031	ATP-dependent Clp protease ATP-binding subunit clpX-like, mitochondrial	CLPX	34340.2	31486.8	36038.1	31603.2	31819	34523.6	1.04001	0.466919	0.0566038	Nonsignificant	None	1	Molecular Function:ATP binding (GO:0005524)	ATP-dependent Clp protease ATP-binding subunit ClpX	--		Putative ATP-dependent Clp-type protease (AAA+ ATPase superfamily)	O	Posttranslational modification, protein turnover, chaperones ;	IPR003959 [ATPase, AAA-type, core] ; IPR019489[Clp ATPase, C-terminal]	--	--
O76054	SEC14-like protein 2	SEC14L2	35995.6	34040.2	32830.1	28629.2	33113	36385.1	1.04829	0.551106	0.0680373	Nonsignificant	None	--	--	--	--	--	Phosphatidylinositol transfer protein SEC14 and related proteins	I	Lipid transport and metabolism ;	IPR001251 [CRAL-TRIO lipid binding domain]	nucleus protein	--
O76061	Stanniocalcin-2	STC2	40324.7	50986.1	43722.4	63257.1	60487.4	74249.3	0.682007	0.0161494	-0.552141	Significant	down	2	Molecular Function:hormone activity (GO:0005179),Cellular Component:extracellular region (GO:0005576)	--	--	--	--	--	--	IPR004978 [Stanniocalcin]	extracell protein	--
O76070	Gamma-synuclein	SNCG	56059.9	69904.5	60572.6	58058	52546.4	49904	1.16216	0.140622	0.216812	Nonsignificant	None	--	--	--	--	--	--	--	--	IPR001058 [Synuclein]	centrosome protein	--
O76071	Probable cytosolic iron-sulfur protein assembly protein CIAO1	CIAO1	42924.9	39227.6	38170	40082.3	43236	45574.4	0.933509	0.254116	-0.0992643	Nonsignificant	None	1	Molecular Function:protein binding (GO:0005515)	--	--	--	WD40 repeat protein	R	General function prediction only ;	IPR001680 [WD40 repeat]	nucleus protein	--
O76074	cGMP-specific 3,5-cyclic phosphodiesterase	PDE5A	27348.7	32887.8	30733.1	33698.4	39625.1	23530.7	0.939243	0.713136	-0.0904289	Nonsignificant	None	3	Molecular Function:3',5'-cyclic-nucleotide phosphodiesterase activity (GO:0004114),Molecular Function:protein binding (GO:0005515),Biological Process:signal transduction (GO:0007165)	cGMP-specific 3',5'-cyclic phosphodiesterase	3.1.4.35	ko00230 Purine metabolism ko04022 cGMP-PKG signaling pathway	Cyclic nucleotide phosphodiesterase	T	Signal transduction mechanisms ;	IPR002073 [3'5'-cyclic nucleotide phosphodiesterase, catalytic domain] ; IPR003018[GAF domain]	cytoplasm protein	--
O76076	CCN family member 5	CCN5	0	13235.6	13906.6	9475.03	21465.9	9253.01	1.01292	0.975603	0.01852	Nonsignificant	None	4	Biological Process:regulation of cell growth (GO:0001558),Molecular Function:protein binding (GO:0005515),Molecular Function:insulin-like growth factor binding (GO:0005520),Cellular Component:extracellular region (GO:0005576)	--	--	--	--	--	--	IPR000867 [Insulin-like growth factor-binding protein, IGFBP] ; IPR001007[VWFC domain]	--	--
O76094	Signal recognition particle subunit SRP72	SRP72	67359.4	73271.7	66777.5	65238.4	73852.3	78628.6	0.952643	0.481481	-0.069993	Nonsignificant	None	4	Molecular Function:protein binding (GO:0005515),Biological Process:SRP-dependent cotranslational protein targeting to membrane (GO:0006614),Molecular Function:7S RNA binding (GO:0008312),Cellular Component:signal recognition particle (GO:0048500)	signal recognition particle subunit SRP72	--	ko03060 Protein export	Signal recognition particle, subunit Srp72	U	Intracellular trafficking, secretion, and vesicular transport ;	IPR013699 [Signal recognition particle, SRP72 subunit, RNA-binding] ; IPR019734[Tetratricopeptide repeat] ; IPR031545[Putative TPR-like repeat]	cytoplasm protein	--
O76095	Protein JTB	JTB	25175.1	22806.8	33595.5	25141.3	13494.7	21879.8	1.34804	0.215022	0.430858	Nonsignificant	None	1	Cellular Component:integral component of membrane (GO:0016021)	--	--	--	Transmembrane protein	R	General function prediction only ;	IPR008657 [Jumping translocation breakpoint]	--	--
O94760	N(G),N(G)-dimethylarginine dimethylaminohydrolase 1	DDAH1	135375	122732	140889	134417	126193	124572	1.03586	0.49751	0.0508355	Nonsignificant	None	--	--	dimethylargininase	3.5.3.18	--	--	--	--	--	--	--
O94763	Unconventional prefoldin RPB5 interactor 1	URI1	11872.9	15923	13515.2	14164	11973.1	13609.1	1.03937	0.71839	0.0557108	Nonsignificant	None	--	--	unconventional prefoldin RPB5 interactor 1	--	--	Uncharacterized conserved protein	S	Function unknown ;	IPR004127 [Prefoldin alpha-like]	nucleus protein	--
O94766	Galactosylgalactosylxylosylprotein 3-beta-glucuronosyltransferase 3	B3GAT3	18492.9	18195.1	21330.7	29789	12428.5	17651.6	0.969093	0.911947	-0.0452935	Nonsignificant	None	2	Molecular Function:galactosylgalactosylxylosylprotein 3-beta-glucuronosyltransferase activity (GO:0015018),Cellular Component:membrane (GO:0016020)	galactosylgalactosylxylosylprotein 3-beta-glucuronosyltransferase 3	2.4.1.135	ko00532 Glycosaminoglycan biosynthesis - chondroitin sulfate / dermatan sulfate ko00534 Glycosaminoglycan biosynthesis - heparan sulfate / heparin ko01100 Metabolic pathways	Beta-1,3-glucuronyltransferase B3GAT1/SQV-8	O	Posttranslational modification, protein turnover, chaperones ;	IPR005027 [Glycosyl transferase, family 43]	Golgi apparatus protein	--
O94768	Serine/threonine-protein kinase 17B	STK17B	11132.2	10529.3	9357.46	8703.75	10703.7	5838.33	1.22868	0.270155	0.297109	Nonsignificant	None	3	Molecular Function:protein kinase activity (GO:0004672),Molecular Function:ATP binding (GO:0005524),Biological Process:protein phosphorylation (GO:0006468)	serine/threonine kinase 17	2.7.11.1	--	Ca2+/calmodulin-dependent protein kinase, EF-Hand protein superfamily	T	Signal transduction mechanisms ;	IPR000719 [Protein kinase domain]	cytoskeleton protein	--
O94776	Metastasis-associated protein MTA2	MTA2	22449.8	20521	25499.3	21009.8	19146.3	22776.7	1.08799	0.360379	0.121662	Nonsignificant	None	3	Molecular Function:chromatin binding (GO:0003682),Molecular Function:zinc ion binding (GO:0008270),Molecular Function:sequence-specific DNA binding (GO:0043565)	metastasis-associated protein MTA	--	--	Histone deacetylase complex, MTA1 component	B	Chromatin structure and dynamics ;	IPR000679 [Zinc finger, GATA-type] ; IPR000949[ELM2 domain] ; IPR001025[Bromo adjacent homology (BAH) domain]	cytoplasm protein	zf-GATA
O94804	Serine/threonine-protein kinase 10	STK10	20970.1	23081	21147.8	20397.2	17968.7	23999.6	1.04543	0.64142	0.0641	Nonsignificant	None	4	Molecular Function:protein kinase activity (GO:0004672),Molecular Function:protein serine/threonine kinase activity (GO:0004674),Molecular Function:ATP binding (GO:0005524),Biological Process:protein phosphorylation (GO:0006468)	serine/threonine kinase 10	2.7.11.1	ko04914 Progesterone-mediated oocyte maturation	Ste20-like serine/threonine protein kinase	T	Signal transduction mechanisms ;	IPR000719 [Protein kinase domain] ; IPR022165[Polo kinase kinase]	nucleus protein	--
O94806	Serine/threonine-protein kinase D3	PRKD3	5944.08	8692.21	7703.64	16779.3	16190.2	7864.65	0.547089	0.108105	-0.870153	Nonsignificant	None	4	Molecular Function:protein kinase activity (GO:0004672),Molecular Function:ATP binding (GO:0005524),Biological Process:protein phosphorylation (GO:0006468),Biological Process:intracellular signal transduction (GO:0035556)	protein kinase D	2.7.11.13	ko04015 Rap1 signaling pathway ko04925 Aldosterone synthesis and secretion	Serine/threonine protein kinase PKC mu/PKD and related proteins	T	Signal transduction mechanisms ;	IPR000719 [Protein kinase domain] ; IPR001849[Pleckstrin homology domain] ; IPR002219[Protein kinase C-like, phorbol ester/diacylglycerol-binding domain]	Golgi apparatus protein	--
O94808	Glutamine--fructose-6-phosphate aminotransferase [isomerizing] 2	GFPT2	292827	291193	282263	254805	296986	260283	1.06675	0.255954	0.0932268	Nonsignificant	None	2	Biological Process:carbohydrate metabolic process (GO:0005975),Molecular Function:carbohydrate binding (GO:0030246)	glucosamine---fructose-6-phosphate aminotransferase (isomerizing)	2.6.1.16	ko00250 Alanine, aspartate and glutamate metabolism ko00520 Amino sugar and nucleotide sugar metabolism ko01100 Metabolic pathways ko04931 Insulin resistance	Glucosamine 6-phosphate synthetases, contain amidotransferase and phosphosugar isomerase domains	M	Cell wall/membrane/envelope biogenesis ;	IPR001347 [Sugar isomerase (SIS)]	--	--
O94822	E3 ubiquitin-protein ligase listerin	LTN1	7992.09	6774.27	9032.21	15384.8	8422.32	9591.4	0.712564	0.227916	-0.488909	Nonsignificant	None	2	Molecular Function:protein binding (GO:0005515),Molecular Function:zinc ion binding (GO:0008270)				Predicted E3 ubiquitin ligase	O	Posttranslational modification, protein turnover, chaperones ;	IPR001841 [Zinc finger, RING-type]	--	--
O94826	Mitochondrial import receptor subunit TOM70	TOMM70	80884.7	77070.4	82245.4	84347.8	84978.6	80651.2	0.960888	0.18784	-0.0575599	Nonsignificant	None	1	Molecular Function:protein binding (GO:0005515)	mitochondrial import receptor subunit TOM70	--	--	Translocase of outer mitochondrial membrane complex, subunit TOM70/TOM72	U	Intracellular trafficking, secretion, and vesicular transport ;	IPR001440 [Tetratricopeptide repeat 1] ; IPR019734[Tetratricopeptide repeat]	cytoplasm protein	--
O94829	Importin-13	IPO13	8519.46	10340	9074.4	7602.35	6335.3	8561.92	1.24153	0.0973409	0.312119	Nonsignificant	None	2	Biological Process:intracellular protein transport (GO:0006886),Molecular Function:Ran GTPase binding (GO:0008536)	--	--	--	Nuclear transport receptor LGL2 (importin beta superfamily)	YU	Nuclear structure ; Intracellular trafficking, secretion, and vesicular transport ;	IPR001494 [Importin-beta, N-terminal domain] ; IPR013598[Exportin-1/Importin-beta-like]	nucleus protein	--
O94830	Phospholipase DDHD2	DDHD2	12197.5	13515.1	7388.01	13029.7	7952.23	6159.51	1.21956	0.513662	0.286357	Nonsignificant	None	2	Molecular Function:protein binding (GO:0005515),Molecular Function:metal ion binding (GO:0046872)	phospholipase DDHD2	3.1.1.-	--	Phosphatidic acid-preferring phospholipase A1, contains DDHD domain	IU	Lipid transport and metabolism ; Intracellular trafficking, secretion, and vesicular transport ;	IPR001660 [Sterile alpha motif domain] ; IPR004170[WWE domain] ; IPR004177[DDHD domain]	cytoplasm protein	--
O94832	Unconventional myosin-Id	MYO1D	147572	169833	146109	131690	155179	143544	1.0769	0.341989	0.10689	Nonsignificant	None	4	Molecular Function:motor activity (GO:0003774),Molecular Function:protein binding (GO:0005515),Molecular Function:ATP binding (GO:0005524),Cellular Component:myosin complex (GO:0016459)	myosin I	--	--	Myosin class I heavy chain	Z	Cytoskeleton ;	IPR000048 [IQ motif, EF-hand binding site] ; IPR001609[Myosin head, motor domain] ; IPR010926[Class I myosin tail homology domain]	nucleus protein	--
O94842	TOX high mobility group box family member 4	TOX4	25858.3	19978.5	19827.6	8774.4	13216.2	23894.1	1.43107	0.250181	0.517097	Nonsignificant	None	--	--	--	--	--	HMG box-containing protein	R	General function prediction only ;	IPR009071 [High mobility group box domain]	nucleus protein	HMG
O94851	[F-actin]-monooxygenase MICAL2	MICAL2	6012.34	8523.11	8901.57	10686	6268.87	11865.8	0.813201	0.405018	-0.298316	Nonsignificant	None	3	Molecular Function:protein binding (GO:0005515),Molecular Function:zinc ion binding (GO:0008270),Molecular Function:FAD binding (GO:0071949)	F-actin monooxygenase	1.14.13.225	--	Regulatory protein MLP and related LIM proteins	TZ	Signal transduction mechanisms ; Cytoskeleton ;	IPR001715 [Calponin homology domain] ; IPR001781[Zinc finger, LIM-type] ; IPR002938[FAD-binding domain] ; IPR022735[Domain of unknown function DUF3585]	cytoskeleton protein	--
O94854	Microtubule-actin cross-linking factor 1, isoforms 6/7	MACF1	27312.6	20977.3	13010	15296.6	26374.5	25439.5	0.913418	0.740249	-0.130653	Nonsignificant	None	3	Molecular Function:calcium ion binding (GO:0005509),Molecular Function:protein binding (GO:0005515),Molecular Function:microtubule binding (GO:0008017)	microtuble-actin crosslinking factor 1	--	--	Dystonin, GAS (Growth-arrest-specific protein), and related proteins	Z	Cytoskeleton ;	IPR002017 [Spectrin repeat] ; IPR002048[EF-hand domain] ; IPR003108[Gas2-related domain]	cytoskeleton protein	--
O94855	Protein transport protein Sec24D	SEC24D	200195	192584	209124	187595	195899	192357	1.04524	0.179928	0.0638373	Nonsignificant	None	4	Biological Process:intracellular protein transport (GO:0006886),Biological Process:ER to Golgi vesicle-mediated transport (GO:0006888),Molecular Function:zinc ion binding (GO:0008270),Cellular Component:COPII vesicle coat (GO:0030127)	protein transport protein SEC24	--	ko04141 Protein processing in endoplasmic reticulum	Vesicle coat complex COPII, subunit SFB3	U	Intracellular trafficking, secretion, and vesicular transport ;	IPR006895 [Zinc finger, Sec23/Sec24-type] ; IPR006896[Sec23/Sec24, trunk domain] ; IPR006900[Sec23/Sec24, helical domain] ; IPR007123[Gelsolin-like domain] ; IPR012990[Sec23/Sec24 beta-sandwich]	cytoplasm protein	--
O94856	Neurofascin	NFASC	63424	66329.7	49749.4	65202	78486.1	40195.3	0.976179	0.911474	-0.0347823	Nonsignificant	None	1	Molecular Function:protein binding (GO:0005515)	neurofascin	--	ko04514 Cell adhesion molecules (CAMs)	Neural cell adhesion molecule L1	T	Signal transduction mechanisms ;	IPR003961 [Fibronectin type III] ; IPR013098[Immunoglobulin I-set] ; IPR013151[Immunoglobulin] ; IPR026966[Neurofascin/L1/NrCAM, C-terminal domain]	plasma membrane protein	--
O94874	E3 UFM1-protein ligase 1	UFL1	64200.8	63931	73414.7	67141.5	62706.1	65882.8	1.02971	0.597491	0.0422446	Nonsignificant	None	--	--	--	--	--	Uncharacterized conserved protein	S	Function unknown ;	IPR018611 [E3 UFM1-protein ligase 1]	--	--
O94875	Sorbin and SH3 domain-containing protein 2	SORBS2	96841.4	132516	51265	86888	119858	57693.7	1.0612	0.864194	0.0856909	Nonsignificant	None	1	Molecular Function:protein binding (GO:0005515)	--	--	--	Sorbin and SH3 domain-containing protein	T	Signal transduction mechanisms ;	IPR001452 [SH3 domain] ; IPR003127[SoHo domain]	plasma membrane protein	--
O94885	SAM and SH3 domain-containing protein 1	SASH1	44002	41557.7	41926.4	40124.4	33961	31070.4	1.21235	0.0551646	0.277812	Nonsignificant	None	1	Molecular Function:protein binding (GO:0005515)	--	--	--	Uncharacterized SAM domain protein	R	General function prediction only ;	IPR001660 [Sterile alpha motif domain] ; IPR011511[Variant SH3 domain] ; IPR021090[SAM/SH3 domain-containing]	--	--
O94887	FERM, ARHGEF and pleckstrin domain-containing protein 2	FARP2	10319.4	16115.6	6873.36	8697.62	15301.2	13138.7	0.896893	0.720537	-0.156992	Nonsignificant	None	2	Molecular Function:Rho guanyl-nucleotide exchange factor activity (GO:0005089),Biological Process:regulation of Rho protein signal transduction (GO:0035023)	FERM, RhoGEF and pleckstrin domain protein 2	--	ko04015 Rap1 signaling pathway ko04520 Adherens junction	Rho guanine nucleotide exchange factor CDEP	T	Signal transduction mechanisms ;	IPR000219 [Dbl homology (DH) domain] ; IPR001849[Pleckstrin homology domain] ; IPR014847[FERM adjacent (FA)] ; IPR018979[FERM, N-terminal] ; IPR018980[FERM, C-terminal PH-like domain] ; IPR019748[FERM central domain]	nucleus protein	--
O94888	UBX domain-containing protein 7	UBXN7	17759.1	26415.1	26824.1	21331.2	15875.5	25791.9	1.12698	0.552581	0.172467	Nonsignificant	None	1	Molecular Function:protein binding (GO:0005515)	--	--	--	Predicted ubiquitin regulatory protein, contains UAS and UBX domains	O	Posttranslational modification, protein turnover, chaperones ;	IPR001012 [UBX domain]	--	--
O94901	SUN domain-containing protein 1	SUN1	26071.9	33503.2	31922.2	27700.4	27151.6	30523.9	1.0717	0.458524	0.0999004	Nonsignificant	None	--	--	SUN domain-containing protein 1/2	--	--	--	--	--	IPR012919 [SUN domain] ; IPR032680[SUN domain-containing protein 1, N-terminal]	--	--
O94903	Pyridoxal phosphate homeostasis protein	PLPBP	40953.1	37630.1	36872	43315.1	42880.5	32489.4	0.972787	0.788507	-0.0398038	Nonsignificant	None	--	--	PLP dependent protein	--	--	Proline synthetase co-transcribed protein	R	General function prediction only ;	IPR001608 [Alanine racemase, N-terminal]	--	--
O94905	Erlin-2	ERLIN2	174455	158005	185790	168352	158102	173523	1.03655	0.546244	0.0517902	Nonsignificant	None	--	--	--	--	--	Prohibitin-related membrane protease subunits	R	General function prediction only ;	IPR001107 [Band 7 domain]	endoplasmic reticulum protein	--
O94906	Pre-mRNA-processing factor 6	PRPF6	17731.6	18053	20713.4	20218.8	19097.8	22195.6	0.918484	0.270669	-0.122674	Nonsignificant	None	2	Molecular Function:protein binding (GO:0005515),Cellular Component:nucleus (GO:0005634)	pre-mRNA-processing factor 6	--	ko03040 Spliceosome	HAT repeat protein	A	RNA processing and modification ;	IPR010491 [PRP1 splicing factor, N-terminal] ; IPR019734[Tetratricopeptide repeat]	nucleus protein	--
O94915	Protein furry homolog-like	FRYL	34845.6	28829.7	28041.3	16974.7	34236.9	32566	1.09476	0.677087	0.130619	Nonsignificant	None	--	--	--	--	--	Fry-like conserved proteins	R	General function prediction only ;	IPR025481 [Cell morphogenesis protein C-terminal] ; IPR025614[Cell morphogenesis protein N-terminal] ; IPR029473[Cell morphogenesis central region]	--	--
O94916	Nuclear factor of activated T-cells 5	NFAT5	2116.52	5296.63	3457.87	1531.97	2809.88	5072.72	1.1547	0.743821	0.207518	Nonsignificant	None	1	Molecular Function:DNA binding (GO:0003677)	nuclear factor of activated T-cells 5	--	--	--	--	--	IPR011539 [Rel homology domain (RHD), DNA-binding domain] ; IPR032397[Rel homology dimerisation domain]	nucleus protein	RHD
O94919	Endonuclease domain-containing 1 protein	ENDOD1	65312.5	86830.7	74415.8	66780.6	73255.5	61186.8	1.12591	0.302671	0.171092	Nonsignificant	None	3	Molecular Function:nucleic acid binding (GO:0003676),Molecular Function:hydrolase activity (GO:0016787),Molecular Function:metal ion binding (GO:0046872)	endonuclease domain-containing 1 protein	--	--	--	--	--	IPR001604 [DNA/RNA non-specific endonuclease]	--	--
O94921	Cyclin-dependent kinase 14	CDK14	9756.31	11965.3	14940.9	11287.3	17833.6	16752.2	0.799216	0.290396	-0.323343	Nonsignificant	None	3	Molecular Function:protein kinase activity (GO:0004672),Molecular Function:ATP binding (GO:0005524),Biological Process:protein phosphorylation (GO:0006468)	cyclin-dependent kinase 14	2.7.11.22	ko05202 Transcriptional misregulation in cancer	Protein kinase PCTAIRE and related kinases	R	General function prediction only ;	IPR000719 [Protein kinase domain]	cytoplasm protein	--
O94925	Glutaminase kidney isoform, mitochondrial	GLS	344168	328317	406273	306651	310228	333492	1.13509	0.165109	0.18281	Nonsignificant	None	2	Molecular Function:glutaminase activity (GO:0004359),Biological Process:glutamine metabolic process (GO:0006541)	glutaminase	3.5.1.2	ko00220 Arginine biosynthesis ko00250 Alanine, aspartate and glutamate metabolism ko00471 D-Glutamine and D-glutamate metabolism ko01100 Metabolic pathways ko04724 Glutamatergic synapse ko04727 GABAergic synapse ko04964 Proximal tubule bicarbonate reclamation ko05206 MicroRNAs in cancer ko05230 Central carbon metabolism in cancer	Glutaminase (contains ankyrin repeat)	E	Amino acid transport and metabolism ;	IPR015868 [Glutaminase] ; IPR020683[Ankyrin repeat-containing domain]	cytoplasm protein	--
O94966	Ubiquitin carboxyl-terminal hydrolase 19	USP19	7778.42	5512.9	10048.1	8359.79	6416.54	6398.34	1.10223	0.647496	0.14043	Nonsignificant	None	2	Biological Process:protein deubiquitination (GO:0016579),Molecular Function:thiol-dependent ubiquitinyl hydrolase activity (GO:0036459)	ubiquitin carboxyl-terminal hydrolase 19	3.4.19.12	--	Ubiquitin C-terminal hydrolase	O	Posttranslational modification, protein turnover, chaperones ;	IPR001394 [Peptidase C19, ubiquitin carboxyl-terminal hydrolase] ; IPR002893[Zinc finger, MYND-type] ; IPR007052[CS domain]	nucleus protein	--
O94967	WD repeat-containing protein 47	WDR47	11107.5	15828.4	15843.2	15228.9	16809.2	15092.8	0.907666	0.433963	-0.139767	Nonsignificant	None	1	Molecular Function:protein binding (GO:0005515)	--	--	--	WD40 repeat protein	R	General function prediction only ;	IPR001680 [WD40 repeat] ; IPR024977[Anaphase-promoting complex subunit 4, WD40 domain]	cytoskeleton protein	--
O94973	AP-2 complex subunit alpha-2	AP2A2	53814.6	59267.3	64936.3	61402.9	60690	62638.6	0.96366	0.530265	-0.0534046	Nonsignificant	None	4	Biological Process:intracellular protein transport (GO:0006886),Biological Process:vesicle-mediated transport (GO:0016192),Cellular Component:membrane coat (GO:0030117),Cellular Component:clathrin adaptor complex (GO:0030131)	AP-2 complex subunit alpha	--	ko04144 Endocytosis ko04721 Synaptic vesicle cycle ko04961 Endocrine and other factor-regulated calcium reabsorption ko05016 Huntington's disease	Vesicle coat complex AP-2, alpha subunit	U	Intracellular trafficking, secretion, and vesicular transport ;	IPR002553 [Clathrin/coatomer adaptor, adaptin-like, N-terminal] ; IPR003164[Clathrin adaptor, alpha-adaptin, appendage, C-terminal subdomain] ; IPR008152[Clathrin adaptor, alpha/beta/gamma-adaptin, appendage, Ig-like subdomain]	Golgi apparatus protein	--
O94979	Protein transport protein Sec31A	SEC31A	274708	261606	262761	235078	244424	250643	1.09441	0.0203467	0.130147	Nonsignificant	None	--	--	protein transport protein SEC31	--	ko04141 Protein processing in endoplasmic reticulum	Vesicle coat complex COPII, subunit SEC31	U	Intracellular trafficking, secretion, and vesicular transport ;	IPR024298 [Ancestral coatomer element 1, Sec16/Sec31]	endoplasmic reticulum protein	--
O94992	Protein HEXIM1	HEXIM1	9403.21	14369.6	9889.3	7858.24	14311	6846.57	1.16013	0.612333	0.214286	Nonsignificant	None	5	Biological Process:negative regulation of transcription from RNA polymerase II promoter (GO:0000122),Molecular Function:cyclin-dependent protein serine/threonine kinase inhibitor activity (GO:0004861),Cellular Component:nucleus (GO:0005634),Cellular Component:cytoplasm (GO:0005737),Molecular Function:snRNA binding (GO:0017069)	protein HEXIM1/2	--	--	--	--	--	IPR024872 [HEXIM]	nucleus protein	--
O95070	Protein YIF1A	YIF1A	10811.3	16689.9	13246.3	10958.2	14499.6	0	1.06706	0.761363	0.0936392	Nonsignificant	None	--	--	protein transport protein YIF1	--	--	Predicted membrane protein	S	Function unknown ;	IPR005578 [Yif1 family]	Golgi apparatus protein	--
O95071	E3 ubiquitin-protein ligase UBR5	UBR5	0	11782.5	9022.3	5324.89	10389.5	16537.2	0.967616	0.940702	-0.0474936	Nonsignificant	None	3	Molecular Function:RNA binding (GO:0003723),Molecular Function:ubiquitin-protein transferase activity (GO:0004842),Molecular Function:ubiquitin binding (GO:0043130)	E3 ubiquitin-protein ligase EDD1	2.3.2.26	ko04120 Ubiquitin mediated proteolysis	Predicted ubiquitin-protein ligase/hyperplastic discs protein, HECT superfamily	O	Posttranslational modification, protein turnover, chaperones ;	IPR000569 [HECT domain] ; IPR002004[Polyadenylate-binding protein/Hyperplastic disc protein] ; IPR024725[E3 ubiquitin ligase EDD, ubiquitin-associated domain]	nucleus protein	--
O95084	Serine protease 23	PRSS23	36554.4	47540.5	35087.8	30979.5	40249.8	48304.2	0.997065	0.986218	-0.00424043	Nonsignificant	None	2	Molecular Function:serine-type endopeptidase activity (GO:0004252),Biological Process:proteolysis (GO:0006508)	serine protease 23	3.4.21.-	--	--	--	--	IPR001254 [Serine proteases, trypsin domain]	--	--
O95139	NADH dehydrogenase [ubiquinone] 1 beta subcomplex subunit 6	NDUFB6	81239.6	105180	73378.2	88006.4	86878.8	77905.7	1.02772	0.828197	0.0394426	Nonsignificant	None	--	--	NADH dehydrogenase (ubiquinone) 1 beta subcomplex subunit 6	--	ko00190 Oxidative phosphorylation ko01100 Metabolic pathways ko04723 Retrograde endocannabinoid signaling ko04932 Non-alcoholic fatty liver disease (NAFLD) ko05010 Alzheimer's disease ko05012 Parkinson's disease ko05016 Huntington's disease	NADH:ubiquinone oxidoreductase, NDUFB6/B17 subunit	C	Energy production and conversion ;	IPR019174 [NADH dehydrogenase 1, beta subcomplex, subunit 6]	mitochondrion protein	--
O95140	Mitofusin-2	MFN2	19914.5	24757.9	25197.3	21001.4	22336.7	20290.8	1.09808	0.311094	0.134986	Nonsignificant	None	4	Molecular Function:GTPase activity (GO:0003924),Cellular Component:mitochondrial outer membrane (GO:0005741),Biological Process:mitochondrial fusion (GO:0008053),Cellular Component:integral component of membrane (GO:0016021)	mitofusin 2	3.6.5.-	ko04137 Mitophagy - animal ko04621 NOD-like receptor signaling pathway	Mitofusin 1 GTPase, involved in mitochondrila biogenesis	O	Posttranslational modification, protein turnover, chaperones ;	IPR006884 [Fzo/mitofusin HR2 domain] ; IPR022812[Dynamin superfamily]	mitochondrion protein	--
O95155	Ubiquitin conjugation factor E4 B	UBE4B	17089.5	15692.6	14854.5	8203.42	14387.6	6824.34	1.61945	0.0657182	0.695505	Nonsignificant	None	5	Cellular Component:ubiquitin ligase complex (GO:0000151),Molecular Function:ubiquitin-protein transferase activity (GO:0004842),Biological Process:ubiquitin-dependent protein catabolic process (GO:0006511),Biological Process:protein ubiquitination (GO:0016567),Molecular Function:ubiquitin-ubiquitin ligase activity (GO:0034450)	ubiquitin conjugation factor E4 B	2.3.2.27	ko04120 Ubiquitin mediated proteolysis ko04141 Protein processing in endoplasmic reticulum	Ubiquitin fusion degradation protein-2	O	Posttranslational modification, protein turnover, chaperones ;	IPR003613 [U box domain] ; IPR019474[Ubiquitin conjugation factor E4, core]	--	--
O95159	Zinc finger protein-like 1	ZFPL1	25854.9	28216.1	29132.1	26741.7	26581.1	27588	1.02833	0.497394	0.0403055	Nonsignificant	None	--	--	--	--	--	Predicted E3 ubiquitin ligase	O	Posttranslational modification, protein turnover, chaperones ;	--	--	--
O95163	Elongator complex protein 1	ELP1	13768.8	15097.1	17007.2	13818.5	15207.8	11613	1.12879	0.282663	0.174773	Nonsignificant	None	2	Biological Process:tRNA wobble uridine modification (GO:0002098),Cellular Component:Elongator holoenzyme complex (GO:0033588)	elongator complex protein 1	--	--	IkappaB kinase complex, IKAP component	K	Transcription ;	IPR006849 [Elongator complex subunit Iki3]	nucleus protein	--
O95167	NADH dehydrogenase [ubiquinone] 1 alpha subcomplex subunit 3	NDUFA3	37133.6	50094.1	45243	38087.3	27032.5	42913.2	1.22621	0.24823	0.294201	Nonsignificant	None	2	Cellular Component:mitochondrial inner membrane (GO:0005743),Cellular Component:mitochondrial respiratory chain complex I (GO:0005747)	NADH dehydrogenase (ubiquinone) 1 alpha subcomplex subunit 3	--	ko00190 Oxidative phosphorylation ko01100 Metabolic pathways ko04723 Retrograde endocannabinoid signaling ko04932 Non-alcoholic fatty liver disease (NAFLD) ko05010 Alzheimer's disease ko05012 Parkinson's disease ko05016 Huntington's disease	--	--	--	IPR026626 [NADH dehydrogenase [ubiquinone] 1 alpha subcomplex subunit 3]	mitochondrion protein	--
O95168	NADH dehydrogenase [ubiquinone] 1 beta subcomplex subunit 4	NDUFB4	44037	48561.6	48880.3	41155.9	45226.1	46204.6	1.06707	0.248966	0.0936523	Nonsignificant	None	2	Cellular Component:mitochondrion (GO:0005739),Molecular Function:NADH dehydrogenase (ubiquinone) activity (GO:0008137)	NADH dehydrogenase (ubiquinone) 1 beta subcomplex subunit 4	--	ko00190 Oxidative phosphorylation ko01100 Metabolic pathways ko04723 Retrograde endocannabinoid signaling ko04932 Non-alcoholic fatty liver disease (NAFLD) ko05010 Alzheimer's disease ko05012 Parkinson's disease ko05016 Huntington's disease	--	--	--	IPR009866 [NADH:ubiquinone oxidoreductase, subunit NDUFB4]	mitochondrion protein	--
O95169	NADH dehydrogenase [ubiquinone] 1 beta subcomplex subunit 8, mitochondrial	NDUFB8	77878.8	75150	70981.1	70191.5	78777.3	67041.5	1.03703	0.545291	0.0524626	Nonsignificant	None	3	Molecular Function:NADH dehydrogenase activity (GO:0003954),Cellular Component:mitochondrion (GO:0005739),Molecular Function:NADH dehydrogenase (ubiquinone) activity (GO:0008137)	NADH dehydrogenase (ubiquinone) 1 beta subcomplex subunit 8	--	ko00190 Oxidative phosphorylation ko01100 Metabolic pathways ko04723 Retrograde endocannabinoid signaling ko04932 Non-alcoholic fatty liver disease (NAFLD) ko05010 Alzheimer's disease ko05012 Parkinson's disease ko05016 Huntington's disease	NADH:ubiquinone oxidoreductase, NDUFB8/ASHI subunit	C	Energy production and conversion ;	IPR008699 [NADH dehydrogenase [ubiquinone] 1 beta subcomplex subunit 8]	mitochondrion protein	--
O95178	NADH dehydrogenase [ubiquinone] 1 beta subcomplex subunit 2, mitochondrial	NDUFB2	41815	71350.3	59148.3	68016.3	48399.6	71502.3	0.916961	0.666122	-0.125068	Nonsignificant	None	--	--	NADH dehydrogenase (ubiquinone) 1 beta subcomplex subunit 2	--	ko00190 Oxidative phosphorylation ko01100 Metabolic pathways ko04723 Retrograde endocannabinoid signaling ko04932 Non-alcoholic fatty liver disease (NAFLD) ko05010 Alzheimer's disease ko05012 Parkinson's disease ko05016 Huntington's disease	--	--	--	--	mitochondrion protein	--
O95182	NADH dehydrogenase [ubiquinone] 1 alpha subcomplex subunit 7	NDUFA7	42216.2	64923.3	47356.2	57712	62914.2	55614.1	0.87662	0.371558	-0.189977	Nonsignificant	None	3	Cellular Component:mitochondrial inner membrane (GO:0005743),Molecular Function:NADH dehydrogenase (ubiquinone) activity (GO:0008137),Biological Process:ATP synthesis coupled electron transport (GO:0042773)	NADH dehydrogenase (ubiquinone) 1 alpha subcomplex subunit 7	--	ko00190 Oxidative phosphorylation ko01100 Metabolic pathways ko04723 Retrograde endocannabinoid signaling ko04932 Non-alcoholic fatty liver disease (NAFLD) ko05010 Alzheimer's disease ko05012 Parkinson's disease ko05016 Huntington's disease	NADH:ubiquinone oxidoreductase, NDUFA7/B14.5A subunit	C	Energy production and conversion ;	IPR009947 [NADH:ubiquinone oxidoreductase subunit B14.5a]	mitochondrion protein	--
O95183	Vesicle-associated membrane protein 5	VAMP5	97528.1	110627	116963	94124.1	116779	88873.9	1.08453	0.45815	0.117073	Nonsignificant	None	2	Cellular Component:integral component of membrane (GO:0016021),Biological Process:vesicle-mediated transport (GO:0016192)	vesicle-associated membrane protein 5	--	ko04130 SNARE interactions in vesicular transport	Synaptobrevin/VAMP-like protein	U	Intracellular trafficking, secretion, and vesicular transport ;	IPR001388 [Synaptobrevin]	--	--
O95197	Reticulon-3	RTN3	41477.6	38770	38178.2	46555.9	55562.9	60156.9	0.729781	0.0238779	-0.454465	Significant	down	--	--	reticulon-3	--	ko05010 Alzheimer's disease	--	--	--	IPR003388 [Reticulon]	Golgi apparatus protein	--
O95202	Mitochondrial proton/calcium exchanger protein	LETM1	71766.1	75736.8	67308.8	61291.8	66891.6	66972.4	1.10072	0.100197	0.138446	Nonsignificant	None	--	--	LETM1 and EF-hand domain-containing protein 1, mitochondrial	--		Ca2+-binding transmembrane protein LETM1/MRS7	S	Function unknown ;	IPR011685 [LETM1-like]	mitochondrion protein	--
O95208	Epsin-2	EPN2	17466.5	18451.7	17695.4	14990.5	14937.5	18145.1	1.11525	0.168909	0.15737	Nonsignificant	None	--	--	epsin	--	ko04144 Endocytosis	Equilibrative nucleoside transporter protein	F	Nucleotide transport and metabolism ;	IPR013809 [ENTH domain]	cytoplasm protein	--
O95210	Starch-binding domain-containing protein 1	STBD1	30898.5	34489.3	27644.3	26079	38182.4	28585.4	1.002	0.988931	0.00287615	Nonsignificant	None	1	Molecular Function:starch binding (GO:2001070)	starch-binding domain-containing protein 1	--	--	--	--	--	IPR002044 [Carbohydrate binding module family 20]	--	--
O95218	Zinc finger Ran-binding domain-containing protein 2	ZRANB2	32148.5	30213.9	24671.6	31118.2	27630.6	40713.3	0.875046	0.410084	-0.192569	Nonsignificant	None	1	Molecular Function:zinc ion binding (GO:0008270)	--	--	--	Conserved Zn-finger protein	R	General function prediction only ;	IPR001876 [Zinc finger, RanBP2-type]	--	--
O95219	Sorting nexin-4	SNX4	19317.2	21106.9	15271	16730.6	21086.6	16476.2	1.02582	0.847914	0.0367753	Nonsignificant	None	1	Molecular Function:phosphatidylinositol binding (GO:0035091)	sorting nexin-4	--	ko04144 Endocytosis	Membrane coat complex Retromer, subunit VPS5/SNX1, Sorting nexins, and related PX domain-containing proteins	U	Intracellular trafficking, secretion, and vesicular transport ;	IPR001683 [Phox homologous domain]	--	--
O95232	Luc7-like protein 3	LUC7L3	45867.5	29778.5	30423.3	33662.4	34292.1	47643.3	0.917571	0.671813	-0.124108	Nonsignificant	None	3	Molecular Function:mRNA binding (GO:0003729),Cellular Component:U1 snRNP (GO:0005685),Biological Process:mRNA splice site selection (GO:0006376)	--	--	--	Spliceosome subunit	A	RNA processing and modification ;	IPR004882 [Luc7-related]	--	--
O95236	Apolipoprotein L3	APOL3	9009.6	9219.98	4213.65	4951.89	10972.8	3985.26	1.12724	0.772501	0.17279	Nonsignificant	None	4	Cellular Component:extracellular region (GO:0005576),Biological Process:lipid transport (GO:0006869),Molecular Function:lipid binding (GO:0008289),Biological Process:lipoprotein metabolic process (GO:0042157)	apolipoprotein L	--	--	--	--	--	IPR008405 [Apolipoprotein L]	extracell protein	--
O95248	Myotubularin-related protein 5	SBF1	75047.7	83696.3	73289.8	76570.7	86900	81402.3	0.947568	0.384541	-0.0776988	Nonsignificant	None	--	--	myotubularin-related protein 5/13	--	--	Predicted dual-specificity phosphatase	R	General function prediction only ;	IPR001194 [DENN domain] ; IPR001849[Pleckstrin homology domain] ; IPR004182[GRAM domain] ; IPR005113[uDENN domain] ; IPR010569[Myotubularin-like phosphatase domain] ; IPR022096[SBF1/SBF2 domain]	nucleus protein	--
O95249	Golgi SNAP receptor complex member 1	GOSR1	0	9950.41	9934.93	13461.6	15073.8	17096.2	0.65367	0.0375987	-0.613365	Significant	down	--	--	golgi SNAP receptor complex member 1	--	ko04130 SNARE interactions in vesicular transport	SNARE protein GS28	U	Intracellular trafficking, secretion, and vesicular transport ;	--	--	--
O95260	Arginyl-tRNA--protein transferase 1	ATE1	22923.6	19567.6	25450.9	21959	21314.1	19217.7	1.08723	0.391743	0.120664	Nonsignificant	None	2	Molecular Function:arginyltransferase activity (GO:0004057),Biological Process:protein arginylation (GO:0016598)	arginyl-tRNA---protein transferase	2.3.2.8	--	Arginyl-tRNA-protein transferase	O	Posttranslational modification, protein turnover, chaperones ;	IPR007471 [Arginine-tRNA-protein transferase, N-terminal] ; IPR007472[Arginine-tRNA-protein transferase, C-terminal]	--	--
O95273	Cyclin-D1-binding protein 1	CCNDBP1	7156.58	8041.58	6065.29	6022.34	0	4723.77	1.31914	0.147238	0.399598	Nonsignificant	None	--	--	cyclin-D1-binding protein 1	--	--	--	--	--	--	nucleus protein	--
O95292	Vesicle-associated membrane protein-associated protein B/C	VAPB	108626	115659	111369	105017	115204	105354	1.03096	0.439475	0.0439878	Nonsignificant	None	--	--	vesicle-associated membrane protein-associated protein B	--	ko04979 Cholesterol metabolism	VAMP-associated protein involved in inositol metabolism	U	Intracellular trafficking, secretion, and vesicular transport ;	IPR000535 [Major sperm protein (MSP) domain]	plasma membrane protein	--
O95295	SNARE-associated protein Snapin	SNAPIN	19449.3	21687.9	22623.9	22979.8	23036.7	25515.7	0.891363	0.108825	-0.165914	Nonsignificant	None	--	--	SNARE-associated protein Snapin	--	--	--	--	--	IPR028119 [Snapin/Pallidin/Snn1]	--	--
O95297	Myelin protein zero-like protein 1	MPZL1	82741.3	82995.2	80842.1	83323	81376	82214.7	0.998643	0.905401	-0.00195979	Nonsignificant	None	--	--	myelin protein zero	--	ko04514 Cell adhesion molecules (CAMs)	--	--	--	IPR013106 [Immunoglobulin V-set domain]	extracell protein	--
O95298	NADH dehydrogenase [ubiquinone] 1 subunit C2	NDUFC2	85905.5	99727.3	69481.4	83422.1	91263.1	73240.8	1.02899	0.82549	0.0412333	Nonsignificant	None	2	Cellular Component:mitochondrial inner membrane (GO:0005743),Molecular Function:NADH dehydrogenase (ubiquinone) activity (GO:0008137)	NADH dehydrogenase (ubiquinone) 1 subunit C2	--	ko00190 Oxidative phosphorylation ko01100 Metabolic pathways ko04723 Retrograde endocannabinoid signaling ko04932 Non-alcoholic fatty liver disease (NAFLD) ko05010 Alzheimer's disease ko05012 Parkinson's disease ko05016 Huntington's disease	NADH:ubiquinone oxidoreductase, NDUFC2/B14.5B subunit	C	Energy production and conversion ;	IPR009423 [NADH:ubiquinone oxidoreductase, subunit b14.5b]	mitochondrion protein	--
O95299	NADH dehydrogenase [ubiquinone] 1 alpha subcomplex subunit 10, mitochondrial	NDUFA10	70018.8	73706.6	76503.4	60832.7	66503.9	59921	1.17607	0.016908	0.23398	Nonsignificant	None	--	--	NADH dehydrogenase (ubiquinone) 1 alpha subcomplex subunit 10	--	ko00190 Oxidative phosphorylation ko01100 Metabolic pathways ko04723 Retrograde endocannabinoid signaling ko04932 Non-alcoholic fatty liver disease (NAFLD) ko05010 Alzheimer's disease ko05012 Parkinson's disease ko05016 Huntington's disease	NADH:ubiquinone oxidoreductase, NDUFA10/42kDa subunit	C	Energy production and conversion ;	IPR031314 [Deoxynucleoside kinase domain]	mitochondrion protein	--
O95302	Peptidyl-prolyl cis-trans isomerase FKBP9	FKBP9	623997	593740	549201	569332	652022	448432	1.05818	0.634219	0.0815883	Nonsignificant	None	--	--	FK506-binding protein 9/10	5.2.1.8	--	FKBP-type peptidyl-prolyl cis-trans isomerase	O	Posttranslational modification, protein turnover, chaperones ;	IPR001179 [FKBP-type peptidyl-prolyl cis-trans isomerase domain]	nucleus protein	--
O95319	CUGBP Elav-like family member 2	CELF2	11020	10855.7	6921.98	7052.63	8668.24	0	1.2212	0.412371	0.288305	Nonsignificant	None	1	Molecular Function:nucleic acid binding (GO:0003676)	CUG-BP- and ETR3-like factor	--	--	RNA-binding protein CUGBP1/BRUNO (RRM superfamily)	A	RNA processing and modification ;	IPR000504 [RNA recognition motif domain]	nucleus protein	--
O95336	6-phosphogluconolactonase	PGLS	240070	219712	203406	225280	280093	176081	0.973197	0.857744	-0.0391967	Nonsignificant	None	1	Biological Process:carbohydrate metabolic process (GO:0005975)	6-phosphogluconolactonase	3.1.1.31	ko00030 Pentose phosphate pathway ko01100 Metabolic pathways ko01200 Carbon metabolism	6-phosphogluconolactonase - like protein	G	Carbohydrate transport and metabolism ;	IPR006148 [Glucosamine/galactosamine-6-phosphate isomerase]	microsome protein	--
O95340	Bifunctional 3-phosphoadenosine 5-phosphosulfate synthase 2	PAPSS2	95726.9	80233.2	119104	91754.8	82780.6	110748	1.03428	0.827118	0.0486332	Nonsignificant	None	1	Molecular Function:sulfate adenylyltransferase (ATP) activity (GO:0004781)	--	--	ko00230 Purine metabolism ko00450 Selenocompound metabolism ko00920 Sulfur metabolism ko01100 Metabolic pathways	Bifunctional ATP sulfurylase/adenosine 5'-phosphosulfate kinase	F	Nucleotide transport and metabolism ;	IPR024951 [Sulphate adenylyltransferase catalytic domain] ; IPR025980[ATP-sulfurylase PUA-like domain]	--	--
O95347	Structural maintenance of chromosomes protein 2	SMC2	65576.5	59942.3	71731.3	64138.9	58659.7	63096.5	1.06108	0.375171	0.0855368	Nonsignificant	None	4	Molecular Function:protein binding (GO:0005515),Molecular Function:ATP binding (GO:0005524),Cellular Component:chromosome (GO:0005694),Biological Process:chromosome organization (GO:0051276)	structural maintenance of chromosome 2	--		Structural maintenance of chromosome protein 2 (chromosome condensation complex Condensin, subunit E)	BD	Chromatin structure and dynamics ; Cell cycle control, cell division, chromosome partitioning ;	IPR003395 [RecF/RecN/SMC, N-terminal] ; IPR010935[SMCs flexible hinge]	nucleus protein	--
O95352	Ubiquitin-like modifier-activating enzyme ATG7	ATG7	56687.2	55349.8	57344.5	64567.2	69313.4	53783	0.902581	0.315359	-0.147872	Nonsignificant	None	1	Molecular Function:small protein activating enzyme activity (GO:0008641)	ubiquitin-like modifier-activating enzyme ATG7	--	ko04136 Autophagy - other ko04140 Autophagy - animal ko04216 Ferroptosis	Ubiquitin activating E1 enzyme-like protein	H	Coenzyme transport and metabolism ;	IPR000594 [THIF-type NAD/FAD binding fold] ; IPR032197[Ubiquitin-like modifier-activating enzyme Atg7, N-terminal]	nucleus protein	--
O95361	Tripartite motif-containing protein 16	TRIM16	15361.5	17101.8	23360.1	20645.2	14042.9	21253.1	0.997895	0.991214	-0.00304057	Nonsignificant	None	3	Molecular Function:protein binding (GO:0005515),Cellular Component:intracellular (GO:0005622),Molecular Function:zinc ion binding (GO:0008270)	tripartite motif-containing protein 16	--	--	--	--	--	IPR000315 [B-box-type zinc finger] ; IPR003877[SPRY domain] ; IPR006574[SPRY-associated]	cytoplasm protein	--
O95372	Acyl-protein thioesterase 2	LYPLA2	87140.6	82691.4	93620.7	79673.6	94729.4	93232.8	0.98437	0.820152	-0.0227275	Nonsignificant	None	1	Molecular Function:hydrolase activity (GO:0016787)	lysophospholipase II	3.1.1.5	ko00564 Glycerophospholipid metabolism	Lysophospholipase	I	Lipid transport and metabolism ;	IPR003140 [Phospholipase/carboxylesterase/thioesterase]	--	--
O95373	Importin-7	IPO7	136797	142733	128378	111422	141379	114605	1.11024	0.262962	0.150868	Nonsignificant	None	2	Biological Process:intracellular protein transport (GO:0006886),Molecular Function:Ran GTPase binding (GO:0008536)	importin-7	--		Nuclear transport receptor RANBP7/RANBP8 (importin beta superfamily)	YU	Nuclear structure ; Intracellular trafficking, secretion, and vesicular transport ;	IPR001494 [Importin-beta, N-terminal domain] ; IPR013713[Exportin/Importin, Cse1-like]	nucleus protein	--
O95376	E3 ubiquitin-protein ligase ARIH2	ARIH2	4821.23	6190.18	5179.93	7431.28	7135.15	4411.48	0.853168	0.424218	-0.229098	Nonsignificant	None	--	--	ariadne-2	2.3.2.27	--	Predicted E3 ubiquitin ligase	O	Posttranslational modification, protein turnover, chaperones ;	IPR002867 [IBR domain]	nucleus protein	--
O95379	Tumor necrosis factor alpha-induced protein 8	TNFAIP8	37448.6	38650.2	35844.2	42749	38609.7	34448.1	0.966635	0.637541	-0.0489572	Nonsignificant	None	--	--	--	--	--	--	--	--	IPR008477 [Protein of unknown function DUF758]	cytoplasm protein	--
O95394	Phosphoacetylglucosamine mutase	PGM3	321199	306213	349854	326339	353206	356723	0.943063	0.286339	-0.0845745	Nonsignificant	None	2	Biological Process:carbohydrate metabolic process (GO:0005975),Biological Process:organic substance metabolic process (GO:0071704)	phosphoacetylglucosamine mutase	5.4.2.3	ko00520 Amino sugar and nucleotide sugar metabolism ko01100 Metabolic pathways	Phosphoglucomutase/phosphomannomutase	G	Carbohydrate transport and metabolism ;	IPR005843 [Alpha-D-phosphohexomutase, C-terminal] ; IPR005844[Alpha-D-phosphohexomutase, alpha/beta/alpha domain I]	--	--
O95396	Adenylyltransferase and sulfurtransferase MOCS3	MOCS3	33534.4	42497.9	43409.9	23599.2	48860.2	43031.7	1.03421	0.881061	0.0485304	Nonsignificant	None	1	Molecular Function:small protein activating enzyme activity (GO:0008641)	--	--	ko04122 Sulfur relay system	Molybdopterin synthase sulfurylase	H	Coenzyme transport and metabolism ;	IPR000594 [THIF-type NAD/FAD binding fold] ; IPR001763[Rhodanese-like domain]	nucleus protein	--
O95400	CD2 antigen cytoplasmic tail-binding protein 2	CD2BP2	31883.8	32352.9	33625.7	33628.9	18165.5	57996.6	0.891353	0.76443	-0.165931	Nonsignificant	None	1	Molecular Function:protein binding (GO:0005515)	CD2 antigen cytoplasmic tail-binding protein 2	--	--	Uncharacterized protein involved in protein-protein interaction, contains polyproline-binding GYF domain	R	General function prediction only ;	IPR003169 [GYF domain]	cytoplasm protein	--
O95425	Supervillin	SVIL	22411.4	31617.3	16225.8	21686	23840.7	20983.6	1.05629	0.797588	0.079012	Nonsignificant	None	2	Molecular Function:actin binding (GO:0003779),Biological Process:cytoskeleton organization (GO:0007010)	supervillin	--	--	Actin regulatory protein supervillin (gelsolin/villin family)	Z	Cytoskeleton ;	IPR003128 [Villin headpiece] ; IPR007123[Gelsolin-like domain]	plasma membrane protein	--
O95429	BAG family molecular chaperone regulator 4	BAG4	14058.1	8907.53	10608.5	8447.73	12825.7	12257.5	1.00129	0.994718	0.00185853	Nonsignificant	None	1	Molecular Function:chaperone binding (GO:0051087)	BCL2-associated athanogene 4	--	ko04668 TNF signaling pathway	BCL2-associated athanogene-like proteins and related BAG family chaperone regulators	T	Signal transduction mechanisms ;	IPR003103 [BAG domain]	--	--
O95433	Activator of 90 kDa heat shock protein ATPase homolog 1	AHSA1	165819	173714	190433	164132	181548	172612	1.02252	0.682122	0.032136	Nonsignificant	None	3	Molecular Function:ATPase activator activity (GO:0001671),Biological Process:response to stress (GO:0006950),Molecular Function:chaperone binding (GO:0051087)	--	--	--	Uncharacterized conserved protein	S	Function unknown ;	IPR013538 [Activator of Hsp90 ATPase homologue 1-like] ; IPR015310[Activator of Hsp90 ATPase, N-terminal]	endoplasmic reticulum protein	--
O95445	Apolipoprotein M	APOM	34770.1	25489.3	26019.7	61379.3	45337.7	53390.4	0.538883	0.0111937	-0.891955	Significant	down	--	--	--	--	--	--	--	--	IPR022734 [Apolipoprotein M]	extracell protein	--
O95452	Gap junction beta-6 protein	GJB6	50546.3	58092.5	50455.5	48345.7	70730.6	60193.4	0.887457	0.387601	-0.17225	Nonsignificant	None	--	--	gap junction beta-6 protein	--	--	--	--	--	IPR013092 [Connexin, N-terminal]	plasma membrane protein	--
O95453	Poly(A)-specific ribonuclease PARN	PARN	12144	11464.4	16527.7	10429.3	9868.91	18091.2	1.0455	0.859743	0.0641944	Nonsignificant	None	8	Biological Process:nuclear-transcribed mRNA poly(A) tail shortening (GO:0000289),Molecular Function:nucleic acid binding (GO:0003676),Molecular Function:RNA binding (GO:0003723),Molecular Function:poly(A)-specific ribonuclease activity (GO:0004535),Cellular Component:nucleus (GO:0005634),Cellular Component:cytoplasm (GO:0005737),Biological Process:mRNA catabolic process (GO:0006402),Molecular Fun…	poly(A)-specific ribonuclease	3.1.13.4	ko03018 RNA degradation	Poly(A)-specific exoribonuclease PARN	L	Replication, recombination and repair ;	IPR001374 [R3H domain] ; IPR006941[Ribonuclease CAF1] ; IPR014789[Poly(A)-specific ribonuclease, RNA-binding]	nucleus protein	--
O95456	Proteasome assembly chaperone 1	PSMG1	38007.9	18734.2	23532.8	30961.4	27747.3	32659	0.878592	0.569164	-0.186735	Nonsignificant	None	2	Cellular Component:endoplasmic reticulum (GO:0005783),Biological Process:proteasome assembly (GO:0043248)	proteasome assembly chaperone 1	--	--	--	--	--	IPR016565 [Proteasome assembly chaperone 1]	endoplasmic reticulum protein	--
O95470	Sphingosine-1-phosphate lyase 1	SGPL1	9132.86	8047.5	10264.1	10483.4	7174.13	7898.92	1.07388	0.625133	0.102829	Nonsignificant	None	3	Molecular Function:carboxy-lyase activity (GO:0016831),Biological Process:carboxylic acid metabolic process (GO:0019752),Molecular Function:pyridoxal phosphate binding (GO:0030170)	sphinganine-1-phosphate aldolase	4.1.2.27	ko00600 Sphingolipid metabolism ko01100 Metabolic pathways ko04071 Sphingolipid signaling pathway	Glutamate decarboxylase/sphingosine phosphate lyase	E	Amino acid transport and metabolism ;	IPR002129 [Pyridoxal phosphate-dependent decarboxylase]	endoplasmic reticulum protein	--
O95477	Phospholipid-transporting ATPase ABCA1	ABCA1	20888.4	22945.4	19541.6	20034.5	25361.2	25207.3	0.89763	0.297022	-0.155807	Nonsignificant	None	2	Molecular Function:ATP binding (GO:0005524),Molecular Function:ATPase activity (GO:0016887)	ATP-binding cassette, subfamily A (ABC1), member 1	--	ko02010 ABC transporters ko04975 Fat digestion and absorption ko04979 Cholesterol metabolism	Lipid exporter ABCA1 and related proteins, ABC superfamily	IR	Lipid transport and metabolism ; General function prediction only ;	IPR003439 [ABC transporter-like]	plasma membrane protein	--
O95478	Ribosome biogenesis protein NSA2 homolog	NSA2	5732.87	1196.06	6741.53	3395.5	2021.33	8107.73	1.01079	0.985475	0.0154798	Nonsignificant	None	--	--	ribosome biogenesis protein NSA2	--	--	Uncharacterized conserved protein related to ribosomal protein S8E	R	General function prediction only ;	IPR022309 [Ribosomal protein S8e/ribosomal biogenesis NSA2]	nucleus protein	--
O95479	GDH/6PGL endoplasmic bifunctional protein	H6PD	124947	143854	128871	130526	171146	109299	0.967638	0.827281	-0.0474607	Nonsignificant	None	5	Molecular Function:glucose-6-phosphate dehydrogenase activity (GO:0004345),Biological Process:carbohydrate metabolic process (GO:0005975),Biological Process:glucose metabolic process (GO:0006006),Molecular Function:NADP binding (GO:0050661),Biological Process:oxidation-reduction process (GO:0055114)	--	--	ko00030 Pentose phosphate pathway ko01100 Metabolic pathways ko01200 Carbon metabolism	Glucose-6-phosphate 1-dehydrogenase	G	Carbohydrate transport and metabolism ;	IPR006148 [Glucosamine/galactosamine-6-phosphate isomerase] ; IPR022674[Glucose-6-phosphate dehydrogenase, NAD-binding] ; IPR022675[Glucose-6-phosphate dehydrogenase, C-terminal]	microsome protein	--
O95486	Protein transport protein Sec24A	SEC24A	150760	174437	155390	157085	154875	177041	0.982795	0.795197	-0.0250378	Nonsignificant	None	4	Biological Process:intracellular protein transport (GO:0006886),Biological Process:ER to Golgi vesicle-mediated transport (GO:0006888),Molecular Function:zinc ion binding (GO:0008270),Cellular Component:COPII vesicle coat (GO:0030127)	protein transport protein SEC24	--	ko04141 Protein processing in endoplasmic reticulum	Vesicle coat complex COPII, subunit SEC24/subunit SFB2	U	Intracellular trafficking, secretion, and vesicular transport ;	IPR006895 [Zinc finger, Sec23/Sec24-type] ; IPR006896[Sec23/Sec24, trunk domain] ; IPR006900[Sec23/Sec24, helical domain] ; IPR007123[Gelsolin-like domain] ; IPR012990[Sec23/Sec24 beta-sandwich]	cytoplasm protein	--
O95487	Protein transport protein Sec24B	SEC24B	29417.6	36878.3	28904.9	34424	30333.8	35358.8	0.9509	0.614345	-0.0726344	Nonsignificant	None	4	Biological Process:intracellular protein transport (GO:0006886),Biological Process:ER to Golgi vesicle-mediated transport (GO:0006888),Molecular Function:zinc ion binding (GO:0008270),Cellular Component:COPII vesicle coat (GO:0030127)	protein transport protein SEC24	--	ko04141 Protein processing in endoplasmic reticulum	Vesicle coat complex COPII, subunit SEC24/subunit SFB2	U	Intracellular trafficking, secretion, and vesicular transport ;	IPR006895 [Zinc finger, Sec23/Sec24-type] ; IPR006896[Sec23/Sec24, trunk domain] ; IPR006900[Sec23/Sec24, helical domain] ; IPR007123[Gelsolin-like domain] ; IPR012990[Sec23/Sec24 beta-sandwich]	cytoplasm protein	--
O95544	NAD kinase	NADK	12504.3	5412.04	8768.98	2997.16	8916.31	5634.92	1.52067	0.317597	0.604709	Nonsignificant	None	3	Molecular Function:NAD+ kinase activity (GO:0003951),Biological Process:NADP biosynthetic process (GO:0006741),Biological Process:metabolic process (GO:0008152)	NAD+ kinase	2.7.1.23	ko00760 Nicotinate and nicotinamide metabolism ko01100 Metabolic pathways	Predicted sugar kinase	G	Carbohydrate transport and metabolism ;	IPR002504 [NAD kinase]	--	--
O95551	Tyrosyl-DNA phosphodiesterase 2	TDP2	8109.3	5746.96	4694.05	7665.78	8250.58	9863.13	0.719576	0.116083	-0.47478	Nonsignificant	None	--	--	tyrosyl-DNA phosphodiesterase 2	3.1.4.-	--	Predicted Mg2+-dependent phosphodiesterase TTRAP	T	Signal transduction mechanisms ;	IPR005135 [Endonuclease/exonuclease/phosphatase]	nucleus protein	--
O95562	Vesicle transport protein SFT2B	SFT2D2	19541.6	30231.8	24782.6	16195.3	20492.5	22098.1	1.26826	0.213181	0.342854	Nonsignificant	None	1	Biological Process:vesicle-mediated transport (GO:0016192)	--	--	--	Membrane protein involved in ER to Golgi transport	U	Intracellular trafficking, secretion, and vesicular transport ;	IPR007305 [Vesicle transport protein, Got1/SFT2-like]	--	--
O95563	Mitochondrial pyruvate carrier 2	MPC2	32568.8	34929.7	34463.9	31013.4	28336.5	30637.5	1.13308	0.0225171	0.180244	Nonsignificant	None	2	Cellular Component:mitochondrial inner membrane (GO:0005743),Biological Process:mitochondrial pyruvate transport (GO:0006850)	mitochondrial pyruvate carrier 2	--	--	Uncharacterized conserved protein	S	Function unknown ;	IPR005336 [Mitochondrial pyruvate carrier]	--	--
O95571	Persulfide dioxygenase ETHE1, mitochondrial	ETHE1	89954.7	96048.6	98839.9	87986	118222	96659.4	0.940488	0.556036	-0.0885192	Nonsignificant	None	--	--	sulfur dioxygenase	1.13.11.18	ko00920 Sulfur metabolism	Glyoxylase	R	General function prediction only ;	IPR001279 [Metallo-beta-lactamase]	nucleus protein	--
O95573	Fatty acid CoA ligase Acsl3	ACSL3	117931	123831	108193	121974	111282	142203	0.932073	0.449326	-0.101485	Nonsignificant	None	2	Molecular Function:catalytic activity (GO:0003824),Biological Process:metabolic process (GO:0008152)	long-chain acyl-CoA synthetase	6.2.1.3	ko00061 Fatty acid biosynthesis ko00071 Fatty acid degradation ko01100 Metabolic pathways ko01212 Fatty acid metabolism ko03320 PPAR signaling pathway ko04146 Peroxisome ko04216 Ferroptosis ko04920 Adipocytokine signaling pathway	Acyl-CoA synthetase	I	Lipid transport and metabolism ;	IPR000873 [AMP-dependent synthetase/ligase]	cytoplasm protein	--
O95602	DNA-directed RNA polymerase I subunit RPA1	POLR1A	16242.8	7033.79	25107.9	12703.9	14418.5	21324.5	0.998711	0.99733	-0.00186033	Nonsignificant	None	2	Molecular Function:DNA binding (GO:0003677),Molecular Function:DNA-directed 5'-3' RNA polymerase activity (GO:0003899)	DNA-directed RNA polymerase I subunit RPA1	2.7.7.6	ko00230 Purine metabolism ko00240 Pyrimidine metabolism ko01100 Metabolic pathways ko03020 RNA polymerase	RNA polymerase I, large subunit	K	Transcription ;	IPR000722 [RNA polymerase, alpha subunit] ; IPR007066[RNA polymerase Rpb1, domain 3] ; IPR007080[RNA polymerase Rpb1, domain 1] ; IPR007081[RNA polymerase Rpb1, domain 5] ; IPR007083[RNA polymerase Rpb1, domain 4]	nucleus protein	--
O95628	CCR4-NOT transcription complex subunit 4	CNOT4	8905.34	13149.8	0	10844.6	7478.74	13070.7	1.05379	0.84412	0.0755865	Nonsignificant	None	1	Molecular Function:nucleic acid binding (GO:0003676)	CCR4-NOT transcription complex subunit 4	2.3.2.27	ko03018 RNA degradation	MOT2 transcription factor	K	Transcription ;	IPR000504 [RNA recognition motif domain]	--	--
O95630	STAM-binding protein	STAMBP	58254.4	62751.8	63184.6	59441.6	55398.8	56869.2	1.07269	0.102251	0.101231	Nonsignificant	None	1	Molecular Function:protein binding (GO:0005515)	STAM-binding protein	3.4.19.12	ko04144 Endocytosis	SMAD6 interacting protein AMSH, contains JAB/MPN/Mov34 domain	T	Signal transduction mechanisms ;	IPR000555 [JAB1/MPN/MOV34 metalloenzyme domain] ; IPR015063[USP8 dimerisation domain]	--	--
O95631	Netrin-1	NTN1	11428.1	8828.18	0	11434.6	8388.37	0	1.02186	0.923723	0.0311937	Nonsignificant	None	--	--	netrin 1	--	ko04360 Axon guidance	Netrin, axonal chemotropic factor	T	Signal transduction mechanisms ;	IPR002049 [Laminin EGF domain] ; IPR008211[Laminin, N-terminal] ; IPR018933[Netrin module, non-TIMP type]	extracell protein	--
O95639	Cleavage and polyadenylation specificity factor subunit 4	CPSF4	3528.17	3173.83	3998.81	1654.66	4995.43	1896.38	1.25207	0.550104	0.324319	Nonsignificant	None	3	Molecular Function:nucleic acid binding (GO:0003676),Molecular Function:zinc ion binding (GO:0008270),Molecular Function:metal ion binding (GO:0046872)	cleavage and polyadenylation specificity factor subunit 4	--	ko03015 mRNA surveillance pathway ko05164 Influenza A	Polyadenylation factor I complex, subunit, Yth1 (CPSF subunit)	A	RNA processing and modification ;	IPR000571 [Zinc finger, CCCH-type] ; IPR001878[Zinc finger, CCHC-type]	--	--
O95671	Probable bifunctional dTTP/UTP pyrophosphatase/methyltransferase protein	ASMTL	35391.3	29940	27925.4	33974.1	38599.6	35972	0.859146	0.121676	-0.219024	Nonsignificant	None	2	Molecular Function:O-methyltransferase activity (GO:0008171),Molecular Function:nucleoside-triphosphate diphosphatase activity (GO:0047429)	--	--	--	Hydroxyindole-O-methyltransferase and related SAM-dependent methyltransferases	R	General function prediction only ;	IPR001077 [O-methyltransferase, family 2] ; IPR003697[Maf-like protein] ; IPR031725[Acetylserotonin O-methyltransferase, dimerisation domain]	--	--
O95674	Phosphatidate cytidylyltransferase 2	CDS2	15320.9	15484.6	7786.86	6804.33	5339.7	9764.2	1.76155	0.123067	0.816843	Nonsignificant	None	--	--	phosphatidate cytidylyltransferase	2.7.7.41	ko00564 Glycerophospholipid metabolism ko01100 Metabolic pathways ko04070 Phosphatidylinositol signaling system	CDP-diacylglycerol synthase	I	Lipid transport and metabolism ;	--	--	--
O95684	Centrosomal protein 43	CEP43	7706.7	7384.04	7941.88	9919	3111.59	5231.17	1.26125	0.512265	0.334854	Nonsignificant	None	2	Cellular Component:microtubule organizing center (GO:0005815),Biological Process:microtubule anchoring (GO:0034453)	FGFR1 oncogene partner	--	--	--	--	--	IPR018993 [FGFR1 oncogene partner (FOP), N-terminal dimerisation domain]	centrosome protein	--
O95685	Protein phosphatase 1 regulatory subunit 3D	PPP1R3D	8156.17	11759.2	11169.2	11748.1	11616	10139.7	0.927794	0.54759	-0.108124	Nonsignificant	None	1	Molecular Function:protein binding (GO:0005515)	protein phosphatase 1 regulatory subunit 3A/B/C/D/E	--	ko04910 Insulin signaling pathway ko04931 Insulin resistance	Protein phosphatase, regulatory subunit PPP1R3C/D	OT	Posttranslational modification, protein turnover, chaperones ; Signal transduction mechanisms ;	IPR005036 [CBM21 (carbohydrate binding type-21) domain]	--	--
O95707	Ribonuclease P protein subunit p29	POP4	5369.62	7751.1	12667.6	7008.23	6114.65	5921.33	1.35413	0.405551	0.437364	Nonsignificant	None	7	Cellular Component:ribonuclease MRP complex (GO:0000172),Molecular Function:RNA binding (GO:0003723),Molecular Function:ribonuclease activity (GO:0004540),Biological Process:rRNA processing (GO:0006364),Biological Process:mRNA cleavage (GO:0006379),Biological Process:tRNA processing (GO:0008033),Cellular Component:ribonuclease P complex (GO:0030677)	ribonuclease P protein subunit POP4	3.1.26.5	ko03008 Ribosome biogenesis in eukaryotes ko03013 RNA transport	RNase MRP and P, subunit POP4/p29	A	RNA processing and modification ;	IPR002730 [Ribonuclease P/MRP, subunit p29]	nucleus protein	--
O95714	E3 ubiquitin-protein ligase HERC2	HERC2	32448.9	38331.2	69490.8	47774.6	0	83018.9	0.714974	0.416281	-0.484038	Nonsignificant	None	4	Molecular Function:ubiquitin-protein transferase activity (GO:0004842),Molecular Function:zinc ion binding (GO:0008270),Biological Process:protein ubiquitination (GO:0016567),Molecular Function:metal ion binding (GO:0046872)	E3 ubiquitin-protein ligase HERC2	2.3.2.26	ko04120 Ubiquitin mediated proteolysis	FOG: RCC1 domain	S	Function unknown ;	IPR000408 [Regulator of chromosome condensation, RCC1] ; IPR000433[Zinc finger, ZZ-type] ; IPR000569[HECT domain] ; IPR001199[Cytochrome b5-like heme/steroid binding domain] ; IPR004939[APC10/DOC domain] ; IPR010606[Mib-herc2] ; IPR021097[CPH domain]	Golgi apparatus protein	--
O95721	Synaptosomal-associated protein 29	SNAP29	55244	60327.3	61262.6	57837.7	47360.6	62732.9	1.05301	0.577784	0.0745244	Nonsignificant	None	--	--	synaptosomal-associated protein 29	--	ko04130 SNARE interactions in vesicular transport ko04140 Autophagy - animal	SNAP-25 (synaptosome-associated protein) component of SNARE complex	U	Intracellular trafficking, secretion, and vesicular transport ;	--	cytoplasm protein	--
O95747	Serine/threonine-protein kinase OSR1	OXSR1	131562	135196	125779	126759	129721	135773	1.00072	0.981408	0.00104322	Nonsignificant	None	4	Molecular Function:protein kinase activity (GO:0004672),Molecular Function:protein serine/threonine kinase activity (GO:0004674),Molecular Function:ATP binding (GO:0005524),Biological Process:protein phosphorylation (GO:0006468)	serine/threonine-protein kinase OSR1/STK39	2.7.11.1	--	Ste20-like serine/threonine protein kinase	T	Signal transduction mechanisms ;	IPR000719 [Protein kinase domain] ; IPR024678[Serine/threonine-protein kinase OSR1/WNK, CCT domain]	nucleus protein	--
O95749	Geranylgeranyl pyrophosphate synthase	GGPS1	27022.2	22567.8	17289.6	21811.2	26206.3	18046.8	1.01234	0.94453	0.0176956	Nonsignificant	None	1	Biological Process:isoprenoid biosynthetic process (GO:0008299)	--	--	ko00900 Terpenoid backbone biosynthesis ko01100 Metabolic pathways	Geranylgeranyl pyrophosphate synthase/Polyprenyl synthetase	H	Coenzyme transport and metabolism ;	IPR000092 [Polyprenyl synthetase]	cytoplasm protein	--
O95757	Heat shock 70 kDa protein 4L	HSPA4L	44632.1	42097	51678.2	46757.7	44828.7	40631	1.04682	0.575532	0.0660089	Nonsignificant	None	--	--	heat shock protein 110kDa	--	ko04141 Protein processing in endoplasmic reticulum	Molecular chaperones HSP105/HSP110/SSE1, HSP70 superfamily	O	Posttranslational modification, protein turnover, chaperones ;	IPR013126 [Heat shock protein 70 family]	cytoplasm protein	--
O95758	Polypyrimidine tract-binding protein 3	PTBP3	22051.7	25083.9	24698.2	18936	24003.5	24472.3	1.0656	0.504505	0.0916611	Nonsignificant	None	1	Molecular Function:nucleic acid binding (GO:0003676)	polypyrimidine tract-binding protein 3	--	--	Polypyrimidine tract-binding protein	A	RNA processing and modification ;	IPR000504 [RNA recognition motif domain]	nucleus protein	--
O95772	STARD3 N-terminal-like protein	STARD3NL	34131.1	51621.6	64024.7	40019.2	48911.5	56838.7	1.02749	0.899567	0.0391312	Nonsignificant	None	--	--	--	--	--	MLN, STAR and related lipid-binding proteins	I	Lipid transport and metabolism ;	IPR019498 [MENTAL domain]	--	--
O95777	U6 snRNA-associated Sm-like protein LSm8	LSM8	104882	111249	92965	113507	98612.1	101151	0.986679	0.853469	-0.019347	Nonsignificant	None	--	--	U6 snRNA-associated Sm-like protein LSm8	--	ko03018 RNA degradation ko03040 Spliceosome	Small Nuclear ribonucleoprotein splicing factor	A	RNA processing and modification ;	IPR001163 [LSM domain, eukaryotic/archaea-type]	nucleus protein	--
O95782	AP-2 complex subunit alpha-1	AP2A1	344658	300686	369162	310588	293043	351589	1.06207	0.497246	0.0868726	Nonsignificant	None	4	Biological Process:intracellular protein transport (GO:0006886),Biological Process:vesicle-mediated transport (GO:0016192),Cellular Component:membrane coat (GO:0030117),Cellular Component:clathrin adaptor complex (GO:0030131)	AP-2 complex subunit alpha	--	ko04144 Endocytosis ko04721 Synaptic vesicle cycle ko04961 Endocrine and other factor-regulated calcium reabsorption ko05016 Huntington's disease	Vesicle coat complex AP-2, alpha subunit	U	Intracellular trafficking, secretion, and vesicular transport ;	IPR002553 [Clathrin/coatomer adaptor, adaptin-like, N-terminal] ; IPR003164[Clathrin adaptor, alpha-adaptin, appendage, C-terminal subdomain] ; IPR008152[Clathrin adaptor, alpha/beta/gamma-adaptin, appendage, Ig-like subdomain]	Golgi apparatus protein	--
O95785	Protein Wiz	WIZ	5812.49	5756.83	6215.52	6102.14	0	1788.98	1.50252	0.526336	0.587383	Nonsignificant	None	--	--	--	--	--	FOG: Zn-finger	R	General function prediction only ;	--	nucleus protein	zf-C2H2
O95786	Antiviral innate immune response receptor RIG-I	RIGI	25380.6	25923.4	25093.5	17719.1	25665.4	14271.4	1.32506	0.204708	0.406057	Nonsignificant	None	2	Molecular Function:nucleic acid binding (GO:0003676),Molecular Function:ATP binding (GO:0005524)	ATP-dependent RNA helicase DDX58	3.6.3.14	ko04064 NF-kappa B signaling pathway ko04622 RIG-I-like receptor signaling pathway ko04623 Cytosolic DNA-sensing pathway ko05160 Hepatitis C ko05161 Hepatitis B ko05162 Measles ko05164 Influenza A ko05168 Herpes simplex infection ko05169 Epstein-Barr virus infection	DEAD-box like helicase	R	General function prediction only ;	IPR001650 [Helicase, C-terminal] ; IPR011545[DEAD/DEAH box helicase domain] ; IPR021673[C-terminal domain of RIG-I] ; IPR031964[Caspase recruitment domain]	nucleus protein	--
O95793	Double-stranded RNA-binding protein Staufen homolog 1	STAU1	72742.9	75875.5	64283	78910.3	76369.6	58746.4	0.994744	0.961094	-0.00760255	Nonsignificant	None	--	--	double-stranded RNA-binding protein Staufen	--	--	Staufen and related double-stranded-RNA-binding proteins	UK	Intracellular trafficking, secretion, and vesicular transport ; Transcription ;	IPR014720 [Double-stranded RNA-binding domain] ; IPR032478[Staufen, C-terminal]	endoplasmic reticulum protein	--
O95810	Caveolae-associated protein 2	CAVIN2	5885.29	10443.5	10858.8	9601.17	8470.92	10701.8	0.944873	0.77367	-0.0818081	Nonsignificant	None	--	--	--	--	--	--	--	--	IPR026752 [Cavin family]	plasma membrane protein	--
O95816	BAG family molecular chaperone regulator 2	BAG2	181200	217958	165408	190529	185727	181233	1.01269	0.888515	0.0181994	Nonsignificant	None	--	--	BCL2-associated athanogene 2	--	ko04141 Protein processing in endoplasmic reticulum	BAG family molecular chaperone regulator 2	O	Posttranslational modification, protein turnover, chaperones ;	--	--	--
O95817	BAG family molecular chaperone regulator 3	BAG3	84443.1	89121.3	68118.5	69722	56933	63419.2	1.27152	0.0795873	0.346553	Nonsignificant	None	2	Molecular Function:protein binding (GO:0005515),Molecular Function:chaperone binding (GO:0051087)	BCL2-associated athanogene 3	--	--	BCL2-associated athanogene-like proteins and related BAG family chaperone regulators	T	Signal transduction mechanisms ;	IPR001202 [WW domain] ; IPR003103[BAG domain]	cytoplasm protein	--
O95819	Mitogen-activated protein kinase kinase kinase kinase 4	MAP4K4	41118.2	40240.8	41978.4	37200.2	36943.1	38712.6	1.09288	0.00941654	0.128129	Nonsignificant	None	3	Molecular Function:protein kinase activity (GO:0004672),Molecular Function:ATP binding (GO:0005524),Biological Process:protein phosphorylation (GO:0006468)	mitogen-activated protein kinase kinase kinase kinase 4	2.7.11.1	ko04010 MAPK signaling pathway	Traf2- and Nck-interacting kinase and related germinal center kinase (GCK) family protein kinases	T	Signal transduction mechanisms ;	IPR000719 [Protein kinase domain] ; IPR001180[Citron homology (CNH) domain]	nucleus protein	--
O95822	Malonyl-CoA decarboxylase, mitochondrial	MLYCD	3670.29	5022.12	4368.66	5298.66	6891.49	4983.08	0.760548	0.124916	-0.394889	Nonsignificant	None	2	Biological Process:fatty acid biosynthetic process (GO:0006633),Molecular Function:malonyl-CoA decarboxylase activity (GO:0050080)	malonyl-CoA decarboxylase	4.1.1.9	ko00410 beta-Alanine metabolism ko00640 Propanoate metabolism ko01100 Metabolic pathways ko04146 Peroxisome ko04152 AMPK signaling pathway	Malonyl-CoA decarboxylase	G	Carbohydrate transport and metabolism ;	IPR007956 [Malonyl-CoA decarboxylase]	peroxisome protein	--
O95825	Quinone oxidoreductase-like protein 1	CRYZL1	23605.2	30425	30126.2	26115.1	27080.1	25533.4	1.06894	0.47014	0.0961843	Nonsignificant	None	--	--	--	--	--	Zinc-binding oxidoreductase	CR	Energy production and conversion ; General function prediction only ;	--	cytoplasm protein	--
O95831	Apoptosis-inducing factor 1, mitochondrial	AIFM1	112664	109065	115019	103779	98039	110568	1.07798	0.113088	0.108337	Nonsignificant	None	3	Molecular Function:oxidoreductase activity (GO:0016491),Molecular Function:protein dimerization activity (GO:0046983),Biological Process:oxidation-reduction process (GO:0055114)	programmed cell death 8 (apoptosis-inducing factor)	1.-.-.-	ko04210 Apoptosis ko04217 Necroptosis	Programmed cell death 8 (apoptosis-inducing factor)	T	Signal transduction mechanisms ;	IPR023753 [FAD/NAD(P)-binding domain] ; IPR029324[Mitochondrial apoptosis-inducing factor, C-terminal domain]	nucleus protein	--
O95833	Chloride intracellular channel protein 3	CLIC3	19261.2	20271.5	14912.9	18716.8	22859.7	12744.5	1.00229	0.990741	0.00330586	Nonsignificant	None	1	Molecular Function:protein binding (GO:0005515)	chloride intracellular channel protein 3	--	--	Intracellular Cl- channel CLIC, contains GST domain	P	Inorganic ion transport and metabolism ;	IPR004045 [Glutathione S-transferase, N-terminal]	plasma membrane protein	--
O95834	Echinoderm microtubule-associated protein-like 2	EML2	79348.1	68885.7	99714.3	74060.9	79081.6	94098.6	1.00286	0.983742	0.00411944	Nonsignificant	None	1	Molecular Function:protein binding (GO:0005515)	echinoderm microtubule-associated protein-like 1/2	--	--	Uncharacterized conserved protein, contains HELP and WD40 domains	S	Function unknown ;	IPR001680 [WD40 repeat] ; IPR005108[HELP]	nucleus protein	--
O95837	Guanine nucleotide-binding protein subunit alpha-14	GNA14	17088	16754.8	25964.2	12718.9	20409	17162.7	1.18923	0.445251	0.250025	Nonsignificant	None	5	Molecular Function:GTPase activity (GO:0003924),Molecular Function:signal transducer activity (GO:0004871),Biological Process:G-protein coupled receptor signaling pathway (GO:0007186),Molecular Function:guanyl nucleotide binding (GO:0019001),Molecular Function:G-protein beta/gamma-subunit complex binding (GO:0031683)	guanine nucleotide-binding protein subunit alpha-14	--	ko04020 Calcium signaling pathway ko05142 Chagas disease (American trypanosomiasis) ko05146 Amoebiasis	G protein subunit Galphaq/Galphay, small G protein superfamily	T	Signal transduction mechanisms ;	IPR001019 [Guanine nucleotide binding protein (G-protein), alpha subunit]	lysosome protein	--
O95861	3(2),5-bisphosphate nucleotidase 1	BPNT1	76132.1	75133.8	87918.1	77947.3	80276.4	79571.6	1.00584	0.916817	0.00840021	Nonsignificant	None	1	Biological Process:phosphatidylinositol phosphorylation (GO:0046854)	3'(2'), 5'-bisphosphate nucleotidase	3.1.3.7	ko00920 Sulfur metabolism ko01100 Metabolic pathways	Bisphosphate 3'-nucleotidase BPNT1/Inositol polyphosphate 1-phosphatase	F	Nucleotide transport and metabolism ;	IPR000760 [Inositol monophosphatase-like]	cytoplasm protein	--
O95865	Putative hydrolase DDAH2	DDAH2	289567	270515	262705	248654	281518	213451	1.10646	0.281387	0.145947	Nonsignificant	None	--	--	dimethylargininase	3.5.3.18	--	--	--	--	--	--	--
O95870	Phosphatidylserine lipase ABHD16A	ABHD16A	16212.2	14994	16522.6	15634.9	21222.1	23228.5	0.794348	0.150393	-0.332156	Nonsignificant	None	--	--	--	--	--	Predicted alpha/beta hydrolase BAT5	R	General function prediction only ;	IPR000073 [Alpha/beta hydrolase fold-1]	--	--
O95881	Thioredoxin domain-containing protein 12	TXNDC12	233228	189719	255723	238884	213814	251360	0.963942	0.723596	-0.0529817	Nonsignificant	None	--	--	protein-disulfide reductase (glutathione)	1.8.4.2	ko00480 Glutathione metabolism	--	--	--	--	endoplasmic reticulum protein	--
O95965	Integrin beta-like protein 1	ITGBL1	11342.6	14055.6	11521.1	11489.8	6376.27	7840.07	1.43621	0.100209	0.522262	Nonsignificant	None	--	--	--	--	--	Integrin beta subunit (N-terminal portion of extracellular region)	TW	Signal transduction mechanisms ; Extracellular structures ;	IPR013111 [EGF-like domain, extracellular]	extracell protein	--
O95967	EGF-containing fibulin-like extracellular matrix protein 2	EFEMP2	36298.8	30300.1	39683	37154.9	41699.2	25513.6	1.01834	0.913947	0.0262209	Nonsignificant	None	1	Molecular Function:calcium ion binding (GO:0005509)	EGF-containing fibulin-like extracellular matrix protein 2	--	--	Fibrillins and related proteins containing Ca2+-binding EGF-like domains	T	Signal transduction mechanisms ;	IPR001881 [EGF-like calcium-binding domain] ; IPR026823[Complement Clr-like EGF domain]	extracell protein	--
O95980	Reversion-inducing cysteine-rich protein with Kazal motifs	RECK	139488	152480	123163	135241	149191	96150.6	1.09078	0.557085	0.125355	Nonsignificant	None	1	Molecular Function:protein binding (GO:0005515)	reversion-inducing-cysteine-rich protein with kazal motifs	--	ko05206 MicroRNAs in cancer	FOG: Kazal-type serine protease inhibitor domain	R	General function prediction only ;	IPR002350 [Kazal domain]	plasma membrane protein	--
O95985	DNA topoisomerase 3-beta-1	TOP3B	3986.64	5808.68	7201.69	0	10785.6	9513.37	0.558224	0.0403241	-0.841084	Significant	down	3	Molecular Function:DNA binding (GO:0003677),Molecular Function:DNA topoisomerase activity (GO:0003916),Biological Process:DNA topological change (GO:0006265)	DNA topoisomerase III	5.99.1.2	ko03440 Homologous recombination ko03460 Fanconi anemia pathway	DNA topoisomerase III beta	L	Replication, recombination and repair ;	IPR006171 [TOPRIM domain] ; IPR013497[DNA topoisomerase, type IA, central]	--	--
O95989	Diphosphoinositol polyphosphate phosphohydrolase 1	NUDT3	19662.2	23820.9	28314.6	21776.1	23565	24994.3	1.02079	0.863826	0.0296876	Nonsignificant	None	1	Molecular Function:hydrolase activity (GO:0016787)	diphosphoinositol-polyphosphate diphosphatase	3.6.1.52	--	Diadenosine and diphosphoinositol polyphosphate phosphohydrolase	T	Signal transduction mechanisms ;	IPR000086 [NUDIX hydrolase domain]	cytoplasm protein	--
O95999	B-cell lymphoma/leukemia 10	BCL10	13517.6	13716.5	9923.1	9841.9	8471.78	16592.1	1.0645	0.801677	0.0901722	Nonsignificant	None	1	Biological Process:regulation of apoptotic process (GO:0042981)	B-cell CLL/lymphoma 10	--	ko04064 NF-kappa B signaling pathway ko04660 T cell receptor signaling pathway ko04662 B cell receptor signaling pathway ko05152 Tuberculosis	--	--	--	IPR001315 [CARD domain]	nucleus protein	--
O96000	NADH dehydrogenase [ubiquinone] 1 beta subcomplex subunit 10	NDUFB10	62245.2	71733.1	72574.7	49129.7	59312.3	71260.7	1.14942	0.281846	0.2009	Nonsignificant	None	--	--	NADH dehydrogenase (ubiquinone) 1 beta subcomplex subunit 10	--	ko00190 Oxidative phosphorylation ko01100 Metabolic pathways ko04723 Retrograde endocannabinoid signaling ko04932 Non-alcoholic fatty liver disease (NAFLD) ko05010 Alzheimer's disease ko05012 Parkinson's disease ko05016 Huntington's disease	NADH-ubiquinone oxidoreductase, subunit NDUFB10/PDSW	C	Energy production and conversion ;	IPR019377 [NADH-ubiquinone oxidoreductase, subunit 10]	mitochondrion protein	--
O96005	Putative lipid scramblase CLPTM1	CLPTM1	37307.9	31991.9	36790.6	31241.1	36450.5	40325.2	0.982165	0.847413	-0.0259626	Nonsignificant	None	1	Cellular Component:integral component of membrane (GO:0016021)	--	--	--	Transmembrane protein	R	General function prediction only ;	IPR008429 [Cleft lip and palate transmembrane 1]	--	--
O96007	Molybdopterin synthase catalytic subunit	MOCS2	15734.6	19491.7	14373.8	10677.6	20196.4	16361.1	1.05007	0.815298	0.0704856	Nonsignificant	None	1	Biological Process:Mo-molybdopterin cofactor biosynthetic process (GO:0006777)	molybdopterin synthase catalytic subunit	2.8.1.12	ko00790 Folate biosynthesis ko01100 Metabolic pathways ko04122 Sulfur relay system	Molybdopterin converting factor subunit 2	H	Coenzyme transport and metabolism ;	IPR003448 [Molybdopterin biosynthesis MoaE]	--	--
O96008	Mitochondrial import receptor subunit TOM40 homolog	TOMM40	52254	54533.7	53483	55390.7	47612.1	51254.4	1.03898	0.440227	0.0551723	Nonsignificant	None	2	Cellular Component:mitochondrial outer membrane (GO:0005741),Biological Process:transmembrane transport (GO:0055085)	mitochondrial import receptor subunit TOM40	--	ko05014 Amyotrophic lateral sclerosis (ALS)	Translocase of outer mitochondrial membrane complex, subunit TOM40	U	Intracellular trafficking, secretion, and vesicular transport ;	IPR027246 [Eukaryotic porin/Tom40]	mitochondrion protein	--
O96011	Peroxisomal membrane protein 11B	PEX11B	24629.4	27154.1	35108.7	35448.9	40229.7	46658.1	0.710271	0.0595181	-0.493559	Nonsignificant	None	2	Cellular Component:integral component of peroxisomal membrane (GO:0005779),Biological Process:peroxisome fission (GO:0016559)	peroxin-11B	--	ko04146 Peroxisome	Peroxisomal biogenesis protein (peroxin)	U	Intracellular trafficking, secretion, and vesicular transport ;	IPR008733 [Peroxisomal biogenesis factor 11]	peroxisome protein	--
O96013	Serine/threonine-protein kinase PAK 4	PAK4	16917.4	17135	15015.1	15838.9	17123.3	15774.3	1.00679	0.897497	0.00976276	Nonsignificant	None	3	Molecular Function:protein kinase activity (GO:0004672),Molecular Function:ATP binding (GO:0005524),Biological Process:protein phosphorylation (GO:0006468)	p21-activated kinase 4	2.7.11.1	ko04012 ErbB signaling pathway ko04014 Ras signaling pathway ko04360 Axon guidance ko04510 Focal adhesion ko04660 T cell receptor signaling pathway ko04810 Regulation of actin cytoskeleton ko05206 MicroRNAs in cancer ko05211 Renal cell carcinoma	p21-activated serine/threonine protein kinase	T	Signal transduction mechanisms ;	IPR000095 [CRIB domain] ; IPR000719[Protein kinase domain]	nucleus protein	--
O96019	Actin-like protein 6A	ACTL6A	31759.8	31563.5	34708	35549.3	29618	33958.8	0.988955	0.866945	-0.016023	Nonsignificant	None	--	--	actin-like protein 6A	--	ko05225 Hepatocellular carcinoma	Actin-related protein - Arp4p/Act3p	Z	Cytoskeleton ;	IPR004000 [Actin family]	nucleus protein	--
O96033	Molybdopterin synthase sulfur carrier subunit	MOCS2	29074.6	21272.7	28759.8	32215.2	30724.4	29584.4	0.85499	0.168135	-0.22602	Nonsignificant	None	--	--	--	--	--	Molybdopterin converting factor, small subunit	C	Energy production and conversion ;	IPR003749 [ThiamineS/Molybdopterin converting factor subunit 1]	--	--
P00167	Cytochrome b5	CYB5A	78901.4	99730.8	76719.3	57387.5	99627.9	55458	1.20181	0.426706	0.265203	Nonsignificant	None	--	--	--	--	--	Cytochrome b5	C	Energy production and conversion ;	IPR001199 [Cytochrome b5-like heme/steroid binding domain]	endoplasmic reticulum protein	--
P00338	L-lactate dehydrogenase A chain	LDHA	7.55056e+06	7.25925e+06	7.07093e+06	7827080	8.88396e+06	7.39016e+06	0.907869	0.186553	-0.139444	Nonsignificant	None	2	Molecular Function:oxidoreductase activity (GO:0016491),Biological Process:oxidation-reduction process (GO:0055114)	L-lactate dehydrogenase	1.1.1.27	ko00010 Glycolysis / Gluconeogenesis ko00270 Cysteine and methionine metabolism ko00620 Pyruvate metabolism ko00640 Propanoate metabolism ko01100 Metabolic pathways ko04922 Glucagon signaling pathway	Lactate dehydrogenase	C	Energy production and conversion ;	IPR001236 [Lactate/malate dehydrogenase, N-terminal] ; IPR022383[Lactate/malate dehydrogenase, C-terminal]	cytoplasm protein	--
P00367	Glutamate dehydrogenase 1, mitochondrial	GLUD1	304829	330905	316167	320755	360593	289797	0.980184	0.783552	-0.0288757	Nonsignificant	None	3	Biological Process:cellular amino acid metabolic process (GO:0006520),Molecular Function:oxidoreductase activity (GO:0016491),Biological Process:oxidation-reduction process (GO:0055114)	glutamate dehydrogenase (NAD(P)+)	1.4.1.3	ko00220 Arginine biosynthesis ko00250 Alanine, aspartate and glutamate metabolism ko00471 D-Glutamine and D-glutamate metabolism ko00910 Nitrogen metabolism ko01100 Metabolic pathways ko01200 Carbon metabolism ko04217 Necroptosis ko04964 Proximal tubule bicarbonate reclamation	Glutamate/leucine/phenylalanine/valine dehydrogenases	E	Amino acid transport and metabolism ;	IPR006096 [Glutamate/phenylalanine/leucine/valine dehydrogenase, C-terminal] ; IPR006097[Glutamate/phenylalanine/leucine/valine dehydrogenase, dimerisation domain]	mitochondrion protein	--
P00374	Dihydrofolate reductase	DHFR	16716.8	17191.5	21009.2	15556.9	10096.9	15597.4	1.33129	0.115988	0.41283	Nonsignificant	None	4	Molecular Function:dihydrofolate reductase activity (GO:0004146),Biological Process:glycine biosynthetic process (GO:0006545),Biological Process:nucleotide biosynthetic process (GO:0009165),Biological Process:oxidation-reduction process (GO:0055114)	dihydrofolate reductase	1.5.1.3	ko00670 One carbon pool by folate ko00790 Folate biosynthesis ko01100 Metabolic pathways ko01523 Antifolate resistance	Dihydrofolate reductase	H	Coenzyme transport and metabolism ;	IPR001796 [Dihydrofolate reductase domain]	--	--
P00387	NADH-cytochrome b5 reductase 3	CYB5R3	1.44144e+06	1.52932e+06	1.48786e+06	1470450	1.52017e+06	1.50834e+06	0.991035	0.672036	-0.012992	Nonsignificant	None	2	Molecular Function:oxidoreductase activity (GO:0016491),Biological Process:oxidation-reduction process (GO:0055114)	cytochrome-b5 reductase	1.6.2.2	ko00520 Amino sugar and nucleotide sugar metabolism	NADH-cytochrome b-5 reductase	HC	Coenzyme transport and metabolism ; Energy production and conversion ;	IPR001433 [Oxidoreductase FAD/NAD(P)-binding] ; IPR008333[Oxidoreductase, FAD-binding domain]	mitochondrion protein	--
P00390	Glutathione reductase, mitochondrial	GSR	133842	136230	113123	123984	155228	128807	0.939158	0.533887	-0.0905608	Nonsignificant	None	3	Molecular Function:oxidoreductase activity (GO:0016491),Biological Process:cell redox homeostasis (GO:0045454),Biological Process:oxidation-reduction process (GO:0055114)	glutathione reductase (NADPH)	1.8.1.7	ko00480 Glutathione metabolism ko04918 Thyroid hormone synthesis	Pyridine nucleotide-disulphide oxidoreductase	Q	Secondary metabolites biosynthesis, transport and catabolism ;	IPR004099 [Pyridine nucleotide-disulphide oxidoreductase, dimerisation domain] ; IPR023753[FAD/NAD(P)-binding domain]	cytoplasm protein	--
P00403	Cytochrome c oxidase subunit 2	MT-CO2	272614	277183	291046	263882	350835	270083	0.950319	0.634853	-0.0735159	Nonsignificant	None	5	Molecular Function:cytochrome-c oxidase activity (GO:0004129),Molecular Function:copper ion binding (GO:0005507),Cellular Component:membrane (GO:0016020),Cellular Component:integral component of membrane (GO:0016021),Biological Process:electron transport chain (GO:0022900)	cytochrome c oxidase subunit 2	--	ko00190 Oxidative phosphorylation ko01100 Metabolic pathways ko04260 Cardiac muscle contraction ko04932 Non-alcoholic fatty liver disease (NAFLD) ko05010 Alzheimer's disease ko05012 Parkinson's disease ko05016 Huntington's disease	Cytochrome c oxidase, subunit II, and related proteins	C	Energy production and conversion ;	IPR002429 [Cytochrome c oxidase subunit II-like C-terminal] ; IPR011759[Cytochrome C oxidase subunit II, transmembrane domain]	mitochondrion protein	--
P00414	Cytochrome c oxidase subunit 3	MT-CO3	23115.6	22007.8	29973.4	25829.9	26756	24932.8	0.968756	0.767047	-0.0457944	Nonsignificant	None	2	Molecular Function:heme-copper terminal oxidase activity (GO:0015002),Cellular Component:membrane (GO:0016020)	cytochrome c oxidase subunit 3	--	ko00190 Oxidative phosphorylation ko01100 Metabolic pathways ko04260 Cardiac muscle contraction ko04932 Non-alcoholic fatty liver disease (NAFLD) ko05010 Alzheimer's disease ko05012 Parkinson's disease ko05016 Huntington's disease	Cytochrome oxidase subunit III and related proteins	C	Energy production and conversion ;	IPR000298 [Cytochrome c oxidase-like subunit III]	--	--
P00441	Superoxide dismutase [Cu-Zn]	SOD1	74787.1	87077	64043.1	70627.2	70796.6	48442.4	1.18982	0.294591	0.250748	Nonsignificant	None	3	Biological Process:superoxide metabolic process (GO:0006801),Molecular Function:metal ion binding (GO:0046872),Biological Process:oxidation-reduction process (GO:0055114)	superoxide dismutase, Cu-Zn family	1.15.1.1	ko04146 Peroxisome ko04213 Longevity regulating pathway - multiple species ko05014 Amyotrophic lateral sclerosis (ALS) ko05016 Huntington's disease ko05020 Prion diseases	Cu2+/Zn2+ superoxide dismutase SOD1	P	Inorganic ion transport and metabolism ;	IPR001424 [Superoxide dismutase, copper/zinc binding domain]	cytoplasm protein	--
P00450	Ceruloplasmin	CP	130335	130775	135763	120988	139071	124140	1.03299	0.509609	0.0468266	Nonsignificant	None	3	Molecular Function:copper ion binding (GO:0005507),Molecular Function:oxidoreductase activity (GO:0016491),Biological Process:oxidation-reduction process (GO:0055114)	ceruloplasmin	1.16.3.1	ko00860 Porphyrin and chlorophyll metabolism ko04216 Ferroptosis	Multicopper oxidases	Q	Secondary metabolites biosynthesis, transport and catabolism ;	IPR001117 [Multicopper oxidase, type 1] ; IPR011706[Multicopper oxidase, type 2] ; IPR011707[Multicopper oxidase, type 3]	extracell protein	--
P00488	Coagulation factor XIII A chain	F13A1	80307.4	67209.1	92345.9	95922.2	73887.5	125885	0.811183	0.328191	-0.301901	Nonsignificant	None	2	Molecular Function:protein-glutamine gamma-glutamyltransferase activity (GO:0003810),Biological Process:peptide cross-linking (GO:0018149)	coagulation factor XIII A1 polypeptide	2.3.2.13	ko04610 Complement and coagulation cascades	--	--	--	IPR001102 [Transglutaminase, N-terminal] ; IPR002931[Transglutaminase-like] ; IPR008958[Transglutaminase, C-terminal]	extracell protein	--
P00491	Purine nucleoside phosphorylase	PNP	171007	157242	190111	153649	190285	195945	0.960142	0.683104	-0.0586807	Nonsignificant	None	2	Molecular Function:catalytic activity (GO:0003824),Biological Process:nucleoside metabolic process (GO:0009116)	purine-nucleoside phosphorylase	2.4.2.1	ko00230 Purine metabolism ko00240 Pyrimidine metabolism ko00760 Nicotinate and nicotinamide metabolism ko01100 Metabolic pathways	Purine nucleoside phosphorylase	F	Nucleotide transport and metabolism ;	IPR000845 [Nucleoside phosphorylase domain]	cytoplasm protein	--
P00492	Hypoxanthine-guanine phosphoribosyltransferase	HPRT1	113703	112216	109075	133725	144413	131629	0.817522	0.0039969	-0.29067	Significant	down	1	Biological Process:nucleoside metabolic process (GO:0009116)	hypoxanthine phosphoribosyltransferase	2.4.2.8	ko00230 Purine metabolism ko00983 Drug metabolism - other enzymes ko01100 Metabolic pathways	Hypoxanthine-guanine phosphoribosyltransferase	F	Nucleotide transport and metabolism ;	IPR000836 [Phosphoribosyltransferase domain]	cytoplasm protein	--
P00505	Aspartate aminotransferase, mitochondrial	GOT2	155780	161139	157253	154940	179724	143318	0.992027	0.917124	-0.0115486	Nonsignificant	None	2	Biological Process:biosynthetic process (GO:0009058),Molecular Function:pyridoxal phosphate binding (GO:0030170)	aspartate aminotransferase, mitochondrial	2.6.1.1	ko00220 Arginine biosynthesis ko00250 Alanine, aspartate and glutamate metabolism ko00270 Cysteine and methionine metabolism ko00330 Arginine and proline metabolism ko00350 Tyrosine metabolism ko00360 Phenylalanine metabolism ko00400 Phenylalanine, tyrosine and tryptophan biosynthesis ko01100 Metabolic pathways ko01200 Carbon metabolism ko01210 2-Oxocarboxylic acid metabolism ko01230 Biosynthesis…	Aspartate aminotransferase/Glutamic oxaloacetic transaminase AAT1/GOT2	E	Amino acid transport and metabolism ;	IPR004839 [Aminotransferase, class I/classII]	cytoplasm protein	--
P00519	Tyrosine-protein kinase ABL1	ABL1	9446.42	7115.83	7758.99	6287.08	5905.58	4827.16	1.429	0.0413712	0.515001	Significant	up	5	Molecular Function:protein kinase activity (GO:0004672),Molecular Function:non-membrane spanning protein tyrosine kinase activity (GO:0004715),Molecular Function:protein binding (GO:0005515),Molecular Function:ATP binding (GO:0005524),Biological Process:protein phosphorylation (GO:0006468)	abelson tyrosine-protein kinase 1	2.7.10.2	ko04012 ErbB signaling pathway ko04014 Ras signaling pathway ko04110 Cell cycle ko04360 Axon guidance ko04722 Neurotrophin signaling pathway ko05130 Pathogenic Escherichia coli infection ko05131 Shigellosis ko05200 Pathways in cancer ko05206 MicroRNAs in cancer ko05220 Chronic myeloid leukemia ko05416 Viral myocarditis	Protein tyrosine kinase	T	Signal transduction mechanisms ;	IPR000980 [SH2 domain] ; IPR001245[Serine-threonine/tyrosine-protein kinase catalytic domain] ; IPR001452[SH3 domain] ; IPR015015[F-actin binding]	nucleus protein	--
P00533	Epidermal growth factor receptor	EGFR	98748.6	97325.8	110108	89445.5	92672.1	95978.1	1.101	0.103891	0.138808	Nonsignificant	None	6	Molecular Function:protein kinase activity (GO:0004672),Molecular Function:transmembrane receptor protein tyrosine kinase activity (GO:0004714),Molecular Function:ATP binding (GO:0005524),Biological Process:protein phosphorylation (GO:0006468),Biological Process:transmembrane receptor protein tyrosine kinase signaling pathway (GO:0007169),Cellular Component:membrane (GO:0016020)	epidermal growth factor receptor	2.7.10.1	ko01521 EGFR tyrosine kinase inhibitor resistance ko01522 Endocrine resistance ko04010 MAPK signaling pathway ko04012 ErbB signaling pathway ko04014 Ras signaling pathway ko04015 Rap1 signaling pathway ko04020 Calcium signaling pathway ko04060 Cytokine-cytokine receptor interaction ko04066 HIF-1 signaling pathway ko04068 FoxO signaling pathway ko04072 Phospholipase D signaling pathway ko04144 End…	Epidermal growth factor receptor EGFR and related tyrosine kinases	T	Signal transduction mechanisms ;	IPR000494 [Receptor L-domain] ; IPR001245[Serine-threonine/tyrosine-protein kinase catalytic domain] ; IPR006211[Furin-like cysteine-rich domain] ; IPR032778[Growth factor receptor domain 4]	plasma membrane protein	--
P00558	Phosphoglycerate kinase 1	PGK1	4.48535e+06	4.12848e+06	4.46845e+06	4771980	4.85911e+06	4.50307e+06	0.92558	0.0908357	-0.111571	Nonsignificant	None	2	Molecular Function:phosphoglycerate kinase activity (GO:0004618),Biological Process:glycolytic process (GO:0006096)	phosphoglycerate kinase	2.7.2.3	ko00010 Glycolysis / Gluconeogenesis ko01100 Metabolic pathways ko01200 Carbon metabolism ko01230 Biosynthesis of amino acids	3-phosphoglycerate kinase	G	Carbohydrate transport and metabolism ;	IPR001576 [Phosphoglycerate kinase]	cytoplasm protein	--
P00568	Adenylate kinase isoenzyme 1	AK1	521542	493538	567599	515297	548119	474024	1.02942	0.646142	0.0418382	Nonsignificant	None	--	--	adenylate kinase	2.7.4.3	ko00230 Purine metabolism ko00730 Thiamine metabolism ko01100 Metabolic pathways	Uridylate kinase/adenylate kinase	F	Nucleotide transport and metabolism ;	--	cytoplasm protein	--
P00734	Prothrombin	F2	144231	107645	183239	187384	150772	265681	0.720584	0.235442	-0.472761	Nonsignificant	None	5	Molecular Function:serine-type endopeptidase activity (GO:0004252),Molecular Function:calcium ion binding (GO:0005509),Cellular Component:extracellular region (GO:0005576),Biological Process:proteolysis (GO:0006508),Biological Process:blood coagulation (GO:0007596)	coagulation factor II (thrombin)	3.4.21.5	ko04080 Neuroactive ligand-receptor interaction ko04610 Complement and coagulation cascades ko04810 Regulation of actin cytoskeleton	--	--	--	IPR000001 [Kringle] ; IPR000294[Gamma-carboxyglutamic acid-rich (GLA) domain] ; IPR001254[Serine proteases, trypsin domain] ; IPR018992[Thrombin light chain]	plasma membrane protein	--
P00736	Complement C1r subcomponent	C1R	78520.9	88030.7	92567.6	75027.3	104121	73850.5	1.02419	0.858458	0.0344871	Nonsignificant	None	2	Molecular Function:serine-type endopeptidase activity (GO:0004252),Biological Process:proteolysis (GO:0006508)	complement component 1, r subcomponent	3.4.21.41	ko04145 Phagosome ko04610 Complement and coagulation cascades ko05133 Pertussis ko05150 Staphylococcus aureus infection ko05322 Systemic lupus erythematosus	Trypsin	E	Amino acid transport and metabolism ;	IPR000436 [Sushi/SCR/CCP domain] ; IPR000859[CUB domain] ; IPR001254[Serine proteases, trypsin domain]	extracell protein	--
P00738	Haptoglobin	HP	306110	177938	318266	242782	207748	293453	1.0784	0.72404	0.108897	Nonsignificant	None	2	Molecular Function:serine-type endopeptidase activity (GO:0004252),Biological Process:proteolysis (GO:0006508)	haptoglobin	--	--	Trypsin	E	Amino acid transport and metabolism ;	IPR001254 [Serine proteases, trypsin domain]	extracell protein	--
P00740	Coagulation factor IX	F9	68698.3	45935.1	99572.8	83306.3	69584	99293.7	0.849404	0.515258	-0.235477	Nonsignificant	None	5	Molecular Function:serine-type endopeptidase activity (GO:0004252),Molecular Function:calcium ion binding (GO:0005509),Molecular Function:protein binding (GO:0005515),Cellular Component:extracellular region (GO:0005576),Biological Process:proteolysis (GO:0006508)	coagulation factor IX (Christmas factor)	3.4.21.22	ko04610 Complement and coagulation cascades	--	--	--	IPR000294 [Gamma-carboxyglutamic acid-rich (GLA) domain] ; IPR000742[EGF-like domain] ; IPR001254[Serine proteases, trypsin domain]	plasma membrane protein	--
P00742	Coagulation factor X	F10	51184.1	33368.3	67132.3	72897.6	52754.1	88883.8	0.707038	0.216649	-0.500141	Nonsignificant	None	5	Molecular Function:serine-type endopeptidase activity (GO:0004252),Molecular Function:calcium ion binding (GO:0005509),Molecular Function:protein binding (GO:0005515),Cellular Component:extracellular region (GO:0005576),Biological Process:proteolysis (GO:0006508)	coagulation factor X	3.4.21.6	ko04610 Complement and coagulation cascades	--	--	--	IPR000294 [Gamma-carboxyglutamic acid-rich (GLA) domain] ; IPR000742[EGF-like domain] ; IPR001254[Serine proteases, trypsin domain]	plasma membrane protein	--
P00747	Plasminogen	PLG	130376	78865.5	181811	120307	84728.6	169046	1.04537	0.890226	0.0640082	Nonsignificant	None	2	Molecular Function:serine-type endopeptidase activity (GO:0004252),Biological Process:proteolysis (GO:0006508)	plasminogen	3.4.21.7	ko04080 Neuroactive ligand-receptor interaction ko04610 Complement and coagulation cascades ko05150 Staphylococcus aureus infection ko05164 Influenza A	--	--	--	IPR000001 [Kringle] ; IPR001254[Serine proteases, trypsin domain] ; IPR003609[PAN/Apple domain]	endoplasmic reticulum protein	--
P00749	Urokinase-type plasminogen activator	PLAU	8284.98	4852.13	7091.42	4819.64	5167.12	9428.25	1.0419	0.886986	0.0592184	Nonsignificant	None	2	Molecular Function:serine-type endopeptidase activity (GO:0004252),Biological Process:proteolysis (GO:0006508)	urokinase plasminogen activator	3.4.21.73	ko04064 NF-kappa B signaling pathway ko04610 Complement and coagulation cascades ko05202 Transcriptional misregulation in cancer ko05205 Proteoglycans in cancer ko05206 MicroRNAs in cancer ko05215 Prostate cancer	--	--	--	IPR000001 [Kringle] ; IPR001254[Serine proteases, trypsin domain]	plasma membrane protein	--
P00751	Complement factor B	CFB	6260.6	9040.5	11887.2	9202.01	9444.47	9385.16	0.969916	0.878596	-0.044069	Nonsignificant	None	2	Molecular Function:serine-type endopeptidase activity (GO:0004252),Biological Process:proteolysis (GO:0006508)	component factor B	3.4.21.47	ko04610 Complement and coagulation cascades ko05150 Staphylococcus aureus infection	Trypsin	E	Amino acid transport and metabolism ;	IPR000436 [Sushi/SCR/CCP domain] ; IPR001254[Serine proteases, trypsin domain] ; IPR002035[von Willebrand factor, type A]	plasma membrane protein	--
P00813	Adenosine deaminase	ADA	160810	177687	167047	169200	197514	122244	1.03392	0.817967	0.0481245	Nonsignificant	None	1	Molecular Function:deaminase activity (GO:0019239)	adenosine deaminase	3.5.4.4	ko00230 Purine metabolism ko01100 Metabolic pathways ko05340 Primary immunodeficiency	Adenine deaminase/adenosine deaminase	F	Nucleotide transport and metabolism ;	IPR001365 [Adenosine/AMP deaminase domain]	--	--
P00846	ATP synthase subunit a	MT-ATP6	58785.7	57374.7	39634.5	71840.3	54663.8	102471	0.680401	0.185614	-0.555542	Nonsignificant	None	2	Molecular Function:hydrogen ion transmembrane transporter activity (GO:0015078),Biological Process:ATP synthesis coupled proton transport (GO:0015986)	F-type H+-transporting ATPase subunit a	--	ko00190 Oxidative phosphorylation ko01100 Metabolic pathways ko05010 Alzheimer's disease ko05012 Parkinson's disease ko05016 Huntington's disease	ATP synthase F0 subunit 6 and related proteins	C	Energy production and conversion ;	IPR000568 [ATP synthase, F0 complex, subunit A]	mitochondrion protein	--
P00918	Carbonic anhydrase 2	CA2	465213	444059	462799	488317	479615	513233	0.926346	0.0396418	-0.110376	Nonsignificant	None	--	--	carbonic anhydrase 2	4.2.1.1	ko00910 Nitrogen metabolism ko04964 Proximal tubule bicarbonate reclamation ko04966 Collecting duct acid secretion ko04971 Gastric acid secretion ko04972 Pancreatic secretion ko04976 Bile secretion	Carbonic anhydrase	R	General function prediction only ;	IPR001148 [Alpha carbonic anhydrase]	cytoplasm protein	--
P00966	Argininosuccinate synthase	ASS1	480582	492878	454697	451119	565096	394174	1.0126	0.913971	0.0180617	Nonsignificant	None	3	Molecular Function:argininosuccinate synthase activity (GO:0004055),Molecular Function:ATP binding (GO:0005524),Biological Process:arginine biosynthetic process (GO:0006526)	argininosuccinate synthase	6.3.4.5	ko00220 Arginine biosynthesis ko00250 Alanine, aspartate and glutamate metabolism ko01100 Metabolic pathways ko01230 Biosynthesis of amino acids ko05418 Fluid shear stress and atherosclerosis	Argininosuccinate synthase	E	Amino acid transport and metabolism ;	IPR001518 [Argininosuccinate synthase]	--	--
P00973	2-5-oligoadenylate synthase 1	OAS1	4415.58	5191.62	14630.3	3173.72	9622.28	5247.16	1.3433	0.615177	0.425787	Nonsignificant	None	1	Molecular Function:nucleotidyltransferase activity (GO:0016779)	2'-5'-oligoadenylate synthetase	2.7.7.84	ko04621 NOD-like receptor signaling pathway ko05160 Hepatitis C ko05162 Measles ko05164 Influenza A ko05168 Herpes simplex infection	--	--	--	IPR002934 [Polymerase, nucleotidyl transferase domain] ; IPR018952[2'-5'-oligoadenylate synthetase 1, domain 2/C-terminal]	nucleus protein	--
P01008	Antithrombin-III	SERPINC1	115905	89120.3	139413	193682	129225	247905	0.603417	0.112777	-0.728773	Nonsignificant	None	--	--	antithrombin III	--	ko04610 Complement and coagulation cascades	Serpin	V	Defense mechanisms ;	IPR023796 [Serpin domain]	extracell protein	--
P01023	Alpha-2-macroglobulin	A2M	4.58602e+06	2.79744e+06	5.02617e+06	4573660	3.81612e+06	5.39251e+06	0.900404	0.606405	-0.151356	Nonsignificant	None	3	Molecular Function:endopeptidase inhibitor activity (GO:0004866),Cellular Component:extracellular region (GO:0005576),Cellular Component:extracellular space (GO:0005615)	alpha-2-macroglobulin	--	ko04610 Complement and coagulation cascades	Alpha-macroglobulin	O	Posttranslational modification, protein turnover, chaperones ;	IPR001599 [Alpha-2-macroglobulin] ; IPR002890[Alpha-2-macroglobulin, N-terminal] ; IPR009048[Alpha-macroglobulin, receptor-binding] ; IPR011625[Alpha-2-macroglobulin, N-terminal 2] ; IPR011626[Alpha-macroglobulin complement component] ; IPR019565[Alpha-2-macroglobulin, thiol-ester bond-forming]	extracell protein	--
P01024	Complement C3	C3	863277	688151	951201	925627	943118	1.0579e+06	0.855119	0.182498	-0.225803	Nonsignificant	None	3	Molecular Function:endopeptidase inhibitor activity (GO:0004866),Cellular Component:extracellular region (GO:0005576),Cellular Component:extracellular space (GO:0005615)	complement component 3	--	ko04145 Phagosome ko04610 Complement and coagulation cascades ko05133 Pertussis ko05134 Legionellosis ko05140 Leishmaniasis ko05142 Chagas disease (American trypanosomiasis) ko05150 Staphylococcus aureus infection ko05152 Tuberculosis ko05167 Kaposi's sarcoma-associated herpesvirus infection ko05168 Herpes simplex infection ko05203 Viral carcinogenesis ko05322 Systemic lupus erythematosus	Alpha-macroglobulin	O	Posttranslational modification, protein turnover, chaperones ;	IPR000020 [Anaphylatoxin/fibulin] ; IPR001599[Alpha-2-macroglobulin] ; IPR002890[Alpha-2-macroglobulin, N-terminal] ; IPR009048[Alpha-macroglobulin, receptor-binding] ; IPR011625[Alpha-2-macroglobulin, N-terminal 2] ; IPR011626[Alpha-macroglobulin complement component] ; IPR018933[Netrin module, non-TIMP type] ; IPR019565[Alpha-2-macroglobulin, thiol-ester bond-forming]	extracell protein	--
P01031	Complement C5	C5	153793	120628	159106	138158	141380	172959	0.958077	0.719063	-0.0617861	Nonsignificant	None	3	Molecular Function:endopeptidase inhibitor activity (GO:0004866),Cellular Component:extracellular region (GO:0005576),Cellular Component:extracellular space (GO:0005615)	complement component 5	--	ko04610 Complement and coagulation cascades ko05020 Prion diseases ko05133 Pertussis ko05150 Staphylococcus aureus infection ko05168 Herpes simplex infection ko05322 Systemic lupus erythematosus	Alpha-macroglobulin	O	Posttranslational modification, protein turnover, chaperones ;	IPR000020 [Anaphylatoxin/fibulin] ; IPR001599[Alpha-2-macroglobulin] ; IPR002890[Alpha-2-macroglobulin, N-terminal] ; IPR009048[Alpha-macroglobulin, receptor-binding] ; IPR011625[Alpha-2-macroglobulin, N-terminal 2] ; IPR011626[Alpha-macroglobulin complement component] ; IPR018933[Netrin module, non-TIMP type]	extracell protein	--
P01033	Metalloproteinase inhibitor 1	TIMP1	66901.5	57169.8	69875.4	79472.8	64832.2	108272	0.767872	0.216341	-0.381062	Nonsignificant	None	1	Molecular Function:metalloendopeptidase inhibitor activity (GO:0008191)	metallopeptidase inhibitor 1	--	ko04066 HIF-1 signaling pathway	Metalloproteinase inhibitor TIMP and related proteins	R	General function prediction only ;	IPR001820 [Protease inhibitor I35 (TIMP)]	extracell protein	--
P01034	Cystatin-C	CST3	81957.7	122752	84777.9	117627	123953	109752	0.823971	0.208977	-0.279335	Nonsignificant	None	1	Molecular Function:cysteine-type endopeptidase inhibitor activity (GO:0004869)	cystatin-C	--	ko04970 Salivary secretion	--	--	--	IPR000010 [Cystatin domain]	extracell protein	--
P01111	GTPase NRas	NRAS	11070.3	20901.1	10527.4	17950.7	21830.4	26249.9	0.643619	0.130806	-0.635721	Nonsignificant	None	2	Molecular Function:GTP binding (GO:0005525),Biological Process:small GTPase mediated signal transduction (GO:0007264)	GTPase NRas	--	ko01521 EGFR tyrosine kinase inhibitor resistance ko01522 Endocrine resistance ko04010 MAPK signaling pathway ko04012 ErbB signaling pathway ko04014 Ras signaling pathway ko04015 Rap1 signaling pathway ko04062 Chemokine signaling pathway ko04068 FoxO signaling pathway ko04071 Sphingolipid signaling pathway ko04072 Phospholipase D signaling pathway ko04137 Mitophagy - animal ko04140 Autophagy - an…	Ras-related GTPase	R	General function prediction only ;	IPR001806 [Small GTPase superfamily]	cytoplasm protein	--
P01112	GTPase HRas	HRAS	50609.9	62303.9	52246.5	51503.9	59752.3	57985.9	0.975881	0.774216	-0.0352225	Nonsignificant	None	2	Molecular Function:GTP binding (GO:0005525),Biological Process:small GTPase mediated signal transduction (GO:0007264)	GTPase HRas	--	ko01521 EGFR tyrosine kinase inhibitor resistance ko01522 Endocrine resistance ko04010 MAPK signaling pathway ko04012 ErbB signaling pathway ko04014 Ras signaling pathway ko04015 Rap1 signaling pathway ko04062 Chemokine signaling pathway ko04068 FoxO signaling pathway ko04071 Sphingolipid signaling pathway ko04072 Phospholipase D signaling pathway ko04137 Mitophagy - animal ko04140 Autophagy - an…	Ras-related GTPase	R	General function prediction only ;	IPR001806 [Small GTPase superfamily]	cytoplasm protein	--
P01116	GTPase KRas	KRAS	105108	126579	78663	96346.4	96218.2	108179	1.03195	0.835052	0.0453665	Nonsignificant	None	2	Molecular Function:GTP binding (GO:0005525),Biological Process:small GTPase mediated signal transduction (GO:0007264)	GTPase KRas	--	ko01521 EGFR tyrosine kinase inhibitor resistance ko01522 Endocrine resistance ko04010 MAPK signaling pathway ko04012 ErbB signaling pathway ko04014 Ras signaling pathway ko04015 Rap1 signaling pathway ko04062 Chemokine signaling pathway ko04068 FoxO signaling pathway ko04071 Sphingolipid signaling pathway ko04072 Phospholipase D signaling pathway ko04137 Mitophagy - animal ko04140 Autophagy - an…	Ras-related GTPase	R	General function prediction only ;	IPR001806 [Small GTPase superfamily]	cytoplasm protein	--
P01130	Low-density lipoprotein receptor	LDLR	6712.04	9133.07	5588.27	12085.9	10787.8	10075.2	0.650504	0.0329514	-0.620371	Significant	down	2	Molecular Function:calcium ion binding (GO:0005509),Molecular Function:protein binding (GO:0005515)	low-density lipoprotein receptor	--	ko04144 Endocytosis ko04913 Ovarian steroidogenesis ko04925 Aldosterone synthesis and secretion ko04976 Bile secretion ko04979 Cholesterol metabolism ko05145 Toxoplasmosis ko05160 Hepatitis C	Low-density lipoprotein receptors containing Ca2+-binding EGF-like domains	T	Signal transduction mechanisms ;	IPR000033 [LDLR class B repeat] ; IPR001881[EGF-like calcium-binding domain] ; IPR002172[Low-density lipoprotein (LDL) receptor class A repeat]	plasma membrane protein	--
P01210	Proenkephalin-A	PENK	27368.4	16309.3	36974.1	33198	12971.6	47172.1	0.86405	0.733499	-0.210813	Nonsignificant	None	1	Biological Process:neuropeptide signaling pathway (GO:0007218)	proenkephalin A	--	--	--	--	--	IPR006024 [Opioid neuropeptide precursor]	extracell protein	--
P01344	Insulin-like growth factor II	IGF2	25106.4	18155	37249.6	36272.1	17535.6	42613.4	0.834994	0.601663	-0.260163	Nonsignificant	None	2	Molecular Function:hormone activity (GO:0005179),Cellular Component:extracellular region (GO:0005576)	insulin-like growth factor 2	--	ko04010 MAPK signaling pathway ko04014 Ras signaling pathway ko04151 PI3K-Akt signaling pathway ko05200 Pathways in cancer ko05205 Proteoglycans in cancer ko05225 Hepatocellular carcinoma	--	--	--	IPR013576 [Insulin-like growth factor II E-peptide, C-terminal] ; IPR016179[Insulin-like]	extracell protein	--
P01591	Immunoglobulin J chain	JCHAIN	869422	546049	1.0493e+06	692462	714327	710543	1.16409	0.514007	0.219207	Nonsignificant	None	--	--	--	--	--	--	--	--	IPR024110 [Immunoglobulin J chain]	--	--
P01703	Immunoglobulin lambda variable 1-40	IGLV1-40	64789.8	44365.7	102696	73618.4	67857.5	58798.5	1.0578	0.837408	0.081072	Nonsignificant	None	--	--	pre-B lymphocyte gene	--	--	--	--	--	IPR013106 [Immunoglobulin V-set domain]	plasma membrane protein	--
P01706	Immunoglobulin lambda variable 2-11	IGLV2-11	0	36389.5	44644.1	9443.56	0	23187.6	2.48332	0.0944299	1.31227	Nonsignificant	None	--	--	--	--	--	--	--	--	IPR013106 [Immunoglobulin V-set domain]	--	--
P01834	Immunoglobulin kappa constant	IGKC	10439.7	1552.83	0	4924.99	14098.7	12694.5	0.567142	0.423651	-0.818218	Nonsignificant	None	--	--	--	--	--	--	--	--	IPR003597 [Immunoglobulin C1-set]	extracell protein	--
P01889	HLA class I histocompatibility antigen, B alpha chain	HLA-B	343275	542792	228372	284201	440941	188644	1.21958	0.600143	0.28639	Nonsignificant	None	2	Biological Process:immune response (GO:0006955),Biological Process:antigen processing and presentation (GO:0019882)	major histocompatibility complex, class I	--	ko04144 Endocytosis ko04145 Phagosome ko04218 Cellular senescence ko04514 Cell adhesion molecules (CAMs) ko04612 Antigen processing and presentation ko04940 Type I diabetes mellitus ko05165 Human papillomavirus infection ko05166 HTLV-I infection ko05167 Kaposi's sarcoma-associated herpesvirus infection ko05168 Herpes simplex infection ko05169 Epstein-Barr virus infection ko05203 Viral carcinogene…	--	--	--	IPR003597 [Immunoglobulin C1-set] ; IPR010579[MHC class I, alpha chain, C-terminal] ; IPR011161[MHC class I-like antigen recognition-like]	plasma membrane protein	--
P01893	Putative HLA class I histocompatibility antigen, alpha chain H	HLA-H	86568.7	79138.8	95479.9	66471	75208.9	82132.7	1.16699	0.129746	0.222794	Nonsignificant	None	2	Biological Process:immune response (GO:0006955),Biological Process:antigen processing and presentation (GO:0019882)	major histocompatibility complex, class I	--	ko04144 Endocytosis ko04145 Phagosome ko04218 Cellular senescence ko04514 Cell adhesion molecules (CAMs) ko04612 Antigen processing and presentation ko04940 Type I diabetes mellitus ko05165 Human papillomavirus infection ko05166 HTLV-I infection ko05167 Kaposi's sarcoma-associated herpesvirus infection ko05168 Herpes simplex infection ko05169 Epstein-Barr virus infection ko05203 Viral carcinogene…	--	--	--	IPR003597 [Immunoglobulin C1-set] ; IPR010579[MHC class I, alpha chain, C-terminal] ; IPR011161[MHC class I-like antigen recognition-like]	plasma membrane protein	--
P02042	Hemoglobin subunit delta	HBD	47549.5	35485.9	43838.8	36465.4	30774.3	42078.6	1.16059	0.292761	0.214864	Nonsignificant	None	2	Molecular Function:oxygen binding (GO:0019825),Molecular Function:heme binding (GO:0020037)	hemoglobin subunit delta	--	--	Globins and related hemoproteins	C	Energy production and conversion ;	IPR000971 [Globin]	--	--
P02100	Hemoglobin subunit epsilon	HBE1	1.60987e+06	1.17081e+06	1.87335e+06	2209950	1.73492e+06	2.78456e+06	0.691593	0.131851	-0.532006	Nonsignificant	None	2	Molecular Function:oxygen binding (GO:0019825),Molecular Function:heme binding (GO:0020037)	hemoglobin subunit epsilon	--	--	Globins and related hemoproteins	C	Energy production and conversion ;	IPR000971 [Globin]	--	--
P02452	Collagen alpha-1(I) chain	COL1A1	325739	279515	325484	225162	340133	99962.1	1.39906	0.280829	0.484462	Nonsignificant	None	2	Molecular Function:extracellular matrix structural constituent (GO:0005201),Molecular Function:protein binding (GO:0005515)	collagen, type I, alpha	--	ko04151 PI3K-Akt signaling pathway ko04510 Focal adhesion ko04512 ECM-receptor interaction ko04611 Platelet activation ko04926 Relaxin signaling pathway ko04933 AGE-RAGE signaling pathway in diabetic complications ko04974 Protein digestion and absorption ko05146 Amoebiasis ko05165 Human papillomavirus infection	Collagens (type IV and type XIII), and related proteins	W	Extracellular structures ;	IPR000885 [Fibrillar collagen, C-terminal] ; IPR001007[VWFC domain] ; IPR008160[Collagen triple helix repeat]	extracell protein	--
P02458	Collagen alpha-1(II) chain	COL2A1	75107.8	94826.6	59772.8	55109	89506.2	40131.1	1.24337	0.44702	0.314251	Nonsignificant	None	2	Molecular Function:extracellular matrix structural constituent (GO:0005201),Molecular Function:protein binding (GO:0005515)	collagen, type II, alpha	--	ko04151 PI3K-Akt signaling pathway ko04510 Focal adhesion ko04512 ECM-receptor interaction ko04974 Protein digestion and absorption ko05165 Human papillomavirus infection	Collagens (type IV and type XIII), and related proteins	W	Extracellular structures ;	IPR000885 [Fibrillar collagen, C-terminal] ; IPR001007[VWFC domain] ; IPR008160[Collagen triple helix repeat]	extracell protein	--
P02461	Collagen alpha-1(III) chain	COL3A1	157915	126011	187143	109820	141721	88000	1.38737	0.136224	0.472355	Nonsignificant	None	2	Molecular Function:extracellular matrix structural constituent (GO:0005201),Molecular Function:protein binding (GO:0005515)	collagen, type III, alpha	--	ko04611 Platelet activation ko04926 Relaxin signaling pathway ko04933 AGE-RAGE signaling pathway in diabetic complications ko04974 Protein digestion and absorption ko05146 Amoebiasis	Collagens (type IV and type XIII), and related proteins	W	Extracellular structures ;	IPR000885 [Fibrillar collagen, C-terminal] ; IPR001007[VWFC domain] ; IPR008160[Collagen triple helix repeat]	extracell protein	--
P02462	Collagen alpha-1(IV) chain	COL4A1	15799.5	15357.2	12682.4	15166.9	17965.9	10670.2	1.00082	0.99614	0.00118818	Nonsignificant	None	2	Molecular Function:extracellular matrix structural constituent (GO:0005201),Cellular Component:collagen trimer (GO:0005581)	collagen, type IV, alpha	--	ko04151 PI3K-Akt signaling pathway ko04510 Focal adhesion ko04512 ECM-receptor interaction ko04926 Relaxin signaling pathway ko04933 AGE-RAGE signaling pathway in diabetic complications ko04974 Protein digestion and absorption ko05146 Amoebiasis ko05165 Human papillomavirus infection ko05200 Pathways in cancer ko05222 Small cell lung cancer	Collagens (type IV and type XIII), and related proteins	W	Extracellular structures ;	IPR001442 [Collagen IV, non-collagenous] ; IPR008160[Collagen triple helix repeat]	extracell protein	--
P02511	Alpha-crystallin B chain	CRYAB	409381	461443	409052	382046	471628	238287	1.17209	0.422403	0.229084	Nonsignificant	None	1	Molecular Function:structural constituent of eye lens (GO:0005212)	crystallin, alpha B	--	ko04141 Protein processing in endoplasmic reticulum ko04213 Longevity regulating pathway - multiple species	Alpha crystallins	O	Posttranslational modification, protein turnover, chaperones ;	IPR002068 [Alpha crystallin/Hsp20 domain] ; IPR003090[Alpha-crystallin, N-terminal]	nucleus protein	--
P02533	Keratin, type I cytoskeletal 14	KRT14	20782.2	25314.7	19434.3	39745.7	0	39246.8	0.553059	0.00461626	-0.854496	Significant	down	2	Molecular Function:structural molecule activity (GO:0005198),Cellular Component:intermediate filament (GO:0005882)	type I keratin, acidic	--	--	--	--	--	IPR001664 [Intermediate filament protein]	cytoskeleton protein	--
P02545	Prelamin-A/C	LMNA	1.98375e+06	2.06436e+06	1.81559e+06	2074120	1.93119e+06	2.07528e+06	0.964332	0.455179	-0.0523985	Nonsignificant	None	2	Molecular Function:structural molecule activity (GO:0005198),Cellular Component:intermediate filament (GO:0005882)	lamin A/C	--	ko04210 Apoptosis ko05410 Hypertrophic cardiomyopathy (HCM) ko05412 Arrhythmogenic right ventricular cardiomyopathy (ARVC) ko05414 Dilated cardiomyopathy (DCM)	Nuclear envelope protein lamin, intermediate filament superfamily	DY	Cell cycle control, cell division, chromosome partitioning ; Nuclear structure ;	IPR001322 [Lamin Tail Domain] ; IPR001664[Intermediate filament protein]	nucleus protein	--
P02585	Troponin C, skeletal muscle	TNNC2	561239	3.62553e+06	2.22545e+06	681279	718678	780771	2.9404	0.252181	1.55601	Nonsignificant	None	1	Molecular Function:calcium ion binding (GO:0005509)	troponin C, skeletal muscle	--	ko04020 Calcium signaling pathway	Calmodulin and related proteins (EF-Hand superfamily)	T	Signal transduction mechanisms ;	IPR002048 [EF-hand domain]	centrosome protein	--
P02647	Apolipoprotein A-I	APOA1	476864	405734	626018	592390	436216	951230	0.76199	0.396843	-0.392155	Nonsignificant	None	4	Cellular Component:extracellular region (GO:0005576),Biological Process:lipid transport (GO:0006869),Molecular Function:lipid binding (GO:0008289),Biological Process:lipoprotein metabolic process (GO:0042157)	apolipoprotein A-I	--	ko03320 PPAR signaling pathway ko04975 Fat digestion and absorption ko04977 Vitamin digestion and absorption ko04979 Cholesterol metabolism ko05143 African trypanosomiasis	--	--	--	IPR000074 [Apolipoprotein A/E]	extracell protein	--
P02649	Apolipoprotein E	APOE	65718.6	43393.1	86309.6	80933.6	64050.4	96540.7	0.809115	0.378766	-0.305582	Nonsignificant	None	4	Cellular Component:extracellular region (GO:0005576),Biological Process:lipid transport (GO:0006869),Molecular Function:lipid binding (GO:0008289),Biological Process:lipoprotein metabolic process (GO:0042157)	apolipoprotein E	--	ko04979 Cholesterol metabolism ko05010 Alzheimer's disease	--	--	--	IPR000074 [Apolipoprotein A/E]	extracell protein	--
P02656	Apolipoprotein C-III	APOC3	71899.1	57750.5	105949	115774	65555.5	146126	0.719482	0.327999	-0.47497	Nonsignificant	None	4	Cellular Component:extracellular region (GO:0005576),Biological Process:lipid transport (GO:0006869),Molecular Function:lipid binding (GO:0008289),Biological Process:lipoprotein metabolic process (GO:0042157)	apolipoprotein C-III	--	ko03320 PPAR signaling pathway ko04979 Cholesterol metabolism	--	--	--	IPR008403 [Apolipoprotein CIII]	extracell protein	--
P02675	Fibrinogen beta chain	FGB	174576	132960	243220	208637	149468	262054	0.888088	0.639491	-0.171225	Nonsignificant	None	5	Molecular Function:receptor binding (GO:0005102),Cellular Component:fibrinogen complex (GO:0005577),Biological Process:signal transduction (GO:0007165),Biological Process:platelet activation (GO:0030168),Biological Process:protein polymerization (GO:0051258)	fibrinogen beta chain	--	ko04610 Complement and coagulation cascades ko04611 Platelet activation	Ficolin and related extracellular proteins	R	General function prediction only ;	IPR002181 [Fibrinogen, alpha/beta/gamma chain, C-terminal globular domain] ; IPR012290[Fibrinogen, alpha/beta/gamma chain, coiled coil domain]	extracell protein	--
P02679	Fibrinogen gamma chain	FGG	156188	87530.7	179959	137735	101314	210979	0.941448	0.846427	-0.0870465	Nonsignificant	None	5	Molecular Function:receptor binding (GO:0005102),Cellular Component:fibrinogen complex (GO:0005577),Biological Process:signal transduction (GO:0007165),Biological Process:platelet activation (GO:0030168),Biological Process:protein polymerization (GO:0051258)	fibrinogen gamma chain	--	ko04610 Complement and coagulation cascades ko04611 Platelet activation ko05150 Staphylococcus aureus infection	Ficolin and related extracellular proteins	R	General function prediction only ;	IPR002181 [Fibrinogen, alpha/beta/gamma chain, C-terminal globular domain] ; IPR012290[Fibrinogen, alpha/beta/gamma chain, coiled coil domain]	extracell protein	--
P02686	Myelin basic protein	MBP	13071.2	7321.46	4945.03	8037.73	5430.47	0	1.2542	0.636079	0.326768	Nonsignificant	None	1	Molecular Function:structural constituent of myelin sheath (GO:0019911)	myelin basic protein	--	--	--	--	--	IPR000548 [Myelin basic protein]	--	--
P02746	Complement C1q subcomponent subunit B	C1QB	24783.8	2440.03	2643.19	10461.8	17601.7	11632.3	0.752398	0.693738	-0.410433	Nonsignificant	None	--	--	complement C1q subcomponent subunit B	--	ko04610 Complement and coagulation cascades ko05020 Prion diseases ko05133 Pertussis ko05142 Chagas disease (American trypanosomiasis) ko05150 Staphylococcus aureus infection ko05322 Systemic lupus erythematosus	--	--	--	IPR001073 [C1q domain] ; IPR008160[Collagen triple helix repeat]	mitochondrion protein	--
P02748	Complement component C9	C9	1.3102e+06	1.16108e+06	1.60049e+06	1351550	1.37956e+06	1.31367e+06	1.00667	0.951044	0.00959483	Nonsignificant	None	1	Molecular Function:protein binding (GO:0005515)	complement component 9	--	ko04610 Complement and coagulation cascades ko05020 Prion diseases ko05146 Amoebiasis ko05322 Systemic lupus erythematosus	--	--	--	IPR000884 [Thrombospondin type-1 (TSP1) repeat] ; IPR002172[Low-density lipoprotein (LDL) receptor class A repeat] ; IPR020864[Membrane attack complex component/perforin (MACPF) domain]	extracell protein	--
P02749	Beta-2-glycoprotein 1	APOH	71719.3	39635.1	81481	54341.8	50537.5	90961.9	0.984652	0.958398	-0.0223145	Nonsignificant	None	--	--	beta-2-glycoprotein 1	--	ko04979 Cholesterol metabolism	C-type lectin	TV	Signal transduction mechanisms ; Defense mechanisms ;	IPR000436 [Sushi/SCR/CCP domain] ; IPR015104[Beta-2-glycoprotein-1 fifth domain]	extracell protein	--
P02751	Fibronectin	FN1	1.29947e+06	1.62512e+06	936760	1422200	1.48963e+06	1.31971e+06	0.912515	0.579409	-0.132079	Nonsignificant	None	2	Molecular Function:protein binding (GO:0005515),Cellular Component:extracellular region (GO:0005576)	fibronectin 1	--	ko04151 PI3K-Akt signaling pathway ko04510 Focal adhesion ko04512 ECM-receptor interaction ko04810 Regulation of actin cytoskeleton ko04933 AGE-RAGE signaling pathway in diabetic complications ko05100 Bacterial invasion of epithelial cells ko05146 Amoebiasis ko05165 Human papillomavirus infection ko05200 Pathways in cancer ko05205 Proteoglycans in cancer ko05222 Small cell lung cancer	--	--	--	IPR000083 [Fibronectin, type I] ; IPR000562[Fibronectin, type II, collagen-binding] ; IPR003961[Fibronectin type III]	extracell protein	--
P02753	Retinol-binding protein 4	RBP4	72517.7	60793.7	72263.9	70869.8	110652	118927	0.684229	0.10808	-0.547449	Nonsignificant	None	--	--	retinol-binding protein 4	--	--	--	--	--	IPR000566 [Lipocalin/cytosolic fatty-acid binding domain]	extracell protein	--
P02760	Protein AMBP	AMBP	203026	157690	201962	298580	237864	390198	0.607223	0.0602797	-0.719703	Nonsignificant	None	1	Molecular Function:serine-type endopeptidase inhibitor activity (GO:0004867)	--	--	--	--	--	--	IPR000566 [Lipocalin/cytosolic fatty-acid binding domain] ; IPR002223[Pancreatic trypsin inhibitor Kunitz domain]	nucleus protein	--
P02765	Alpha-2-HS-glycoprotein	AHSG	281125	188140	342275	255475	202485	342948	1.01327	0.956247	0.0190254	Nonsignificant	None	1	Molecular Function:cysteine-type endopeptidase inhibitor activity (GO:0004869)	--	--	--	--	--	--	IPR000010 [Cystatin domain]	extracell protein	--
P02768	Albumin	ALB	3.32245e+06	2.93628e+06	3.31039e+06	6549770	3.02998e+06	9.19182e+06	0.509767	0.227348	-0.972091	Nonsignificant	None	1	Cellular Component:extracellular space (GO:0005615)	serum albumin	--	ko04918 Thyroid hormone synthesis	--	--	--	IPR014760 [Serum albumin, N-terminal]	extracell protein	--
P02774	Vitamin D-binding protein	GC	1.0115e+06	802516	1.00829e+06	1434090	931506	1.96345e+06	0.651945	0.175899	-0.617177	Nonsignificant	None	1	Cellular Component:extracellular space (GO:0005615)	vitamin D-binding protein	--	--	--	--	--	IPR014760 [Serum albumin, N-terminal] ; IPR015247[Vitamin D binding protein, domain III]	extracell protein	--
P02786	Transferrin receptor protein 1	TFRC	103992	121607	102945	98627.9	123264	100522	1.01901	0.847546	0.0271718	Nonsignificant	None	--	--	transferrin receptor	--	ko04066 HIF-1 signaling pathway ko04144 Endocytosis ko04145 Phagosome ko04216 Ferroptosis ko04640 Hematopoietic cell lineage	Transferrin receptor and related proteins containing the protease-associated (PA) domain	OPR	Posttranslational modification, protein turnover, chaperones ; Inorganic ion transport and metabolism ; General function prediction only ;	IPR003137 [PA domain] ; IPR007365[Transferrin receptor-like, dimerisation domain] ; IPR007484[Peptidase M28]	plasma membrane protein	--
P02787	Serotransferrin	TF	155914	98920.8	202491	202175	128024	168002	0.917953	0.730137	-0.123507	Nonsignificant	None	--	--	transferrin	--	ko04066 HIF-1 signaling pathway ko04216 Ferroptosis ko04978 Mineral absorption	--	--	--	IPR001156 [Transferrin-like domain]	extracell protein	--
P02788	Lactotransferrin	LTF	5.73818e+06	4.31372e+06	7.26479e+06	6976020	4.24833e+06	6.61036e+06	0.970954	0.893156	-0.0425247	Nonsignificant	None	--	--	lactotransferrin	3.4.21.-	--	--	--	--	IPR001156 [Transferrin-like domain]	extracell protein	--
P02790	Hemopexin	HPX	154685	125596	214965	118304	238657	185481	0.912992	0.736747	-0.131326	Nonsignificant	None	--	--	hemopexin	--	--	Gelatinase A and related matrix metalloproteases	OW	Posttranslational modification, protein turnover, chaperones ; Extracellular structures ;	IPR018487 [Hemopexin-like repeats]	extracell protein	--
P02792	Ferritin light chain	FTL	50899.7	42191.3	80522.2	63037.9	57770.6	85148.7	0.842957	0.493273	-0.246469	Nonsignificant	None	2	Biological Process:cellular iron ion homeostasis (GO:0006879),Molecular Function:ferric iron binding (GO:0008199)	ferritin light chain	--	ko04216 Ferroptosis ko04217 Necroptosis ko04978 Mineral absorption	Ferritin	P	Inorganic ion transport and metabolism ;	IPR008331 [Ferritin/DPS protein domain]	mitochondrion protein	--
P02794	Ferritin heavy chain	FTH1	234308	190279	338483	367901	264293	507287	0.669664	0.205092	-0.57849	Nonsignificant	None	2	Biological Process:cellular iron ion homeostasis (GO:0006879),Molecular Function:ferric iron binding (GO:0008199)	ferritin heavy chain	1.16.3.2	ko04216 Ferroptosis ko04217 Necroptosis ko04978 Mineral absorption	Ferritin	P	Inorganic ion transport and metabolism ;	IPR008331 [Ferritin/DPS protein domain]	mitochondrion protein	--
P02795	Metallothionein-2	MT2A	145810	75027.4	78336.9	312453	168990	430253	0.328151	0.061003	-1.60757	Nonsignificant	None	1	Molecular Function:metal ion binding (GO:0046872)	metallothionein 1/2	--	ko04978 Mineral absorption	Predicted metallothionein	P	Inorganic ion transport and metabolism ;	IPR003019 [Metallothionein]	--	--
P03886	NADH-ubiquinone oxidoreductase chain 1	MT-ND1	18968.8	23769.3	36124	15284.1	25557.2	16035.7	1.38654	0.294927	0.471487	Nonsignificant	None	2	Cellular Component:membrane (GO:0016020),Biological Process:oxidation-reduction process (GO:0055114)	NADH-ubiquinone oxidoreductase chain 1	1.6.5.3	ko00190 Oxidative phosphorylation ko01100 Metabolic pathways ko04723 Retrograde endocannabinoid signaling ko05012 Parkinson's disease	NADH dehydrogenase subunit 1	C	Energy production and conversion ;	IPR001694 [NADH:ubiquinone oxidoreductase, subunit 1/F420H2 oxidoreductase subunit H]	--	--
P03897	NADH-ubiquinone oxidoreductase chain 3	MT-ND3	13951.5	12375.6	20472.2	23464.9	28119.6	12108.4	0.734763	0.352896	-0.444648	Nonsignificant	None	2	Molecular Function:NADH dehydrogenase (ubiquinone) activity (GO:0008137),Biological Process:oxidation-reduction process (GO:0055114)	NADH-ubiquinone oxidoreductase chain 3	1.6.5.3	ko00190 Oxidative phosphorylation ko01100 Metabolic pathways ko04723 Retrograde endocannabinoid signaling ko05012 Parkinson's disease	NADH dehydrogenase subunit 3 and related proteins	C	Energy production and conversion ;	IPR000440 [NADH:ubiquinone/plastoquinone oxidoreductase, chain 3]	mitochondrion protein	--
P03928	ATP synthase protein 8	MT-ATP8	114404	143766	147983	101999	151553	124560	1.07416	0.627183	0.103213	Nonsignificant	None	2	Molecular Function:hydrogen ion transmembrane transporter activity (GO:0015078),Biological Process:ATP synthesis coupled proton transport (GO:0015986)	F-type H+-transporting ATPase subunit 8	--	ko00190 Oxidative phosphorylation ko01100 Metabolic pathways ko05010 Alzheimer's disease ko05012 Parkinson's disease ko05016 Huntington's disease	--	--	--	IPR001421 [ATP synthase protein 8, metazoa]	mitochondrion protein	--
P03952	Plasma kallikrein	KLKB1	23622.6	17654.3	31412.2	28996	28369.9	25699.2	0.875085	0.447357	-0.192505	Nonsignificant	None	2	Molecular Function:serine-type endopeptidase activity (GO:0004252),Biological Process:proteolysis (GO:0006508)	plasma kallikrein	3.4.21.34	ko04610 Complement and coagulation cascades	Trypsin	E	Amino acid transport and metabolism ;	IPR001254 [Serine proteases, trypsin domain] ; IPR003609[PAN/Apple domain]	endoplasmic reticulum protein	--
P03956	Interstitial collagenase	MMP1	3858.36	0	5421.43	13683.6	0	21964.7	0.260315	0.0887553	-1.94167	Nonsignificant	None	4	Molecular Function:metalloendopeptidase activity (GO:0004222),Biological Process:proteolysis (GO:0006508),Molecular Function:zinc ion binding (GO:0008270),Cellular Component:extracellular matrix (GO:0031012)	matrix metalloproteinase-1 (interstitial collagenase)	3.4.24.7	ko03320 PPAR signaling pathway ko04657 IL-17 signaling pathway ko04926 Relaxin signaling pathway ko05200 Pathways in cancer ko05219 Bladder cancer ko05323 Rheumatoid arthritis	Gelatinase A and related matrix metalloproteases	OW	Posttranslational modification, protein turnover, chaperones ; Extracellular structures ;	IPR001818 [Peptidase M10, metallopeptidase] ; IPR002477[Peptidoglycan binding-like] ; IPR018487[Hemopexin-like repeats]	extracell protein	--
P04003	C4b-binding protein alpha chain	C4BPA	185779	121102	145274	172292	153159	221122	0.827255	0.318811	-0.273596	Nonsignificant	None	--	--	complement component 4 binding protein, alpha	--	ko04610 Complement and coagulation cascades ko05133 Pertussis	--	--	--	IPR000436 [Sushi/SCR/CCP domain]	extracell protein	--
P04004	Vitronectin	VTN	917557	629757	1.29418e+06	1332310	859925	1.45173e+06	0.779782	0.368138	-0.358856	Nonsignificant	None	3	Molecular Function:scavenger receptor activity (GO:0005044),Biological Process:immune response (GO:0006955),Molecular Function:polysaccharide binding (GO:0030247)	vitronectin	--	ko04151 PI3K-Akt signaling pathway ko04510 Focal adhesion ko04512 ECM-receptor interaction ko04610 Complement and coagulation cascades ko05165 Human papillomavirus infection ko05205 Proteoglycans in cancer	Gelatinase A and related matrix metalloproteases	OW	Posttranslational modification, protein turnover, chaperones ; Extracellular structures ;	IPR001212 [Somatomedin B domain] ; IPR018487[Hemopexin-like repeats]	extracell protein	--
P04040	Catalase	CAT	175614	216681	150314	191711	235060	156106	0.930914	0.676914	-0.10328	Nonsignificant	None	3	Molecular Function:catalase activity (GO:0004096),Molecular Function:heme binding (GO:0020037),Biological Process:oxidation-reduction process (GO:0055114)	catalase	1.11.1.6	ko00380 Tryptophan metabolism ko00630 Glyoxylate and dicarboxylate metabolism ko01200 Carbon metabolism ko04068 FoxO signaling pathway ko04146 Peroxisome ko04211 Longevity regulating pathway ko04213 Longevity regulating pathway - multiple species ko05014 Amyotrophic lateral sclerosis (ALS)	Catalase	P	Inorganic ion transport and metabolism ;	IPR010582 [Catalase immune-responsive domain] ; IPR011614[Catalase core domain]	peroxisome protein	--
P04049	RAF proto-oncogene serine/threonine-protein kinase	RAF1	30837.6	30670.9	29959.1	26128.8	34269.7	30400.9	1.00736	0.933387	0.0105796	Nonsignificant	None	4	Molecular Function:protein kinase activity (GO:0004672),Biological Process:protein phosphorylation (GO:0006468),Biological Process:signal transduction (GO:0007165),Biological Process:intracellular signal transduction (GO:0035556)	RAF proto-oncogene serine/threonine-protein kinase	2.7.11.1	ko01521 EGFR tyrosine kinase inhibitor resistance ko01522 Endocrine resistance ko04010 MAPK signaling pathway ko04012 ErbB signaling pathway ko04014 Ras signaling pathway ko04015 Rap1 signaling pathway ko04022 cGMP-PKG signaling pathway ko04024 cAMP signaling pathway ko04062 Chemokine signaling pathway ko04068 FoxO signaling pathway ko04071 Sphingolipid signaling pathway ko04072 Phospholipase D s…	Serine/threonine protein kinase RAF	T	Signal transduction mechanisms ;	IPR001245 [Serine-threonine/tyrosine-protein kinase catalytic domain] ; IPR002219[Protein kinase C-like, phorbol ester/diacylglycerol-binding domain] ; IPR003116[Raf-like Ras-binding]	cytoplasm protein	--
P04062	Lysosomal acid glucosylceramidase	GBA1	247926	244311	242992	257480	245142	216564	1.02231	0.703002	0.0318299	Nonsignificant	None	--	--	glucosylceramidase	3.2.1.45	ko00511 Other glycan degradation ko00600 Sphingolipid metabolism ko01100 Metabolic pathways ko04142 Lysosome	Beta-glucocerebrosidase	G	Carbohydrate transport and metabolism ;	IPR033452 [Glycosyl hydrolase family 30, beta sandwich domain] ; IPR033453[Glycosyl hydrolase family 30, TIM-barrel domain]	lysosome protein	--
P04066	Tissue alpha-L-fucosidase	FUCA1	48238.8	58990.6	45979.6	43388.6	72372.9	35910.6	1.01013	0.967511	0.0145453	Nonsignificant	None	2	Molecular Function:alpha-L-fucosidase activity (GO:0004560),Biological Process:carbohydrate metabolic process (GO:0005975)	alpha-L-fucosidase	3.2.1.51	ko00511 Other glycan degradation	Alpha-L-fucosidase	G	Carbohydrate transport and metabolism ;	IPR000933 [Glycoside hydrolase, family 29] ; IPR031919[Alpha-L-fucosidase, C-terminal]	lysosome protein	--
P04075	Fructose-bisphosphate aldolase A	ALDOA	5.99991e+06	5.85536e+06	6.2675e+06	6127530	7.20706e+06	5.22228e+06	0.976607	0.817198	-0.0341499	Nonsignificant	None	2	Molecular Function:fructose-bisphosphate aldolase activity (GO:0004332),Biological Process:glycolytic process (GO:0006096)	fructose-bisphosphate aldolase, class I	4.1.2.13	ko00010 Glycolysis / Gluconeogenesis ko00030 Pentose phosphate pathway ko00051 Fructose and mannose metabolism ko01100 Metabolic pathways ko01200 Carbon metabolism ko01230 Biosynthesis of amino acids	Fructose-biphosphate aldolase	G	Carbohydrate transport and metabolism ;	IPR000741 [Fructose-bisphosphate aldolase, class-I]	--	--
P04080	Cystatin-B	CSTB	68202	109660	66815.5	63564.4	74569.1	57927.4	1.24797	0.337374	0.319579	Nonsignificant	None	1	Molecular Function:cysteine-type endopeptidase inhibitor activity (GO:0004869)	cystatin-A/B	--	--	--	--	--	IPR000010 [Cystatin domain]	nucleus protein	--
P04083	Annexin A1	ANXA1	1.42295e+06	1.43595e+06	1.4576e+06	1323580	1.26895e+06	1.28768e+06	1.11244	0.00154965	0.153728	Nonsignificant	None	2	Molecular Function:calcium ion binding (GO:0005509),Molecular Function:calcium-dependent phospholipid binding (GO:0005544)	annexin A1	--	--	Annexin	U	Intracellular trafficking, secretion, and vesicular transport ;	IPR018502 [Annexin repeat]	extracell protein	--
P04114	Apolipoprotein B-100	APOB	439455	409887	617485	647428	561887	646343	0.790462	0.140937	-0.339233	Nonsignificant	None	2	Molecular Function:lipid transporter activity (GO:0005319),Biological Process:lipid transport (GO:0006869)	apolipoprotein B	--	ko04975 Fat digestion and absorption ko04977 Vitamin digestion and absorption ko04979 Cholesterol metabolism	Predicted lipoprotein	I	Lipid transport and metabolism ;	IPR001747 [Lipid transport protein, N-terminal] ; IPR009454[Lipid transport, open beta-sheet] ; IPR015255[Vitellinogen, open beta-sheet] ; IPR022176[Apolipoprotein B100 C-terminal]	extracell protein	--
P04150	Glucocorticoid receptor	NR3C1	33478.7	27559.1	27453.8	31297.4	23618.6	24165.8	1.11899	0.379152	0.162196	Nonsignificant	None	9	Molecular Function:DNA binding (GO:0003677),Molecular Function:glucocorticoid receptor activity (GO:0004883),Molecular Function:steroid binding (GO:0005496),Cellular Component:nucleus (GO:0005634),Molecular Function:zinc ion binding (GO:0008270),Biological Process:glucocorticoid receptor signaling pathway (GO:0042921),Biological Process:steroid hormone mediated signaling pathway (GO:0043401),Biol…	glucocorticoid receptor	--	ko04080 Neuroactive ligand-receptor interaction	FOG: Hormone receptors	T	Signal transduction mechanisms ;	IPR000536 [Nuclear hormone receptor, ligand-binding domain] ; IPR001409[Glucocorticoid receptor] ; IPR001628[Zinc finger, nuclear hormone receptor-type]	endoplasmic reticulum protein	ESR-like
P04156	Major prion protein	PRNP	91597.2	83292	83003.3	91332	102329	70302.1	0.977001	0.846628	-0.0335679	Nonsignificant	None	2	Cellular Component:membrane (GO:0016020),Biological Process:protein homooligomerization (GO:0051260)	prion protein	--	ko04216 Ferroptosis ko05020 Prion diseases	--	--	--	IPR022416 [Prion/Doppel protein, beta-ribbon domain] ; IPR025860[Major prion protein N-terminal domain]	--	--
P04179	Superoxide dismutase [Mn], mitochondrial	SOD2	3.82627e+06	3.7193e+06	3.54822e+06	3589710	4.1726e+06	2.93089e+06	1.03746	0.734873	0.0530583	Nonsignificant	None	4	Molecular Function:superoxide dismutase activity (GO:0004784),Biological Process:superoxide metabolic process (GO:0006801),Molecular Function:metal ion binding (GO:0046872),Biological Process:oxidation-reduction process (GO:0055114)	superoxide dismutase, Fe-Mn family	1.15.1.1	ko04068 FoxO signaling pathway ko04146 Peroxisome ko04211 Longevity regulating pathway ko04213 Longevity regulating pathway - multiple species ko05016 Huntington's disease	Manganese superoxide dismutase	P	Inorganic ion transport and metabolism ;	IPR019831 [Manganese/iron superoxide dismutase, N-terminal] ; IPR019832[Manganese/iron superoxide dismutase, C-terminal]	mitochondrion protein	--
P04180	Phosphatidylcholine-sterol acyltransferase	LCAT	26072.3	16861.7	22732	37021	21854.1	50854.8	0.598434	0.170302	-0.740737	Nonsignificant	None	2	Biological Process:lipid metabolic process (GO:0006629),Molecular Function:O-acyltransferase activity (GO:0008374)	lecithin-cholesterol acyltransferase	2.3.1.43	ko00564 Glycerophospholipid metabolism ko04979 Cholesterol metabolism	Lecithin:cholesterol acyltransferase (LCAT)/Acyl-ceramide synthase	I	Lipid transport and metabolism ;	IPR003386 [Lecithin:cholesterol/phospholipid:diacylglycerol acyltransferase]	--	--
P04181	Ornithine aminotransferase, mitochondrial	OAT	164417	151386	182067	178218	184097	181626	0.915302	0.165029	-0.12768	Nonsignificant	None	2	Molecular Function:transaminase activity (GO:0008483),Molecular Function:pyridoxal phosphate binding (GO:0030170)	ornithine--oxo-acid transaminase	2.6.1.13	ko00330 Arginine and proline metabolism ko01100 Metabolic pathways	Ornithine aminotransferase	E	Amino acid transport and metabolism ;	IPR005814 [Aminotransferase class-III]	mitochondrion protein	--
P04196	Histidine-rich glycoprotein	HRG	346494	348369	290893	365998	269097	683139	0.747785	0.469728	-0.419305	Nonsignificant	None	1	Molecular Function:cysteine-type endopeptidase inhibitor activity (GO:0004869)	--	--	--	--	--	--	IPR000010 [Cystatin domain]	extracell protein	--
P04216	Thy-1 membrane glycoprotein	THY1	484850	439341	447019	341244	434087	351092	1.21731	0.0667253	0.283702	Nonsignificant	None	--	--	Thy-1 cell surface antigen	--	ko04670 Leukocyte transendothelial migration	--	--	--	IPR013151 [Immunoglobulin]	--	--
P04217	Alpha-1B-glycoprotein	A1BG	90922.8	61993.2	57427.1	96039.6	85477.5	93899.7	0.763727	0.119207	-0.388872	Nonsignificant	None	1	Molecular Function:protein binding (GO:0005515)	--	--	--	--	--	--	IPR007110 [Immunoglobulin-like domain]	extracell protein	--
P04264	Keratin, type II cytoskeletal 1	KRT1	47108.7	127936	62897.4	267851	45330.4	183553	0.479013	0.281858	-1.06186	Nonsignificant	None	2	Molecular Function:structural molecule activity (GO:0005198),Cellular Component:intermediate filament (GO:0005882)	type II keratin, basic	--	--	--	--	--	IPR001664 [Intermediate filament protein] ; IPR032444[Keratin type II head] ; IPR032449[Keratin type II cytoskeletal 1, tail]	cytoplasm protein	--
P04271	Protein S100-B	S100B	6840.49	8813.81	11267.8	8230.24	7003.41	10178.8	1.0594	0.765972	0.083253	Nonsignificant	None	1	Molecular Function:calcium ion binding (GO:0005509)	--	--	--	--	--	--	IPR002048 [EF-hand domain] ; IPR013787[S100/CaBP-9k-type, calcium binding, subdomain]	nucleus protein	--
P04275	von Willebrand factor	VWF	5425.02	4898.28	9940.5	9687.45	8427.64	13000	0.651253	0.160455	-0.618709	Nonsignificant	None	1	Molecular Function:protein binding (GO:0005515)	von Willebrand factor	--	ko04151 PI3K-Akt signaling pathway ko04510 Focal adhesion ko04512 ECM-receptor interaction ko04610 Complement and coagulation cascades ko04611 Platelet activation ko05165 Human papillomavirus infection	von Willebrand factor and related coagulation proteins	WV	Extracellular structures ; Defense mechanisms ;	IPR001007 [VWFC domain] ; IPR001846[von Willebrand factor, type D domain] ; IPR002035[von Willebrand factor, type A] ; IPR002919[Trypsin Inhibitor-like, cysteine rich domain] ; IPR014853[Uncharacterised domain, cysteine-rich] ; IPR032361[von Willebrand factor, VWA N-terminal domain]	extracell protein	--
P04278	Sex hormone-binding globulin	SHBG	2473.06	4937.12	8142.16	0	3946.32	2118.2	1.70965	0.404932	0.773704	Nonsignificant	None	--	--	--	--	--	--	--	--	IPR001791 [Laminin G domain]	extracell protein	--
P04406	Glyceraldehyde-3-phosphate dehydrogenase	GAPDH	6.76716e+06	6.93742e+06	7.0915e+06	7378540	8.32361e+06	6.60924e+06	0.932084	0.373418	-0.101469	Nonsignificant	None	1	Biological Process:oxidation-reduction process (GO:0055114)	glyceraldehyde 3-phosphate dehydrogenase	1.2.1.12	ko00010 Glycolysis / Gluconeogenesis ko01100 Metabolic pathways ko01200 Carbon metabolism ko01230 Biosynthesis of amino acids ko04066 HIF-1 signaling pathway ko05010 Alzheimer's disease	Glyceraldehyde 3-phosphate dehydrogenase	G	Carbohydrate transport and metabolism ;	IPR020828 [Glyceraldehyde 3-phosphate dehydrogenase, NAD(P) binding domain] ; IPR020829[Glyceraldehyde 3-phosphate dehydrogenase, catalytic domain]	cytoplasm protein	--
P04424	Argininosuccinate lyase	ASL	38159.8	50923.3	34992.9	47668.6	53020.9	40916.9	0.876203	0.385066	-0.190663	Nonsignificant	None	--	--	argininosuccinate lyase	4.3.2.1	ko00220 Arginine biosynthesis ko00250 Alanine, aspartate and glutamate metabolism ko01100 Metabolic pathways ko01230 Biosynthesis of amino acids	Argininosuccinate lyase	E	Amino acid transport and metabolism ;	IPR022761 [Fumarate lyase, N-terminal] ; IPR029419[Argininosuccinate lyase, C-terminal]	--	--
P04439	HLA class I histocompatibility antigen, A alpha chain	HLA-A	572532	695004	460448	543016	683499	416917	1.05145	0.797045	0.0723792	Nonsignificant	None	2	Biological Process:immune response (GO:0006955),Biological Process:antigen processing and presentation (GO:0019882)	major histocompatibility complex, class I	--	ko04144 Endocytosis ko04145 Phagosome ko04218 Cellular senescence ko04514 Cell adhesion molecules (CAMs) ko04612 Antigen processing and presentation ko04940 Type I diabetes mellitus ko05165 Human papillomavirus infection ko05166 HTLV-I infection ko05167 Kaposi's sarcoma-associated herpesvirus infection ko05168 Herpes simplex infection ko05169 Epstein-Barr virus infection ko05203 Viral carcinogene…	--	--	--	IPR003597 [Immunoglobulin C1-set] ; IPR010579[MHC class I, alpha chain, C-terminal] ; IPR011161[MHC class I-like antigen recognition-like]	plasma membrane protein	--
P04626	Receptor tyrosine-protein kinase erbB-2	ERBB2	3161.54	0	3138.7	1984.67	0	3771.59	1.0945	0.811877	0.130274	Nonsignificant	None	6	Molecular Function:protein kinase activity (GO:0004672),Molecular Function:transmembrane receptor protein tyrosine kinase activity (GO:0004714),Molecular Function:ATP binding (GO:0005524),Biological Process:protein phosphorylation (GO:0006468),Biological Process:transmembrane receptor protein tyrosine kinase signaling pathway (GO:0007169),Cellular Component:membrane (GO:0016020)	receptor tyrosine-protein kinase erbB-2	2.7.10.1	ko01521 EGFR tyrosine kinase inhibitor resistance ko01522 Endocrine resistance ko01524 Platinum drug resistance ko04012 ErbB signaling pathway ko04020 Calcium signaling pathway ko04066 HIF-1 signaling pathway ko04510 Focal adhesion ko04520 Adherens junction ko04530 Tight junction ko05200 Pathways in cancer ko05205 Proteoglycans in cancer ko05206 MicroRNAs in cancer ko05212 Pancreatic cancer ko052…	Epidermal growth factor receptor EGFR and related tyrosine kinases	T	Signal transduction mechanisms ;	IPR000494 [Receptor L-domain] ; IPR001245[Serine-threonine/tyrosine-protein kinase catalytic domain] ; IPR006211[Furin-like cysteine-rich domain] ; IPR032778[Growth factor receptor domain 4]	plasma membrane protein	--
P04632	Calpain small subunit 1	CAPNS1	190555	180368	196035	173971	143889	188140	1.12047	0.215714	0.164107	Nonsignificant	None	1	Molecular Function:calcium ion binding (GO:0005509)	calpain, small subunit 1	--	--	Ca2+-binding protein, EF-Hand protein superfamily	T	Signal transduction mechanisms ;	IPR002048 [EF-hand domain]	cytoplasm protein	--
P04792	Heat shock protein beta-1	HSPB1	1.7903e+06	1.86643e+06	1.60919e+06	1665170	2.07417e+06	1.21911e+06	1.06201	0.711919	0.0867963	Nonsignificant	None	--	--	heat shock protein beta-1	--	ko04010 MAPK signaling pathway ko04370 VEGF signaling pathway ko05146 Amoebiasis ko05169 Epstein-Barr virus infection	Alpha crystallins	O	Posttranslational modification, protein turnover, chaperones ;	IPR002068 [Alpha crystallin/Hsp20 domain]	nucleus protein	--
P04843	Dolichyl-diphosphooligosaccharide--protein glycosyltransferase subunit 1	RPN1	217822	210568	240460	241221	215053	281988	0.90598	0.341543	-0.14245	Nonsignificant	None	4	Molecular Function:dolichyl-diphosphooligosaccharide-protein glycotransferase activity (GO:0004579),Cellular Component:endoplasmic reticulum (GO:0005783),Biological Process:protein glycosylation (GO:0006486),Cellular Component:integral component of membrane (GO:0016021)	oligosaccharyltransferase complex subunit alpha (ribophorin I)	--	ko00510 N-Glycan biosynthesis ko01100 Metabolic pathways ko04141 Protein processing in endoplasmic reticulum	Oligosaccharyltransferase, alpha subunit (ribophorin I)	O	Posttranslational modification, protein turnover, chaperones ;	IPR007676 [Ribophorin I]	endoplasmic reticulum protein	--
P04844	Dolichyl-diphosphooligosaccharide--protein glycosyltransferase subunit 2	RPN2	179756	197226	200399	190547	192288	223408	0.952392	0.482989	-0.0703725	Nonsignificant	None	3	Biological Process:protein N-linked glycosylation (GO:0006487),Cellular Component:oligosaccharyltransferase complex (GO:0008250),Cellular Component:integral component of membrane (GO:0016021)	oligosaccharyltransferase complex subunit delta (ribophorin II)	--	ko00510 N-Glycan biosynthesis ko01100 Metabolic pathways ko04141 Protein processing in endoplasmic reticulum	Oligosaccharyltransferase, delta subunit (ribophorin II)	O	Posttranslational modification, protein turnover, chaperones ;	IPR008814 [Dolichyl-diphosphooligosaccharide--protein glycosyltransferase subunit Swp1]	--	--
P04899	Guanine nucleotide-binding protein G(i) subunit alpha-2	GNAI2	293484	324582	309887	268963	320615	283174	1.06325	0.360451	0.0884785	Nonsignificant	None	5	Molecular Function:GTPase activity (GO:0003924),Molecular Function:signal transducer activity (GO:0004871),Biological Process:G-protein coupled receptor signaling pathway (GO:0007186),Molecular Function:guanyl nucleotide binding (GO:0019001),Molecular Function:G-protein beta/gamma-subunit complex binding (GO:0031683)	guanine nucleotide-binding protein G(i) subunit alpha	--	ko04015 Rap1 signaling pathway ko04022 cGMP-PKG signaling pathway ko04024 cAMP signaling pathway ko04062 Chemokine signaling pathway ko04071 Sphingolipid signaling pathway ko04261 Adrenergic signaling in cardiomyocytes ko04360 Axon guidance ko04371 Apelin signaling pathway ko04540 Gap junction ko04611 Platelet activation ko04670 Leukocyte transendothelial migration ko04713 Circadian entrainment k…	G-protein alpha subunit (small G protein superfamily)	DT	Cell cycle control, cell division, chromosome partitioning ; Signal transduction mechanisms ;	IPR001019 [Guanine nucleotide binding protein (G-protein), alpha subunit]	lysosome protein	--
P05023	Sodium/potassium-transporting ATPase subunit alpha-1	ATP1A1	498049	453267	549530	489298	423409	548921	1.02683	0.788981	0.0382003	Nonsignificant	None	2	Molecular Function:nucleotide binding (GO:0000166),Molecular Function:metal ion binding (GO:0046872)	sodium/potassium-transporting ATPase subunit alpha	3.6.3.9	ko04022 cGMP-PKG signaling pathway ko04024 cAMP signaling pathway ko04260 Cardiac muscle contraction ko04261 Adrenergic signaling in cardiomyocytes ko04911 Insulin secretion ko04918 Thyroid hormone synthesis ko04919 Thyroid hormone signaling pathway ko04925 Aldosterone synthesis and secretion ko04960 Aldosterone-regulated sodium reabsorption ko04961 Endocrine and other factor-regulated calcium re…	Na+/K+ ATPase, alpha subunit	P	Inorganic ion transport and metabolism ;	IPR004014 [Cation-transporting P-type ATPase, N-terminal] ; IPR006068[Cation-transporting P-type ATPase, C-terminal] ; IPR008250[P-type ATPase, A domain]	nucleus protein	--
[truncated: 4,847 more rows]
