# Supplementary material for: Targeting Caspase-1 in osteoarthritis: multi-omics insights into the effects of VX-765 on human chondrocyte function and phenotype
Source: Front Immunol. 2025 Oct 3;16:1677801. doi: 10.3389/fimmu.2025.1677801 (PMC12532135; doi:10.3389/fimmu.2025.1677801)
Supplement: Supplementary file 5 [file Table3.xlsx]

## Sheet: Sheet1
Table S3. Position weight matrix analysis of transcription factor binding–score changes at rs61751523
Position Weight Matrix	Delta	Position	Strand	Reference Score	Alternate Score
Foxp1	-10.42	104899901	+	-11.56	-21.98
NF-kappaB_disc1	11.97	104899901	+	0.79	12.75
NF-kappaB_known5	11.97	104899901	+	1.07	13.04
Nkx6-1_1	-11.88	104899901	+	12.12	0.24
STAT_known13	1.13	104899901	+	8.65	9.78
Description: PWM-predicted effects of the alternate allele of rs61751523 on transcription factor binding affinities. Columns include ΔPWM (alternate minus reference score), genomic position (hg38), strand orientation, and individual reference and alternate PWM scores for each motif.
