# Supplementary material for: Targeting Caspase-1 in osteoarthritis: multi-omics insights into the effects of VX-765 on human chondrocyte function and phenotype
Source: Front Immunol. 2025 Oct 3;16:1677801. doi: 10.3389/fimmu.2025.1677801 (PMC12532135; doi:10.3389/fimmu.2025.1677801)
Supplement: Supplementary file 6 [file Table4.xlsx]

## Sheet: data source
Table S4a. Data sources used in this study.
Exposures or outcome	Sample size (total or cases/controls)	Ancestry	Consortia	PubMed ID or URL of original research	URL of available datasets
CASP1	31470	European	eQTLGen	https://www.eqtlgen.org/	https://gwas.mrcieu.ac.uk/datasets/eqtl-a-ENSG00000137752/
CARD17	31470	European	eQTLGen	https://www.eqtlgen.org/	https://gwas.mrcieu.ac.uk/datasets/eqtl-a-ENSG00000137753/
CARD18	31470	European	eQTLGen	https://www.eqtlgen.org/	https://gwas.mrcieu.ac.uk/datasets/eqtl-a-ENSG00000137754/
CARD8	31470	European	eQTLGen	https://www.eqtlgen.org/	https://gwas.mrcieu.ac.uk/datasets/eqtl-a-ENSG00000137755/
Knee osteoarthritis	24,955/378,169	European	UKBiobank	30664745	https://gwas.mrcieu.ac.uk/datasets/ebi-a-GCST007090/
hip Osteoarthritis	15,704/378,169	European	UKBiobank	30664745	https://gwas.mrcieu.ac.uk/datasets/ebi-a-GCST007091/
rheumatoid arthritis	8,255/409,001	European	GBMI	34594039	https://gwas.mrcieu.ac.uk/datasets/ebi-a-GCST90018910/
Crohn's disease	12,194/28,072	Mixed(most European)	GWAS meta-analysis study	28067908	https://gwas.mrcieu.ac.uk/datasets/ebi-a-GCST004132/

## Sheet: Characteristics of the genetic 
Table S4b. Characteristics of the genetic instrumental variables included in the MR study
Exposure	SNP	chr.exposure	pos.exposure	effect_allele.exposure	other_allele.exposure	eaf.exposure	beta.exposure	se.exposure	pval.exposure	samplesize.exposure	R2	F	Note
CASP1	rs12792277	11	104798416	T	C	0.0623436	0.167217	0.0245762	1.01883e-11	27245	0.0572879	1655.54
CASP1	rs1792757	11	104952557	C	T	0.572022	-0.120678	0.011986	7.6366e-24	31353	0.181676	6960.23
CASP1	rs1977989	11	104896844	G	A	0.271638	-0.117895	0.0133438	9.9747e-19	31354	0.151911	5615.82	cis region ±100bp around CASP1
CASP1	rs34146979	11	104944490	A	T	0.0841889	0.628788	0.0207709	1e-200	31355	0.068835	2317.72
CASP1	rs45447096	11	104866009	T	G	0.0169758	0.411869	0.0459424	3.10814e-19	16613	0.0277276	473.719
CASP1	rs536909	11	104905316	G	A	0.169063	0.220401	0.0157708	2.20902e-44	27607	0.127124	4020.32	cis region ±100bp around CASP1
CASP1	rs61751523	11	104899901	C	T	0.0202435	-0.344218	0.0421618	3.23594e-16	8360	0.0630482	562.416	cis region ±100bp around CASP1
CASP1	rs61891077	11	104937574	A	G	0.0648564	-0.13898	0.024139	8.53179e-09	29130	0.0556365	1716.06
CARD17	rs10895790	11	105057139	A	C	0.325042	0.17449	0.0126216	1.81134e-43	31353	0.166814	6276.87
CARD17	rs145317926	11	105033095	G	A	0.0303699	0.286775	0.0345992	1.14789e-16	2947	0.220855	834.782
CARD17	rs1792757	11	104952557	C	T	0.572022	-0.120678	0.011986	7.6366e-24	31353	0.181676	6960.23
CARD17	rs1977989	11	104896844	G	A	0.271638	-0.117895	0.0133438	9.9747e-19	31354	0.151911	5615.82
CARD17	rs34146979	11	104944490	A	T	0.0841889	0.628788	0.0207709	1e-200	31355	0.068835	2317.72
CARD17	rs34726468	11	105043553	C	T	0.0220311	0.650208	0.0401765	6.58264e-59	22359	0.0269609	619.465
CARD17	rs35392323	11	105012839	G	A	0.277637	-0.0902819	0.0132684	1.01461e-11	30841	0.155531	5679.82
CARD17	rs45447096	11	104866009	T	G	0.0169758	0.411869	0.0459424	3.10814e-19	16613	0.0277276	473.719
CARD17	rs4755093	11	105045216	G	C	0.0766995	0.694538	0.0215879	1e-200	31354	0.0640527	2145.61
CARD17	rs536909	11	104905316	G	A	0.169063	0.220401	0.0157708	2.20902e-44	27607	0.127124	4020.32
CARD17	rs61751523	11	104899901	C	T	0.0202435	-0.344218	0.0421618	3.23594e-16	8360	0.0630482	562.416
CARD17	rs61891077	11	104937574	A	G	0.0648564	-0.13898	0.024139	8.53179e-09	29130	0.0556365	1716.06
CARD17	rs74905515	11	105020628	C	T	0.014213	-0.904991	0.0497013	4.41062e-74	18443	0.0214785	404.778
CARD17	rs78650457	11	105047804	T	A	0.0191713	-0.392556	0.0432773	1.18141e-19	29742	0.0176353	533.888
CARD17	rs7935854	11	105072057	T	C	0.922945	-0.465248	0.0219718	1.6308e-99	31355	0.0619696	2071.29
CARD18	rs10895790	11	105057139	A	C	0.325042	0.17449	0.0126216	105057139	31353	0.166814	6276.87
CARD18	rs11226662	11	105081317	A	G	0.388008	-0.0948629	0.0121877	105081317	31470	0.176225	6731.76
CARD18	rs145317926	11	105033095	G	A	0.0303699	0.286775	0.0345992	105033095	2947	0.220855	834.782
CARD18	rs1792757	11	104952557	C	T	0.572022	-0.120678	0.011986	104952557	31353	0.181676	6960.23
CARD18	rs34146979	11	104944490	A	T	0.0841889	0.628788	0.0207709	104944490	31355	0.068835	2317.72
CARD18	rs34726468	11	105043553	C	T	0.0220311	0.650208	0.0401765	105043553	22359	0.0269609	619.465
CARD18	rs35392323	11	105012839	G	A	0.277637	-0.0902819	0.0132684	105012839	30841	0.155531	5679.82
CARD18	rs4755093	11	105045216	G	C	0.0766995	0.694538	0.0215879	105045216	31354	0.0640527	2145.61
CARD18	rs61891077	11	104937574	A	G	0.0648564	-0.13898	0.024139	104937574	29130	0.0556365	1716.06
CARD18	rs74905515	11	105020628	C	T	0.014213	-0.904991	0.0497013	105020628	18443	0.0214785	404.778
CARD18	rs78650457	11	105047804	T	A	0.0191713	-0.392556	0.0432773	105047804	29742	0.0176353	533.888
CARD18	rs78939959	11	105091808	C	T	0.0247086	-0.3767	0.0382088	105091808	31026	0.0216005	684.928
CARD18	rs7935854	11	105072057	T	C	0.922945	-0.465248	0.0219718	105072057	31355	0.0619696	2071.29
CARD8	rs1010089	19	48702219	A	G	0.556539	0.793681	0.00994485	1e-200	31462	0.243215	10110.6
CARD8	rs10406631	19	48686396	A	C	0.126633	-0.371604	0.0176212	1.01205e-98	31343	0.0931774	3220.34
CARD8	rs10408430	19	48769139	C	T	0.78023	0.0899179	0.0143531	3.73302e-10	30688	0.136573	4853.78
CARD8	rs10500299	19	48722180	T	C	0.278402	0.614026	0.0122318	1e-200	31470	0.175179	6683.31
CARD8	rs111624511	19	48691592	T	G	0.354384	0.36478	0.0120581	1e-200	29254	0.190351	6877.21
CARD8	rs113710720	19	48843713	A	G	0.0236564	0.344818	0.0390547	1.05609e-18	26063	0.024538	655.571
CARD8	rs113860391	19	48853941	A	G	0.0550382	0.355167	0.0259261	1.0266e-42	25692	0.0547369	1487.62
CARD8	rs115202326	19	48793540	A	C	0.358096	-0.453991	0.0118112	1e-200	25026	0.222656	7167.66
CARD8	rs11671746	19	48833728	A	G	0.0938852	-0.626352	0.019713	1e-200	26595	0.0882233	2573.13
CARD8	rs117129018	19	48739713	A	C	0.0252086	-0.301396	0.0378829	1.77705e-15	24755	0.0273776	696.752
CARD8	rs117169410	19	48816109	T	C	0.0625792	0.301038	0.0244422	7.40969e-35	26162	0.0601333	1673.73
CARD8	rs117423531	19	48684638	A	C	0.0180482	0.268466	0.0446505	1.8257e-09	27661	0.0178104	501.552
CARD8	rs117855218	19	48755678	C	T	0.0524039	0.201135	0.0266549	4.49469e-14	28094	0.0477092	1407.39
CARD8	rs117952307	19	48703032	T	C	0.0337283	-1.04654	0.0317698	1e-200	31026	0.0309452	990.702
CARD8	rs11878951	19	48792490	C	T	0.151409	-0.312632	0.0163944	4.53524e-81	31022	0.10709	3720.33
CARD8	rs12984929	19	48745309	T	G	0.420986	-0.423822	0.0115151	1e-200	31141	0.194961	7541.13
CARD8	rs138019197	19	48780244	A	G	0.014347	-0.408539	0.0499315	2.7874e-16	11187	0.0346129	401.027
CARD8	rs1421673	19	48757608	C	T	0.186792	0.254222	0.0151202	1.95344e-63	31353	0.12243	4373.78
CARD8	rs142751274	19	48723949	C	T	0.0177579	0.38703	0.0449471	7.26775e-18	19294	0.0250134	494.939
CARD8	rs142959513	19	48783112	T	C	0.0194877	0.33618	0.0429634	5.08511e-15	29415	0.0180846	541.718
CARD8	rs146323828	19	48700477	T	C	0.0133753	0.544914	0.051607	4.62488e-26	18271	0.0201366	375.435
CARD8	rs149478741	19	48718401	A	G	0.0456451	0.41702	0.0282994	3.7853e-49	27766	0.0430356	1248.57
CARD8	rs149813215	19	48616434	A	G	0.0287852	0.435704	0.0354067	8.45084e-35	25514	0.0303166	797.618
CARD8	rs150017460	19	48774179	C	T	0.0146868	0.451932	0.0493295	5.12271e-20	15867	0.0252457	410.896
CARD8	rs17589988	19	48758805	G	A	0.0718124	0.214847	0.0229819	8.89816e-21	27566	0.0642695	1893.2
CARD8	rs1799269	19	48856585	C	A	0.951806	0.376666	0.0276076	2.19786e-42	25517	0.0489033	1311.92
CARD8	rs184585491	19	48631608	A	G	0.0162326	0.367522	0.0469965	5.28202e-15	5452	0.0766773	452.595
CARD8	rs191493303	19	48834349	A	G	0.0320717	0.770734	0.0331514	1.46218e-119	27451	0.0320831	909.839
CARD8	rs2292112	19	48799716	G	A	0.680478	-0.337162	0.0124445	1.19124e-161	31385	0.170635	6456.8
CARD8	rs251698	19	48612191	A	C	0.972792	-0.352555	0.0364627	4.09166e-22	24524	0.0297572	752.085
CARD8	rs28549163	19	48645384	A	C	0.0228276	-0.315092	0.0397617	2.28876e-15	29327	0.0211123	632.471
CARD8	rs34077037	19	48732646	A	G	0.0265318	-0.605741	0.0366813	2.92887e-61	30811	0.0235534	743.16
CARD8	rs34632751	19	48715196	C	T	0.0274059	-0.731803	0.0359308	3.28171e-92	25550	0.0294242	774.519
CARD8	rs35446263	19	48731451	C	A	0.0199749	-0.363582	0.0424284	1.0404e-17	20005	0.027018	555.448
CARD8	rs3730865	19	48660511	G	A	0.024562	0.309025	0.0383634	7.94877e-16	22897	0.0288195	679.404
CARD8	rs3730920	19	48652069	C	T	0.055821	-0.156597	0.0258915	1.46288e-09	31025	0.0458753	1491.62
CARD8	rs41540714	19	48637510	A	G	0.0198694	-0.619129	0.0423296	1.9059e-48	24615	0.0221705	558.054
CARD8	rs41562612	19	48621335	A	G	0.047976	-0.310919	0.0277257	3.47296e-29	26403	0.0469564	1300.77
CARD8	rs4802448	19	48735287	G	A	0.674527	-0.483255	0.0120336	1e-200	31470	0.17995	6905.28
CARD8	rs4802457	19	48770567	G	A	0.210192	0.275297	0.0144225	3.17687e-81	31470	0.13252	4807.19
CARD8	rs4893	19	48833608	G	A	0.0392235	-0.672448	0.0301322	2.54683e-110	26162	0.0403979	1101.3
CARD8	rs55684312	19	48723906	T	C	0.0313858	0.776911	0.033503	5.8479e-119	27642	0.0312239	890.843
CARD8	rs62131004	19	48685566	A	G	0.0847295	-0.544048	0.020876	1.00925e-149	25692	0.081989	2294.41
CARD8	rs62131031	19	48705354	A	G	0.206678	-0.786532	0.0131232	1e-200	31141	0.157157	5806.21
CARD8	rs6509371	19	48778198	A	G	0.446948	-0.142414	0.0119109	5.99653e-33	31269	0.183955	7048.28
CARD8	rs7249345	19	48711168	T	A	0.888392	0.383146	0.0186243	4.85065e-94	30688	0.0858769	2882.78
CARD8	rs7257947	19	48764460	G	A	0.256852	0.321448	0.0133514	4.45656e-128	26274	0.175945	5609.36
CARD8	rs73942211	19	48765879	A	G	0.276445	-0.412594	0.0128466	1e-200	31340	0.162017	6058.93
CARD8	rs75439715	19	48643746	T	C	0.0189343	-0.604141	0.0433717	4.18697e-44	23478	0.0221413	531.557
CARD8	rs75734088	19	48789612	A	G	0.015353	-0.571849	0.0481671	1.65082e-32	23587	0.0179458	430.985
CARD8	rs76246712	19	48712880	A	G	0.0679667	0.5729	0.0231504	3.35738e-135	27681	0.0631497	1865.74
CARD8	rs76390522	19	48814737	A	G	0.0413991	-0.199608	0.0298293	2.20445e-11	31021	0.0349625	1123.79
CARD8	rs76943791	19	48678915	G	A	0.0346368	0.362223	0.0324053	5.23721e-29	25114	0.0365333	952.211
CARD8	rs77955899	19	48721248	G	A	0.0165297	0.623517	0.046384	3.41193e-41	19955	0.0227621	464.751
CARD8	rs79224681	19	48661293	G	A	0.022527	0.404858	0.0399639	4.04203e-24	20168	0.0301109	626.068
CARD8	rs79445640	19	48746087	G	A	0.014728	-0.679195	0.0490758	1.46622e-43	18390	0.0220794	415.162
CARD8	rs80249360	19	48691242	C	T	0.0206833	0.31925	0.0417326	2.0128e-14	18326	0.0303797	574.119
CARD8	rs8100261	19	48655759	C	T	0.543181	-0.329699	0.0116214	4.74242e-177	31470	0.190467	7403.81

## Sheet: Main results of all MR analysis
Table S4c. Main results of all MR analysis
outcome	exposure	method	nsnp	b	se	pval	lo_ci	up_ci	or	or_lci95	or_uci95
Knee osteoarthritis	CASP1	MR Egger	8	-0.0396636	0.0361024	0.314044	-0.110424	0.0310972	0.961113	0.895454	1.03159
Knee osteoarthritis	CASP1	Weighted median	8	-0.0218978	0.0251073	0.383116	-0.0711081	0.0273125	0.97834	0.931361	1.02769
Knee osteoarthritis	CASP1	Inverse variance weighted	8	-0.0166319	0.0216828	0.443047	-0.0591302	0.0258663	0.983506	0.942584	1.0262
Knee osteoarthritis	CASP1	Simple mode	8	-0.0195573	0.0397546	0.637805	-0.0974764	0.0583617	0.980633	0.907124	1.0601
Knee osteoarthritis	CASP1	Weighted mode	8	-0.0215639	0.0265095	0.442752	-0.0735225	0.0303948	0.978667	0.929115	1.03086
Knee osteoarthritis	CARD17	MR Egger	15	-0.0454848	0.0206079	0.0458902	-0.0858762	-0.00509337	0.955534	0.917708	0.99492
Knee osteoarthritis	CARD17	Weighted median	15	-0.0226391	0.0166744	0.174552	-0.0553209	0.0100426	0.977615	0.946182	1.01009
Knee osteoarthritis	CARD17	Inverse variance weighted	15	-0.0256499	0.0132138	0.0522403	-0.051549	0.000249106	0.974676	0.949757	1.00025
Knee osteoarthritis	CARD17	Simple mode	15	-0.0206511	0.0248639	0.420158	-0.0693843	0.0280821	0.979561	0.932968	1.02848
Knee osteoarthritis	CARD17	Weighted mode	15	-0.022251	0.0168679	0.208293	-0.0553121	0.0108101	0.977995	0.94619	1.01087
Knee osteoarthritis	CARD18	MR Egger	13	-0.0375694	0.020299	0.091214	-0.0773554	0.00221653	0.963128	0.925561	1.00222
Knee osteoarthritis	CARD18	Weighted median	13	-0.0227259	0.0169059	0.178864	-0.0558615	0.0104096	0.97753	0.94567	1.01046
Knee osteoarthritis	CARD18	Inverse variance weighted	13	-0.0271306	0.0136034	0.0461091	-0.0537933	-0.000467871	0.973234	0.947628	0.999532
Knee osteoarthritis	CARD18	Simple mode	13	-0.0230318	0.0267314	0.405795	-0.0754253	0.0293617	0.977231	0.927349	1.0298
Knee osteoarthritis	CARD18	Weighted mode	13	-0.026377	0.0183627	0.176431	-0.0623678	0.00961385	0.973968	0.939537	1.00966
Knee osteoarthritis	CARD8	MR Egger	58	-0.0135307	0.0112914	0.235838	-0.0356618	0.00860036	0.98656	0.964967	1.00864
Knee osteoarthritis	CARD8	Weighted median	58	-0.0211167	0.00681406	0.00194184	-0.0344722	-0.00776112	0.979105	0.966115	0.992269
Knee osteoarthritis	CARD8	Inverse variance weighted	58	-0.0186878	0.00469316	6.83591e-05	-0.0278864	-0.00948922	0.981486	0.972499	0.990556
Knee osteoarthritis	CARD8	Simple mode	58	-0.0168698	0.0114699	0.146848	-0.0393507	0.00561121	0.983272	0.961413	1.00563
Knee osteoarthritis	CARD8	Weighted mode	58	-0.0194951	0.00706413	0.00776562	-0.0333408	-0.00564941	0.980694	0.967209	0.994367
hip osteoarthritis	CASP1	MR Egger	8	-0.0418913	0.0616868	0.522396	-0.162798	0.0790149	0.958974	0.849763	1.08222
hip osteoarthritis	CASP1	Weighted median	8	0.0100807	0.0329132	0.759389	-0.054429	0.0745905	1.01013	0.947026	1.07744
hip osteoarthritis	CASP1	Inverse variance weighted	8	0.00156568	0.0365785	0.965858	-0.0701283	0.0732596	1.00157	0.932274	1.07601
hip osteoarthritis	CASP1	Simple mode	8	0.0292184	0.0702422	0.689891	-0.108456	0.166893	1.02965	0.897218	1.18163
hip osteoarthritis	CASP1	Weighted mode	8	0.0127411	0.0335311	0.715229	-0.05298	0.0784621	1.01282	0.948399	1.08162
hip osteoarthritis	CARD17	MR Egger	15	-0.021025	0.02672	0.44547	-0.0733963	0.0313462	0.979194	0.929233	1.03184
hip osteoarthritis	CARD17	Weighted median	15	0.00489227	0.0218189	0.822585	-0.0378728	0.0476573	1.0049	0.962835	1.04881
hip osteoarthritis	CARD17	Inverse variance weighted	15	0.0031795	0.0173901	0.854928	-0.0309051	0.0372641	1.00318	0.969568	1.03797
hip osteoarthritis	CARD17	Simple mode	15	0.0205225	0.0311177	0.520268	-0.0404681	0.0815132	1.02073	0.96034	1.08493
hip osteoarthritis	CARD17	Weighted mode	15	0.0054281	0.0201374	0.791436	-0.0340412	0.0448974	1.00544	0.966532	1.04592
hip osteoarthritis	CARD18	MR Egger	13	-0.0067397	0.0254979	0.796417	-0.0567156	0.0432362	0.993283	0.944863	1.04418
hip osteoarthritis	CARD18	Weighted median	13	0.00487452	0.0213039	0.819018	-0.0368811	0.0466302	1.00489	0.963791	1.04773
hip osteoarthritis	CARD18	Inverse variance weighted	13	0.00870442	0.0170863	0.610444	-0.0247847	0.0421936	1.00874	0.97552	1.0431
hip osteoarthritis	CARD18	Simple mode	13	0.0147116	0.0289339	0.620352	-0.0419988	0.0714219	1.01482	0.958871	1.07403
hip osteoarthritis	CARD18	Weighted mode	13	0.00348379	0.0216018	0.874561	-0.0388557	0.0458232	1.00349	0.96189	1.04689
hip osteoarthritis	CARD8	MR Egger	58	-0.0116107	0.0141799	0.416364	-0.0394032	0.0161819	0.988456	0.961363	1.01631
hip osteoarthritis	CARD9	Weighted median	58	-0.0163789	0.00887164	0.0648621	-0.0337673	0.00100952	0.983755	0.966796	1.00101
hip osteoarthritis	CARD10	Inverse variance weighted	58	-0.0217278	0.00590069	0.000231196	-0.0332931	-0.0101624	0.978507	0.967255	0.989889
hip osteoarthritis	CARD11	Simple mode	58	-0.0391049	0.0124213	0.00261376	-0.0634507	-0.014759	0.96165	0.93852	0.985349
hip osteoarthritis	CARD12	Weighted mode	58	-0.0147332	0.00906593	0.109654	-0.0325025	0.003036	0.985375	0.96802	1.00304
Crohn's disease	CASP1	MR Egger	7	0.321594	0.164939	0.108701	-0.00168556	0.644874	1.37932	0.998316	1.90575
Crohn's disease	CASP1	Weighted median	7	0.0991482	0.0783344	0.205619	-0.0543873	0.252684	1.10423	0.947065	1.28748
Crohn's disease	CASP1	Inverse variance weighted	7	0.115634	0.0575948	0.0446727	0.00274863	0.22852	1.12259	1.00275	1.25674
Crohn's disease	CASP1	Simple mode	7	0.0678874	0.115233	0.577264	-0.157969	0.293743	1.07024	0.853877	1.34144
Crohn's disease	CASP1	Weighted mode	7	0.0883997	0.0872709	0.350183	-0.0826513	0.259451	1.09242	0.920672	1.29622
Rheumatoid arthritis	CASP1	MR Egger	8	0.0815837	0.0588233	0.214792	-0.03371	0.196877	1.085	0.966852	1.21759
Rheumatoid arthritis	CASP1	Weighted median	8	0.0287752	0.040384	0.47613	-0.0503774	0.107928	1.02919	0.950871	1.11397
Rheumatoid arthritis	CASP1	Inverse variance weighted	8	0.0321009	0.035682	0.368312	-0.0378357	0.102038	1.03262	0.962871	1.10743
Rheumatoid arthritis	CASP1	Simple mode	8	-0.0662573	0.0856421	0.464457	-0.234116	0.101601	0.93589	0.79127	1.10694
Rheumatoid arthritis	CASP1	Weighted mode	8	0.0307403	0.0460581	0.525884	-0.0595335	0.121014	1.03122	0.942204	1.12864
Knee osteoarthritis	CASP1(±100bp）	MR Egger	3	-0.102576	0.149521	0.617206	-0.395637	0.190485	0.902509	0.673251	1.20984
Knee osteoarthritis	CASP1(±100bp）	Weighted median	3	-0.0184569	0.0515113	0.720113	-0.119419	0.0825052	0.981712	0.887436	1.086
Knee osteoarthritis	CASP1(±100bp）	Inverse variance weighted	3	-0.0369985	0.0466886	0.428097	-0.128508	0.0545111	0.963678	0.879406	1.05602
Knee osteoarthritis	CASP1(±100bp）	Simple mode	3	-0.0189294	0.061963	0.788852	-0.140377	0.102518	0.981249	0.869031	1.10796
Knee osteoarthritis	CASP1(±100bp）	Weighted mode	3	-0.0176851	0.0503638	0.759018	-0.116398	0.0810278	0.98247	0.890121	1.0844

## Sheet: Pleiotropy analysis
Table S4d. Pleiotropy analysis of all MR results
outcome	exposure	egger_intercept	se	pval
Knee osteoarthritis	CASP1	0.00688523	0.00862939	0.455348
Knee osteoarthritis	CARD17	0.00784282	0.00625292	0.231829
Knee osteoarthritis	CARD18	0.00430658	0.00621567	0.502764
Knee osteoarthritis	CARD8	-0.00257055	0.00511899	0.617524
Hip osteoarthritis	CASP1	0.0130367	0.0147689	0.411357
Hip osteoarthritis	CARD17	0.00957146	0.0081027	0.258656
Hip osteoarthritis	CARD18	0.00634989	0.00778156	0.431806
Hip osteoarthritis	CARD8	-0.00504174	0.00642548	0.435967
Crohn's disease	CASP1	-0.0357945	0.0268609	0.240166
Rheumatoid arthritis	CASP1	-0.0142078	0.0134877	0.332721
Knee osteoarthritis	CASP1(±100bp）	0.0119457	0.0256585	0.722611

## Sheet: heterogeneity analysis
Table S4e. heterogeneity analysis of all MR results
outcome	exposure	method	Q	Q_df	Q_pval
Knee osteoarthritis	CASP1	MR Egger	2.26629	6	0.893652
Knee osteoarthritis	CASP1	Inverse variance weighted	2.9029	7	0.893837
Knee osteoarthritis	CARD17	MR Egger	5.47246	13	0.963269
Knee osteoarthritis	CARD17	Inverse variance weighted	7.04564	14	0.932938
Knee osteoarthritis	CARD18	MR Egger	6.30825	11	0.852026
Knee osteoarthritis	CARD18	Inverse variance weighted	6.7883	12	0.871281
Knee osteoarthritis	CARD8	MR Egger	37.7302	56	0.970999
Knee osteoarthritis	CARD8	Inverse variance weighted	37.9823	57	0.975318
Hip osteoarthritis	CASP1	MR Egger	11.1127	6	0.0849544
Hip osteoarthritis	CASP1	Inverse variance weighted	12.5559	7	0.0836977
Hip osteoarthritis	CARD17	MR Egger	13.824	13	0.386358
Hip osteoarthritis	CARD17	Inverse variance weighted	15.3078	14	0.357444
Hip osteoarthritis	CARD18	MR Egger	7.36829	11	0.768523
Hip osteoarthritis	CARD18	Inverse variance weighted	8.03418	12	0.782454
Hip osteoarthritis	CARD8	MR Egger	28.0644	56	0.999343
Hip osteoarthritis	CARD8	Inverse variance weighted	28.68	57	0.999371
Crohn's disease	CASP1	MR Egger	3.42221	5	0.635189
Crohn's disease	CASP1	Inverse variance weighted	5.19801	6	0.51868
Knee osteoarthritis	CASP1(±100bp）	MR Egger	1.15416	1	0.282679
Knee osteoarthritis	CASP1(±100bp）	Inverse variance weighted	1.40433	2	0.495511
Rheumatoid arthritis	CASP1	MR Egger	6.67242	6	0.352207
Rheumatoid arthritis	CASP1	Inverse variance weighted	7.90641	7	0.340919
