# Supplementary material for: Targeting Caspase-1 in osteoarthritis: multi-omics insights into the effects of VX-765 on human chondrocyte function and phenotype
Source: Front Immunol. 2025 Oct 3;16:1677801. doi: 10.3389/fimmu.2025.1677801 (PMC12532135; doi:10.3389/fimmu.2025.1677801)
Supplement: Supplementary file 7 [file Table5.xlsx]

## Sheet: coefficient of variation (CV) 
coefficient of variation (CV) of the VX-765 response
category	test		Mean	SD	CV
OA	caspase-1 activity	VX765_response（no TNF-α）	-231.7	73.6958	0.318066
OA	caspase-1 activity	VX765_response（with TNF-α）	-408.7	145.494	0.355992
NON-OA	caspase-1 activity	VX765_response（no TNF-α）	-258.6	111.368	0.430659
NON-OA	caspase-1 activity	VX765_response（with TNF-α）	-311.4	167.886	0.539131
OA	cell viability	VX765_response（no TNF-α）	0.00172	0.00581943	3.38339
OA	cell viability	VX765_response（with TNF-α）	0.01318	0.0151202	1.14721
NON-OA	cell viability	VX765_response（no TNF-α）	-0.00346	0.00949779	2.74503
NON-OA	cell viability	VX765_response（with TNF-α）	0.02487	0.0363105	1.46001
OA	proliferation	VX765_response（no TNF-α）	0.209447	0.263137	1.25634
OA	proliferation	VX765_response（with TNF-α）	-0.109722	0.14223	1.29627
NON-OA	proliferation	VX765_response（no TNF-α）	0.039117	0.100714	2.57469
NON-OA	proliferation	VX765_response（with TNF-α）	0.0405752	0.222069	5.47302
OA	senescence	VX765_response（no TNF-α）	-1.19215e+06	1.98805e+06	1.66762
OA	senescence	VX765_response（with TNF-α）	-2.18983e+06	6.35394e+06	2.90157
NON-OA	senescence	VX765_response（no TNF-α）	-5.08336e+06	1.4984e+06	0.294765
NON-OA	senescence	VX765_response（with TNF-α）	-8.66211e+06	4.92042e+06	0.568039
OA	migration	VX765_response（no TNF-α）	4.5075	2.97261	0.659481
OA	migration	VX765_response（with TNF-α）	15.094	15.5157	1.02794
NON-OA	migration	VX765_response（no TNF-α）	6.25999	7.58234	1.21124
NON-OA	migration	VX765_response（with TNF-α）	11.5775	14.1359	1.22098
