# Supplementary material for: Targeting Caspase-1 in osteoarthritis: multi-omics insights into the effects of VX-765 on human chondrocyte function and phenotype
Source: Front Immunol. 2025 Oct 3;16:1677801. doi: 10.3389/fimmu.2025.1677801 (PMC12532135; doi:10.3389/fimmu.2025.1677801)
Supplement: Supplementary file 8 [file Table6.xlsx]

## Sheet: OA_CH_VX765.vs.OA_CH.diff_prot
Protein	Description	Gene	treated_VX765_1	treated_VX765_3	treated_VX765_4	control_rep_1	control_rep_3	control_rep_4	OA_CH_VX765.vs.OA_CH FC	OA_CH_VX765.vs.OA_CH Pvalue	OA_CH_VX765.vs.OA_CH log2FC	OA_CH_VX765.vs.OA_CH UP.DOWN	GO_NUM	GO_Description	KEGG_Description	KEGG_EC	KEGG_ko	KOGs_Function_Description	KOGs_Function_Class	KOGs_Class_Description	IPR_Term	Subcellular_localization	TF_family
A6NDU8	RAB7A-interacting MON1-CCZ1 complex subunit 1	RIMOC1	15614	15057.3	14738.9	12526.4	12973.5	11510.4	1.22696	0.00509308	0.295091	up	--	--	--	--	--	--	--	--	--	--	--
A6NNL5	Uncharacterized protein C15orf61	C15orf61	1839.7	0	2428.54	5112.22	4926.94	4660.78	0.435536	0.0021392	-1.19914	down	--	--	--	--	--	--	--	--	IPR029245 [Protein of unknown function DUF4528]	--	--
A6PVI3	Nuclear cap-binding protein subunit 2-like	NCBP2L	0	24799.2	24803.3	0	35991.8	37714.8	0.672972	0.04543	-0.571383	down	1	Molecular Function:nucleic acid binding (GO:0003676)	nuclear cap-binding protein subunit 2	--	ko03013 RNA transport ko03015 mRNA surveillance pathway ko03040 Spliceosome	Nuclear cap-binding protein complex, subunit CBP20 (RRM superfamily)	A	RNA processing and modification ;	IPR000504 [RNA recognition motif domain]	--	--
C9J7I0	UBAP1-MVB12-associated (UMA)-domain containing protein 1	UMAD1	14905.8	12117.5	11540.5	6127.2	8027.11	9460.28	1.63305	0.0245947	0.707567	up	--	--	--	--	--	--	--	--	--	--	--
E9PAV3	Nascent polypeptide-associated complex subunit alpha, muscle-specific form	NACA	235818	203794	230537	194626	170850	189792	1.20689	0.0356155	0.271298	up	--	--	nascent polypeptide-associated complex subunit alpha	--	--	Transcription factor containing NAC and TS-N domains	K	Transcription ;	IPR002715 [Nascent polypeptide-associated complex NAC domain]	nucleus protein	--
O00483	Cytochrome c oxidase subunit NDUFA4	NDUFA4	122928	121853	123155	87423.5	103184	89068.7	1.31558	0.0270616	0.395696	up	--	--	NADH dehydrogenase (ubiquinone) 1 alpha subcomplex subunit 4	--	ko00190 Oxidative phosphorylation ko01100 Metabolic pathways ko04723 Retrograde endocannabinoid signaling ko04932 Non-alcoholic fatty liver disease (NAFLD) ko05010 Alzheimer's disease ko05012 Parkinson's disease ko05016 Huntington's disease	--	--	--	IPR010530 [NADH-ubiquinone reductase complex 1 MLRQ subunit]	mitochondrion protein	--
O14879	Interferon-induced protein with tetratricopeptide repeats 3	IFIT3	43932.4	46248.4	60698.6	25071.7	35278.5	21454.3	1.84439	0.0261525	0.883144	up	1	Molecular Function:protein binding (GO:0005515)	--	--	--	FOG: TPR repeat	R	General function prediction only ;	IPR019734 [Tetratricopeptide repeat]	--	--
O15379	Histone deacetylase 3	HDAC3	11380.7	16233.2	16581.9	10586.6	7952.2	8162.35	1.6552	0.0361225	0.727008	up	--	--	histone deacetylase 3	3.5.1.98	ko04919 Thyroid hormone signaling pathway ko05034 Alcoholism ko05165 Human papillomavirus infection ko05203 Viral carcinogenesis	Histone deacetylase complex, catalytic component RPD3	B	Chromatin structure and dynamics ;	IPR023801 [Histone deacetylase domain]	nucleus protein	--
O15514	DNA-directed RNA polymerase II subunit RPB4	POLR2D	4072.75	5239.05	5189.83	0	6568.93	6848.47	0.720538	0.0335623	-0.472853	down	1	Molecular Function:DNA-directed 5'-3' RNA polymerase activity (GO:0003899)	DNA-directed RNA polymerase II subunit RPB4	--	ko00230 Purine metabolism ko00240 Pyrimidine metabolism ko01100 Metabolic pathways ko03020 RNA polymerase ko05016 Huntington's disease ko05169 Epstein-Barr virus infection	RNA polymerase II, fourth largest subunit	K	Transcription ;	IPR005574 [RNA polymerase II, Rpb4]	--	--
O43159	Ribosomal RNA-processing protein 8	RRP8	5362.75	6412.66	5084.93	3009.88	1422.1	3906.19	2.02207	0.0268435	1.01583	up	2	Cellular Component:nucleolus (GO:0005730),Molecular Function:methyltransferase activity (GO:0008168)	ribosomal RNA-processing protein 8	2.1.1.287	--	Predicted RNA methylase involved in rRNA processing	A	RNA processing and modification ;	IPR007823 [Ribosomal RNA processing protein 8]	nucleus protein	--
O43310	CBP80/20-dependent translation initiation factor	CTIF	20361	24886.2	18734.7	15709.2	16572.7	13094.8	1.41002	0.0428129	0.495711	up	2	Molecular Function:RNA binding (GO:0003723),Molecular Function:protein binding (GO:0005515)	--	--	--	MIF4G domain-containing protein	J	Translation, ribosomal structure and biogenesis ;	IPR003890 [MIF4G-like, type 3]	--	--
O43314	Inositol hexakisphosphate and diphosphoinositol-pentakisphosphate kinase 2	PPIP5K2	12986.8	12084.6	12644	15720	15752.9	16660.1	0.783566	0.00101611	-0.351873	down	1	Molecular Function:acid phosphatase activity (GO:0003993)	inositol-hexakisphosphate/diphosphoinositol-pentakisphosphate 1-kinase	2.7.4.24	ko04070 Phosphatidylinositol signaling system	Arp2/3 complex-interacting protein VIP1/Asp1, involved in regulation of actin cytoskeleton	Z	Cytoskeleton ;	IPR000560 [Histidine phosphatase superfamily, clade-2]	--	--
O43464	Serine protease HTRA2, mitochondrial	HTRA2	3056.84	4493.95	5607.1	8507.01	9409.04	8800.35	0.492502	0.0045044	-1.0218	down	1	Molecular Function:protein binding (GO:0005515)	HtrA serine peptidase 2	3.4.21.108	ko04210 Apoptosis ko04215 Apoptosis - multiple species ko05012 Parkinson's disease	Serine protease	O	Posttranslational modification, protein turnover, chaperones ;	IPR001478 [PDZ domain]	mitochondrion protein	--
O43716	Glutamyl-tRNA(Gln) amidotransferase subunit C, mitochondrial	GATC	12155.7	12350.4	17063.1	9936.46	8966.64	8159.87	1.53602	0.0454458	0.619197	up	1	Biological Process:regulation of translational fidelity (GO:0006450)	--	--	ko00970 Aminoacyl-tRNA biosynthesis ko01100 Metabolic pathways	Mitochondrial DNA polymerase accessory subunit	L	Replication, recombination and repair ;	IPR003837 [Glu-tRNAGln amidotransferase C subunit]	--	--
O60664	Perilipin-3	PLIN3	391673	418545	379377	343285	321383	324199	1.20299	0.00763871	0.266622	up	--	--	perilipin-3	--	--	--	--	--	IPR004279 [Perilipin]	endosome protein	--
O60671	Cell cycle checkpoint protein RAD1	RAD1	7350.64	0	6977.41	0	3014.6	4488.97	1.9095	0.046247	0.933193	up	1	Cellular Component:nucleus (GO:0005634)	cell cycle checkpoint protein	3.1.11.2	ko04218 Cellular senescence	Checkpoint 9-1-1 complex, RAD1 component	DL	Cell cycle control, cell division, chromosome partitioning ; Replication, recombination and repair ;	IPR003021 [Rad1/Rec1/Rad17]	nucleus protein	--
O75094	Slit homolog 3 protein	SLIT3	13630.9	15858.1	14914.6	12899.2	8561.05	7836.61	1.51564	0.0419989	0.59993	up	1	Molecular Function:protein binding (GO:0005515)	slit 3	--	ko04360 Axon guidance	Extracellular matrix protein slit, contains leucine-rich and EGF-like repeats	WT	Extracellular structures ; Signal transduction mechanisms ;	IPR000372 [Leucine-rich repeat N-terminal domain] ; IPR000483[Cysteine-rich flanking region, C-terminal] ; IPR000742[EGF-like domain] ; IPR001611[Leucine-rich repeat] ; IPR001791[Laminin G domain]	plasma membrane protein	--
O75170	Serine/threonine-protein phosphatase 6 regulatory subunit 2	PPP6R2	22173.6	25584.4	22305.4	19687.5	16861.5	18734.7	1.26734	0.023952	0.341808	up	--	--	serine/threonine-protein phosphatase 6 regulatory subunit 2	--	--	SAP family cell cycle dependent phosphatase-associated protein	D	Cell cycle control, cell division, chromosome partitioning ;	IPR007587 [SIT4 phosphatase-associated protein family]	cytoplasm protein	--
O75208	Ubiquinone biosynthesis protein COQ9, mitochondrial	COQ9	13293.2	16443.8	14836.3	10291.1	11634.5	9024.95	1.44015	0.0183839	0.526216	up	--	--	ubiquinone biosynthesis protein COQ9	--	--	Uncharacterized conserved protein	S	Function unknown ;	IPR013718 [COQ9]	--	--
O76061	Stanniocalcin-2	STC2	40324.7	50986.1	43722.4	63257.1	60487.4	74249.3	0.682007	0.0161494	-0.552141	down	2	Molecular Function:hormone activity (GO:0005179),Cellular Component:extracellular region (GO:0005576)	--	--	--	--	--	--	IPR004978 [Stanniocalcin]	extracell protein	--
O95197	Reticulon-3	RTN3	41477.6	38770	38178.2	46555.9	55562.9	60156.9	0.729781	0.0238779	-0.454465	down	--	--	reticulon-3	--	ko05010 Alzheimer's disease	--	--	--	IPR003388 [Reticulon]	Golgi apparatus protein	--
O95249	Golgi SNAP receptor complex member 1	GOSR1	0	9950.41	9934.93	13461.6	15073.8	17096.2	0.65367	0.0375987	-0.613365	down	--	--	golgi SNAP receptor complex member 1	--	ko04130 SNARE interactions in vesicular transport	SNARE protein GS28	U	Intracellular trafficking, secretion, and vesicular transport ;	--	--	--
O95445	Apolipoprotein M	APOM	34770.1	25489.3	26019.7	61379.3	45337.7	53390.4	0.538883	0.0111937	-0.891955	down	--	--	--	--	--	--	--	--	IPR022734 [Apolipoprotein M]	extracell protein	--
O95985	DNA topoisomerase 3-beta-1	TOP3B	3986.64	5808.68	7201.69	0	10785.6	9513.37	0.558224	0.0403241	-0.841084	down	3	Molecular Function:DNA binding (GO:0003677),Molecular Function:DNA topoisomerase activity (GO:0003916),Biological Process:DNA topological change (GO:0006265)	DNA topoisomerase III	5.99.1.2	ko03440 Homologous recombination ko03460 Fanconi anemia pathway	DNA topoisomerase III beta	L	Replication, recombination and repair ;	IPR006171 [TOPRIM domain] ; IPR013497[DNA topoisomerase, type IA, central]	--	--
P00492	Hypoxanthine-guanine phosphoribosyltransferase	HPRT1	113703	112216	109075	133725	144413	131629	0.817522	0.0039969	-0.29067	down	1	Biological Process:nucleoside metabolic process (GO:0009116)	hypoxanthine phosphoribosyltransferase	2.4.2.8	ko00230 Purine metabolism ko00983 Drug metabolism - other enzymes ko01100 Metabolic pathways	Hypoxanthine-guanine phosphoribosyltransferase	F	Nucleotide transport and metabolism ;	IPR000836 [Phosphoribosyltransferase domain]	cytoplasm protein	--
P00519	Tyrosine-protein kinase ABL1	ABL1	9446.42	7115.83	7758.99	6287.08	5905.58	4827.16	1.429	0.0413712	0.515001	up	5	Molecular Function:protein kinase activity (GO:0004672),Molecular Function:non-membrane spanning protein tyrosine kinase activity (GO:0004715),Molecular Function:protein binding (GO:0005515),Molecular Function:ATP binding (GO:0005524),Biological Process:protein phosphorylation (GO:0006468)	abelson tyrosine-protein kinase 1	2.7.10.2	ko04012 ErbB signaling pathway ko04014 Ras signaling pathway ko04110 Cell cycle ko04360 Axon guidance ko04722 Neurotrophin signaling pathway ko05130 Pathogenic Escherichia coli infection ko05131 Shigellosis ko05200 Pathways in cancer ko05206 MicroRNAs in cancer ko05220 Chronic myeloid leukemia ko05416 Viral myocarditis	Protein tyrosine kinase	T	Signal transduction mechanisms ;	IPR000980 [SH2 domain] ; IPR001245[Serine-threonine/tyrosine-protein kinase catalytic domain] ; IPR001452[SH3 domain] ; IPR015015[F-actin binding]	nucleus protein	--
P01130	Low-density lipoprotein receptor	LDLR	6712.04	9133.07	5588.27	12085.9	10787.8	10075.2	0.650504	0.0329514	-0.620371	down	2	Molecular Function:calcium ion binding (GO:0005509),Molecular Function:protein binding (GO:0005515)	low-density lipoprotein receptor	--	ko04144 Endocytosis ko04913 Ovarian steroidogenesis ko04925 Aldosterone synthesis and secretion ko04976 Bile secretion ko04979 Cholesterol metabolism ko05145 Toxoplasmosis ko05160 Hepatitis C	Low-density lipoprotein receptors containing Ca2+-binding EGF-like domains	T	Signal transduction mechanisms ;	IPR000033 [LDLR class B repeat] ; IPR001881[EGF-like calcium-binding domain] ; IPR002172[Low-density lipoprotein (LDL) receptor class A repeat]	plasma membrane protein	--
P02533	Keratin, type I cytoskeletal 14	KRT14	20782.2	25314.7	19434.3	39745.7	0	39246.8	0.553059	0.00461626	-0.854496	down	2	Molecular Function:structural molecule activity (GO:0005198),Cellular Component:intermediate filament (GO:0005882)	type I keratin, acidic	--	--	--	--	--	IPR001664 [Intermediate filament protein]	cytoskeleton protein	--
P05121	Plasminogen activator inhibitor 1	SERPINE1	122799	130528	113968	174356	158419	209894	0.676831	0.0214784	-0.563132	down	--	--	plasminogen activator inhibitor 1	--	ko04066 HIF-1 signaling pathway ko04115 p53 signaling pathway ko04218 Cellular senescence ko04371 Apelin signaling pathway ko04390 Hippo signaling pathway ko04610 Complement and coagulation cascades ko04933 AGE-RAGE signaling pathway in diabetic complications ko05142 Chagas disease (American trypanosomiasis)	Serpin	V	Defense mechanisms ;	IPR023796 [Serpin domain]	extracell protein	--
P05546	Heparin cofactor 2	SERPIND1	119880	153749	192154	266232	207311	305580	0.59783	0.0418552	-0.742192	down	--	--	heparin cofactor II	--	ko04610 Complement and coagulation cascades	Serpin	V	Defense mechanisms ;	IPR023796 [Serpin domain]	cytoplasm protein	--
P06132	Uroporphyrinogen decarboxylase	UROD	166073	166283	156805	198040	195983	202831	0.819565	0.000648967	-0.28707	down	2	Molecular Function:uroporphyrinogen decarboxylase activity (GO:0004853),Biological Process:porphyrin-containing compound biosynthetic process (GO:0006779)	uroporphyrinogen decarboxylase	4.1.1.37	ko00860 Porphyrin and chlorophyll metabolism ko01100 Metabolic pathways	Uroporphyrinogen decarboxylase	H	Coenzyme transport and metabolism ;	IPR000257 [Uroporphyrinogen decarboxylase (URO-D)]	cytoplasm protein	--
P06703	Protein S100-A6	S100A6	4.67721e+06	4.4387e+06	4.32747e+06	6101070	5.56836e+06	6.59124e+06	0.736193	0.00682669	-0.441843	down	--	--	--	--	--	--	--	--	IPR013787 [S100/CaBP-9k-type, calcium binding, subdomain]	nucleus protein	--
P07204	Thrombomodulin	THBD	3869.76	0	2672.11	13720.8	0	15169.6	0.226438	0.00700017	-2.14281	down	3	Molecular Function:transmembrane signaling receptor activity (GO:0004888),Molecular Function:calcium ion binding (GO:0005509),Cellular Component:integral component of membrane (GO:0016021)	thrombomodulin	--	ko04610 Complement and coagulation cascades ko04933 AGE-RAGE signaling pathway in diabetic complications ko05418 Fluid shear stress and atherosclerosis	--	--	--	IPR001304 [C-type lectin-like] ; IPR001881[EGF-like calcium-binding domain] ; IPR015149[Thrombomodulin-like, EGF-like] ; IPR026823[Complement Clr-like EGF domain]	extracell protein	--
P09914	Interferon-induced protein with tetratricopeptide repeats 1	IFIT1	66321.5	68263.2	72839.7	34826.4	45018.3	30333.9	1.88262	0.00241939	0.912741	up	1	Molecular Function:protein binding (GO:0005515)	interferon-induced protein with tetratricopeptide repeats 1	--	ko05160 Hepatitis C ko05168 Herpes simplex infection	FOG: TPR repeat	R	General function prediction only ;	IPR019734 [Tetratricopeptide repeat]	--	--
P0C0S8	Histone H2A type 1	H2AC11	1.7854e+06	1.61114e+06	1.38245e+06	2166830	2.06772e+06	2.29773e+06	0.731597	0.0121566	-0.450879	down	1	Molecular Function:DNA binding (GO:0003677)	histone H2A	--	ko04217 Necroptosis ko05034 Alcoholism ko05322 Systemic lupus erythematosus	Histone 2A	B	Chromatin structure and dynamics ;	IPR007125 [Histone H2A/H2B/H3] ; IPR032454[Histone H2A, C-terminal domain]	nucleus protein	--
P11169	Solute carrier family 2, facilitated glucose transporter member 3	SLC2A3	30761.3	32796	27854.9	50832.4	41337.9	53729.2	0.626543	0.0105605	-0.674514	down	3	Cellular Component:integral component of membrane (GO:0016021),Molecular Function:transmembrane transporter activity (GO:0022857),Biological Process:transmembrane transport (GO:0055085)	MFS transporter, SP family, solute carrier family 2 (facilitated glucose transporter), member 3	--	--	Permease of the major facilitator superfamily	G	Carbohydrate transport and metabolism ;	IPR005828 [Major facilitator, sugar transporter-like]	--	--
P14174	Macrophage migration inhibitory factor	MIF	739908	651320	595046	971216	770355	1.07133e+06	0.70613	0.0482683	-0.501995	down	--	--	phenylpyruvate tautomerase	5.3.2.1	ko00350 Tyrosine metabolism ko00360 Phenylalanine metabolism	Macrophage migration inhibitory factor	V	Defense mechanisms ;	IPR001398 [Macrophage migration inhibitory factor]	--	--
P15056	Serine/threonine-protein kinase B-raf	BRAF	13751.8	13246.2	0	5110.85	2600.48	6138.81	2.92394	0.00744389	1.54791	up	4	Molecular Function:protein kinase activity (GO:0004672),Biological Process:protein phosphorylation (GO:0006468),Biological Process:signal transduction (GO:0007165),Biological Process:intracellular signal transduction (GO:0035556)	B-Raf proto-oncogene serine/threonine-protein kinase	2.7.11.1	ko01521 EGFR tyrosine kinase inhibitor resistance ko01522 Endocrine resistance ko04010 MAPK signaling pathway ko04012 ErbB signaling pathway ko04015 Rap1 signaling pathway ko04024 cAMP signaling pathway ko04062 Chemokine signaling pathway ko04068 FoxO signaling pathway ko04150 mTOR signaling pathway ko04270 Vascular smooth muscle contraction ko04510 Focal adhesion ko04650 Natural killer cell medi…	Serine/threonine protein kinase RAF	T	Signal transduction mechanisms ;	IPR001245 [Serine-threonine/tyrosine-protein kinase catalytic domain] ; IPR002219[Protein kinase C-like, phorbol ester/diacylglycerol-binding domain] ; IPR003116[Raf-like Ras-binding]	cytoplasm protein	--
P16403	Histone H1.2	H1-2	19721.4	10812.2	0	43919.3	34401.4	31395.1	0.417446	0.0364274	-1.26034	down	4	Cellular Component:nucleosome (GO:0000786),Molecular Function:DNA binding (GO:0003677),Cellular Component:nucleus (GO:0005634),Biological Process:nucleosome assembly (GO:0006334)	histone H1/5	--	--	Histone H1	B	Chromatin structure and dynamics ;	IPR005818 [Linker histone H1/H5, domain H15]	nucleus protein	--
P17568	NADH dehydrogenase [ubiquinone] 1 beta subcomplex subunit 7	NDUFB7	48862.9	52223	59703.9	45257.2	43313.2	39740.3	1.25313	0.0392727	0.325535	up	3	Molecular Function:NADH dehydrogenase activity (GO:0003954),Cellular Component:mitochondrion (GO:0005739),Molecular Function:NADH dehydrogenase (ubiquinone) activity (GO:0008137)	NADH dehydrogenase (ubiquinone) 1 beta subcomplex subunit 7	--	ko00190 Oxidative phosphorylation ko01100 Metabolic pathways ko04723 Retrograde endocannabinoid signaling ko04932 Non-alcoholic fatty liver disease (NAFLD) ko05010 Alzheimer's disease ko05012 Parkinson's disease ko05016 Huntington's disease	NADH:ubiquinone oxidoreductase, NDUFB7/B18 subunit	C	Energy production and conversion ;	IPR008698 [NADH:ubiquinone oxidoreductase, B18 subunit]	mitochondrion protein	--
P17706	Tyrosine-protein phosphatase non-receptor type 2	PTPN2	8503.06	7447.99	7984.57	2236.64	5194.5	3784.07	2.13421	0.00947808	1.0937	up	2	Molecular Function:protein tyrosine phosphatase activity (GO:0004725),Biological Process:protein dephosphorylation (GO:0006470)	tyrosine-protein phosphatase non-receptor type 2	3.1.3.48	ko04630 Jak-STAT signaling pathway	Protein tyrosine phosphatase	T	Signal transduction mechanisms ;	IPR000242 [PTP type protein phosphatase]	endoplasmic reticulum protein	--
P19320	Vascular cell adhesion protein 1	VCAM1	419978	343681	512169	289543	300015	264305	1.49418	0.0477527	0.579357	up	2	Biological Process:cell adhesion (GO:0007155),Cellular Component:integral component of membrane (GO:0016021)	vascular cell adhesion molecule 1	--	ko04064 NF-kappa B signaling pathway ko04514 Cell adhesion molecules (CAMs) ko04668 TNF signaling pathway ko04670 Leukocyte transendothelial migration ko04933 AGE-RAGE signaling pathway in diabetic complications ko05143 African trypanosomiasis ko05144 Malaria ko05166 HTLV-I infection ko05418 Fluid shear stress and atherosclerosis	--	--	--	IPR008424 [Immunoglobulin C2-set] ; IPR013098[Immunoglobulin I-set] ; IPR013151[Immunoglobulin]	extracell protein	--
P19388	DNA-directed RNA polymerases I, II, and III subunit RPABC1	POLR2E	11017.9	12150.4	8397.52	6398.1	7031.46	7401.66	1.51531	0.0357604	0.599617	up	3	Molecular Function:DNA binding (GO:0003677),Molecular Function:DNA-directed 5'-3' RNA polymerase activity (GO:0003899),Cellular Component:nucleus (GO:0005634)	DNA-directed RNA polymerases I, II, and III subunit RPABC1	--	ko00230 Purine metabolism ko00240 Pyrimidine metabolism ko01100 Metabolic pathways ko03020 RNA polymerase ko04623 Cytosolic DNA-sensing pathway ko05016 Huntington's disease ko05169 Epstein-Barr virus infection	RNA polymerase, 25-kDa subunit (common to polymerases I, II and III)	K	Transcription ;	IPR000783 [RNA polymerase, subunit H/Rpb5 C-terminal] ; IPR005571[RNA polymerase, Rpb5, N-terminal]	--	--
P20042	Eukaryotic translation initiation factor 2 subunit 2	EIF2S2	176929	197128	178397	158679	160274	140495	1.20243	0.0269606	0.26595	up	2	Molecular Function:translation initiation factor activity (GO:0003743),Biological Process:translational initiation (GO:0006413)	translation initiation factor 2 subunit 2	--	ko03013 RNA transport	Translation initiation factor 2, beta subunit (eIF-2beta)	J	Translation, ribosomal structure and biogenesis ;	IPR002735 [Translation initiation factor IF2/IF5]	--	--
P20591	Interferon-induced GTP-binding protein Mx1	MX1	171853	137176	223229	69915	103457	45411.8	2.4328	0.0256326	1.28262	up	2	Molecular Function:GTPase activity (GO:0003924),Molecular Function:GTP binding (GO:0005525)	interferon-induced GTP-binding protein Mx1	--	ko05162 Measles ko05164 Influenza A ko05165 Human papillomavirus infection	Vacuolar sorting protein VPS1, dynamin, and related proteins	UR	Intracellular trafficking, secretion, and vesicular transport ; General function prediction only ;	IPR000375 [Dynamin central domain] ; IPR003130[Dynamin GTPase effector] ; IPR022812[Dynamin superfamily]	cytoplasm protein	--
P20810	Calpastatin	CAST	278953	244393	261808	211083	205304	191846	1.29088	0.00682571	0.368351	up	--	--	calpastatin	--	--	--	--	--	IPR001259 [Proteinase inhibitor I27, calpastatin]	--	--
P24386	Rab proteins geranylgeranyltransferase component A 1	CHM	5500.73	4255.05	3249.43	0	0	0	Inf	0	Inf	up	2	Molecular Function:GDP-dissociation inhibitor activity (GO:0005092),Biological Process:small GTPase mediated signal transduction (GO:0007264)	--	--	--	GDP dissociation inhibitor	TU	Signal transduction mechanisms ; Intracellular trafficking, secretion, and vesicular transport ;	IPR018203 [GDP dissociation inhibitor]	--	--
P24666	Low molecular weight phosphotyrosine protein phosphatase	ACP1	40231.8	44266.2	36863.1	60866.8	52168.7	59630.5	0.702866	0.00778946	-0.508679	down	--	--	--	--	ko00730 Thiamine metabolism ko00740 Riboflavin metabolism ko01100 Metabolic pathways	Protein tyrosine phosphatase	T	Signal transduction mechanisms ;	IPR023485 [Phosphotyrosine protein phosphatase I superfamily]	cytoplasm protein	--
P25445	Tumor necrosis factor receptor superfamily member 6	FAS	66120.1	56775.2	60618.3	49232	43658.4	49457.8	1.28919	0.0143001	0.366463	up	2	Molecular Function:protein binding (GO:0005515),Biological Process:signal transduction (GO:0007165)	tumor necrosis factor receptor superfamily member 6	--	ko01524 Platinum drug resistance ko04010 MAPK signaling pathway ko04060 Cytokine-cytokine receptor interaction ko04115 p53 signaling pathway ko04210 Apoptosis ko04217 Necroptosis ko04650 Natural killer cell mediated cytotoxicity ko04668 TNF signaling pathway ko04932 Non-alcoholic fatty liver disease (NAFLD) ko04940 Type I diabetes mellitus ko05010 Alzheimer's disease ko05142 Chagas disease (Ameri…	--	--	--	IPR000488 [Death domain] ; IPR001368[TNFR/NGFR cysteine-rich region]	extracell protein	--
P27707	Deoxycytidine kinase	DCK	19757.4	22925	19803.7	15324.2	16834.6	13186.5	1.37801	0.0185251	0.462584	up	--	--	deoxycitidine kinase	2.7.1.74	ko00230 Purine metabolism ko00240 Pyrimidine metabolism ko01100 Metabolic pathways	Mitochondrial thymidine kinase 2/deoxyguanosine kinase	F	Nucleotide transport and metabolism ;	IPR031314 [Deoxynucleoside kinase domain]	nucleus protein	--
P28347	Transcriptional enhancer factor TEF-1	TEAD1	12308.5	4422.95	5195.82	0	0	0	Inf	0	Inf	up	--	--	transcriptional enhancer factor	--	ko04390 Hippo signaling pathway ko04392 Hippo signaling pathway - multiple species	TEF-1 and related transcription factor, TEAD family	K	Transcription ;	IPR000818 [TEA/ATTS domain]	nucleus protein	TEA
P29728	2-5-oligoadenylate synthase 2	OAS2	53747.3	48515.3	60780.4	32587.5	45600.3	32884.5	1.4679	0.0358602	0.553754	up	1	Molecular Function:nucleotidyltransferase activity (GO:0016779)	2'-5'-oligoadenylate synthetase	2.7.7.84	ko04621 NOD-like receptor signaling pathway ko05160 Hepatitis C ko05162 Measles ko05164 Influenza A ko05168 Herpes simplex infection	--	--	--	IPR002934 [Polymerase, nucleotidyl transferase domain] ; IPR018952[2'-5'-oligoadenylate synthetase 1, domain 2/C-terminal]	nucleus protein	--
P30260	Cell division cycle protein 27 homolog	CDC27	13442.9	12592.7	16723.7	6290.31	10231.6	5457.5	1.94543	0.0232713	0.960086	up	1	Molecular Function:protein binding (GO:0005515)	anaphase-promoting complex subunit 3	--	ko04110 Cell cycle ko04114 Oocyte meiosis ko04120 Ubiquitin mediated proteolysis ko04914 Progesterone-mediated oocyte maturation ko05166 HTLV-I infection	DNA-binding cell division cycle control protein	D	Cell cycle control, cell division, chromosome partitioning ;	IPR001440 [Tetratricopeptide repeat 1] ; IPR019734[Tetratricopeptide repeat]	centrosome protein	--
P32119	Peroxiredoxin-2	PRDX2	777704	795913	656067	912827	844911	950160	0.8234	0.0410465	-0.280335	down	4	Molecular Function:antioxidant activity (GO:0016209),Molecular Function:oxidoreductase activity (GO:0016491),Molecular Function:peroxiredoxin activity (GO:0051920),Biological Process:oxidation-reduction process (GO:0055114)	peroxiredoxin (alkyl hydroperoxide reductase subunit C)	1.11.1.15		Alkyl hydroperoxide reductase, thiol specific antioxidant and related enzymes	O	Posttranslational modification, protein turnover, chaperones ;	IPR000866 [Alkyl hydroperoxide reductase subunit C/ Thiol specific antioxidant] ; IPR019479[Peroxiredoxin, C-terminal]	cytoplasm protein	--
P33908	Mannosyl-oligosaccharide 1,2-alpha-mannosidase IA	MAN1A1	14161.8	11704.7	13866.5	17652.2	16466.3	19908.2	0.735431	0.0200395	-0.443338	down	3	Molecular Function:mannosyl-oligosaccharide 1,2-alpha-mannosidase activity (GO:0004571),Molecular Function:calcium ion binding (GO:0005509),Cellular Component:membrane (GO:0016020)	mannosyl-oligosaccharide alpha-1,2-mannosidase	3.2.1.113	ko00510 N-Glycan biosynthesis ko01100 Metabolic pathways ko04141 Protein processing in endoplasmic reticulum	Mannosyl-oligosaccharide alpha-1,2-mannosidase and related glycosyl hydrolases	G	Carbohydrate transport and metabolism ;	IPR001382 [Glycoside hydrolase family 47]	Golgi apparatus protein	--
P35609	Alpha-actinin-2	ACTN2	13491.2	21458.8	12607.8	0	0	0	Inf	0	Inf	up	1	Molecular Function:protein binding (GO:0005515)	actinin alpha 2/3	--	ko05412 Arrhythmogenic right ventricular cardiomyopathy (ARVC)	Ca2+-binding actin-bundling protein (actinin), alpha chain (EF-Hand protein superfamily)	Z	Cytoskeleton ;	IPR001715 [Calponin homology domain] ; IPR002017[Spectrin repeat] ; IPR014837[EF-hand, Ca insensitive]	cytoskeleton protein	--
P36405	ADP-ribosylation factor-like protein 3	ARL3	107664	109003	102132	126588	128077	141935	0.803829	0.00819032	-0.315039	down	1	Molecular Function:GTP binding (GO:0005525)	ADP-ribosylation factor-like protein 3	--	--	GTP-binding ADP-ribosylation factor-like protein ARL3	R	General function prediction only ;	IPR006689 [Small GTPase superfamily, ARF/SAR type]	lysosome protein	--
P40337	von Hippel-Lindau disease tumor suppressor	VHL	46156.5	39793	43778.7	31114.4	36621.1	37036.3	1.2382	0.0353741	0.308242	up	--	--	von Hippel-Lindau disease tumor supressor	--	ko04066 HIF-1 signaling pathway ko04120 Ubiquitin mediated proteolysis ko05200 Pathways in cancer ko05211 Renal cell carcinoma	E3 ubiquitin ligase, VHL component (von Hippel-Lindau tumor suppressor in humans)	O	Posttranslational modification, protein turnover, chaperones ;	IPR024048 [von Hippel-Lindau disease tumour suppressor, alpha domain] ; IPR024053[von Hippel-Lindau disease tumour suppressor, beta domain]	cytoplasm protein	--
P42696	RNA-binding protein 34	RBM34	12420.2	8424.07	10561.2	4440.24	7651.24	5298.4	1.80596	0.0358133	0.852764	up	1	Molecular Function:nucleic acid binding (GO:0003676)	nucleolar protein 12	--	--	FOG: RRM domain	R	General function prediction only ;	IPR000504 [RNA recognition motif domain]	nucleus protein	--
P45985	Dual specificity mitogen-activated protein kinase kinase 4	MAP2K4	45002.2	43104.7	42548.3	36419	35291.9	34055	1.23532	0.00119198	0.30489	up	3	Molecular Function:protein kinase activity (GO:0004672),Molecular Function:ATP binding (GO:0005524),Biological Process:protein phosphorylation (GO:0006468)	mitogen-activated protein kinase kinase 4	2.7.12.2	ko04010 MAPK signaling pathway ko04012 ErbB signaling pathway ko04620 Toll-like receptor signaling pathway ko04664 Fc epsilon RI signaling pathway ko04668 TNF signaling pathway ko04912 GnRH signaling pathway ko04926 Relaxin signaling pathway ko05120 Epithelial cell signaling in Helicobacter pylori infection ko05142 Chagas disease (American trypanosomiasis) ko05161 Hepatitis B ko05164 Influenza A …	Mitogen-activated protein kinase (MAPK) kinase MKK4	T	Signal transduction mechanisms ;	IPR000719 [Protein kinase domain]	nucleus protein	--
P47974	mRNA decay activator protein ZFP36L2	ZFP36L2	5507.18	5495.75	4881.53	9404.45	8013.72	7332.79	0.641771	0.0100962	-0.639869	down	1	Molecular Function:metal ion binding (GO:0046872)	butyrate response factor	--	ko04218 Cellular senescence	CCCH-type Zn-finger protein	R	General function prediction only ;	IPR000571 [Zinc finger, CCCH-type] ; IPR007635[Tis11B-like protein, N-terminal]	nucleus protein	--
P49407	Beta-arrestin-1	ARRB1	61081.4	64845	46390.1	85627.7	87943.5	122031	0.582933	0.0345058	-0.778599	down	--	--	beta-arrestin	--	ko04010 MAPK signaling pathway ko04062 Chemokine signaling pathway ko04144 Endocytosis ko04340 Hedgehog signaling pathway ko04740 Olfactory transduction ko04926 Relaxin signaling pathway ko05032 Morphine addiction	Arrestin	T	Signal transduction mechanisms ;	IPR011021 [Arrestin-like, N-terminal] ; IPR011022[Arrestin C-terminal-like domain]	--	--
P49662	Caspase-4	CASP4	47884.9	48235.9	44691.5	38042.6	34987.3	42273.4	1.22123	0.0237763	0.288339	up	1	Biological Process:regulation of apoptotic process (GO:0042981)	--	--	ko04621 NOD-like receptor signaling pathway	Caspase, apoptotic cysteine protease	D	Cell cycle control, cell division, chromosome partitioning ;	IPR001315 [CARD domain]	nucleus protein	--
P49753	Acyl-coenzyme A thioesterase 2, mitochondrial	ACOT2	2294.59	7770.03	6266.46	0	0	0	Inf	0	Inf	up	--	--	acyl-coenzyme A thioesterase 1/2/4	3.1.2.2	ko00062 Fatty acid elongation ko01040 Biosynthesis of unsaturated fatty acids ko01100 Metabolic pathways	--	--	--	IPR006862 [Acyl-CoA thioester hydrolase/bile acid-CoA amino acid N-acetyltransferase] ; IPR014940[BAAT/Acyl-CoA thioester hydrolase C-terminal]	mitochondrion protein	--
P52434	DNA-directed RNA polymerases I, II, and III subunit RPABC3	POLR2H	13918.9	18790.4	14013.8	19350.3	22073.3	21152.4	0.746661	0.0423004	-0.421476	down	--	--	DNA-directed RNA polymerases I, II, and III subunit RPABC3	--	ko00230 Purine metabolism ko00240 Pyrimidine metabolism ko01100 Metabolic pathways ko03020 RNA polymerase ko04623 Cytosolic DNA-sensing pathway ko05016 Huntington's disease ko05169 Epstein-Barr virus infection	RNA polymerase subunit 8	K	Transcription ;	IPR005570 [RNA polymerase, Rpb8]	nucleus protein	--
P52799	Ephrin-B2	EFNB2	16248.7	11131.7	12694	8365.41	7720.33	6348.59	1.7863	0.0224589	0.836972	up	1	Cellular Component:membrane (GO:0016020)	ephrin-B	--	ko04360 Axon guidance	Ephrin, ligand for Eph receptor tyrosine kinase	T	Signal transduction mechanisms ;	IPR001799 [Ephrin receptor-binding domain]	plasma membrane protein	--
P53384	Cytosolic Fe-S cluster assembly factor NUBP1	NUBP1	22141.9	18587.9	20617.1	16160	18057.6	15414.8	1.23603	0.0393978	0.305708	up	--	--	--	--	--	Predicted ATPase, nucleotide-binding	D	Cell cycle control, cell division, chromosome partitioning ;	IPR033756 [Flagellum site-determining protein YlxH/ Fe-S cluster assembling factor NBP35]	--	--
P53677	AP-3 complex subunit mu-2	AP3M2	17209.4	18590.4	19188.8	11893.1	13727.2	13519.2	1.40494	0.00304662	0.49051	up	--	--	AP-3 complex subunit mu	--	ko04142 Lysosome	Clathrin-associated protein medium chain	U	Intracellular trafficking, secretion, and vesicular transport ;	IPR022775 [AP complex, mu/sigma subunit] ; IPR028565[Mu homology domain]	Golgi apparatus protein	--
P62273	Small ribosomal subunit protein uS14	RPS29	160863	154805	127621	110814	107185	114532	1.33308	0.024089	0.414759	up	4	Molecular Function:structural constituent of ribosome (GO:0003735),Cellular Component:intracellular (GO:0005622),Cellular Component:ribosome (GO:0005840),Biological Process:translation (GO:0006412)	small subunit ribosomal protein S29e	--	ko03010 Ribosome	40S ribosomal protein S29	J	Translation, ribosomal structure and biogenesis ;	IPR001209 [Ribosomal protein S14]	--	--
P62861	Ubiquitin-like FUBI-ribosomal protein eS30 fusion protein	FAU	194072	209391	170123	119573	122099	154204	1.4489	0.0206372	0.534962	up	5	Molecular Function:structural constituent of ribosome (GO:0003735),Molecular Function:protein binding (GO:0005515),Cellular Component:intracellular (GO:0005622),Cellular Component:ribosome (GO:0005840),Biological Process:translation (GO:0006412)	small subunit ribosomal protein S30e	--	ko03010 Ribosome	Ubiquitin and ubiquitin-like proteins	OR	Posttranslational modification, protein turnover, chaperones ; General function prediction only ;	IPR000626 [Ubiquitin domain] ; IPR006846[Ribosomal protein S30]	extracell protein	--
P69905	Hemoglobin subunit alpha	HBA1	598424	445311	707483	790819	801852	865578	0.712385	0.0414117	-0.489272	down	2	Molecular Function:oxygen binding (GO:0019825),Molecular Function:heme binding (GO:0020037)	hemoglobin subunit alpha	--	ko05143 African trypanosomiasis ko05144 Malaria	Globins and related hemoproteins	C	Energy production and conversion ;	IPR000971 [Globin]	--	--
P78330	Phosphoserine phosphatase	PSPH	22795.9	27112.8	23026	34159.9	31214	35597.1	0.722333	0.00801586	-0.469263	down	--	--	phosphoserine phosphatase	3.1.3.3	ko00260 Glycine, serine and threonine metabolism ko01100 Metabolic pathways ko01200 Carbon metabolism ko01230 Biosynthesis of amino acids	Phosphoserine phosphatase	E	Amino acid transport and metabolism ;	--	--	--
P80303	Nucleobindin-2	NUCB2	249688	231859	214232	197444	195911	174690	1.22487	0.027781	0.292625	up	1	Molecular Function:calcium ion binding (GO:0005509)	nucleobindin	--	--	DNA-binding protein of the nucleobindin family	R	General function prediction only ;	IPR002048 [EF-hand domain]	extracell protein	--
P82912	Small ribosomal subunit protein uS11m	MRPS11	45524.7	37912	42402.9	31892.3	33857.9	33843.4	1.26353	0.0191461	0.337461	up	3	Molecular Function:structural constituent of ribosome (GO:0003735),Cellular Component:ribosome (GO:0005840),Biological Process:translation (GO:0006412)	small subunit ribosomal protein S11	--	ko03010 Ribosome	Mitochondrial/chloroplast ribosomal protein S11	J	Translation, ribosomal structure and biogenesis ;	IPR001971 [Ribosomal protein S11]	mitochondrion protein	--
P98179	RNA-binding protein 3	RBM3	126804	124176	129815	85909.4	102148	69872.5	1.47635	0.0123506	0.562033	up	1	Molecular Function:nucleic acid binding (GO:0003676)	RNA-binding protein 3	--	--	FOG: RRM domain	R	General function prediction only ;	IPR000504 [RNA recognition motif domain]	cytoplasm protein	--
Q03468	DNA excision repair protein ERCC-6	ERCC6	15884.3	17634.2	19867.2	13557.7	9879.52	7793.43	1.7094	0.0224078	0.773491	up	1	Molecular Function:ATP binding (GO:0005524)	DNA excision repair protein ERCC-6	--	ko03420 Nucleotide excision repair	Transcription-coupled repair protein CSB/RAD26 (contains SNF2 family DNA-dependent ATPase domain)	KL	Transcription ; Replication, recombination and repair ;	IPR000330 [SNF2-related, N-terminal domain] ; IPR001650[Helicase, C-terminal]	nucleus protein	--
Q05639	Elongation factor 1-alpha 2	EEF1A2	38589.2	31672.1	43150.8	24251.7	25132.2	29601.2	1.43587	0.0369097	0.521922	up	1	Molecular Function:GTP binding (GO:0005525)	elongation factor 1-alpha	--	ko03013 RNA transport ko05134 Legionellosis	Translation elongation factor EF-1 alpha/Tu	J	Translation, ribosomal structure and biogenesis ;	IPR004160 [Translation elongation factor EFTu/EF1A, C-terminal] ; IPR004161[Translation elongation factor EFTu-like, domain 2]	mitochondrion protein	--
Q12791	Calcium-activated potassium channel subunit alpha-1	KCNMA1	27516.4	21760.1	28875.8	18501.9	20883.1	18699.4	1.3455	0.044335	0.428138	up	5	Molecular Function:ion channel activity (GO:0005216),Biological Process:ion transport (GO:0006811),Biological Process:potassium ion transport (GO:0006813),Cellular Component:membrane (GO:0016020),Biological Process:transmembrane transport (GO:0055085)	potassium large conductance calcium-activated channel subfamily M alpha member 1	--	ko04022 cGMP-PKG signaling pathway ko04270 Vascular smooth muscle contraction ko04911 Insulin secretion ko04924 Renin secretion ko04970 Salivary secretion ko04972 Pancreatic secretion	Ca2+-activated K+ channel Slowpoke, alpha subunit	PT	Inorganic ion transport and metabolism ; Signal transduction mechanisms ;	IPR003929 [Potassium channel, BK, alpha subunit] ; IPR005821[Ion transport domain]	--	--
Q12884	Prolyl endopeptidase FAP	FAP	177435	183124	171205	135109	165898	136440	1.21561	0.0415582	0.281679	up	2	Biological Process:proteolysis (GO:0006508),Molecular Function:serine-type peptidase activity (GO:0008236)	fibroblast activation protein, alpha	3.4.21.-	--	Dipeptidyl aminopeptidase	O	Posttranslational modification, protein turnover, chaperones ;	IPR001375 [Peptidase S9, prolyl oligopeptidase, catalytic domain] ; IPR002469[Dipeptidylpeptidase IV, N-terminal domain]	plasma membrane protein	--
Q12981	Vesicle transport protein SEC20	BNIP1	27605.4	27340.2	27684.3	0	0	0	Inf	0	Inf	up	--	--	protein transport protein SEC20	--	ko04130 SNARE interactions in vesicular transport	--	--	--	IPR005606 [Sec20]	endoplasmic reticulum protein	--
Q13085	Acetyl-CoA carboxylase 1	ACACA	20021.8	18588.9	21467.5	12925.9	17541.9	15960.8	1.29399	0.0457717	0.371829	up	3	Molecular Function:acetyl-CoA carboxylase activity (GO:0003989),Molecular Function:ATP binding (GO:0005524),Biological Process:fatty acid biosynthetic process (GO:0006633)	--	--	ko00061 Fatty acid biosynthesis ko00620 Pyruvate metabolism ko00640 Propanoate metabolism ko01100 Metabolic pathways ko01212 Fatty acid metabolism ko04152 AMPK signaling pathway ko04910 Insulin signaling pathway ko04922 Glucagon signaling pathway	Acetyl-CoA carboxylase	I	Lipid transport and metabolism ;	IPR000022 [Carboxyl transferase] ; IPR000089[Biotin/lipoyl attachment] ; IPR005479[Carbamoyl-phosphate synthetase large subunit-like, ATP-binding domain] ; IPR005481[Biotin carboxylase-like, N-terminal domain] ; IPR005482[Biotin carboxylase, C-terminal] ; IPR013537[Acetyl-CoA carboxylase, central domain]	cytoplasm protein	--
Q13490	Baculoviral IAP repeat-containing protein 2	BIRC2	0	0	0	3109.24	5116.63	2636.4	#NAME?	0	#NAME?	down	1	Biological Process:regulation of apoptotic process (GO:0042981)	baculoviral IAP repeat-containing protein 2/3	--	ko01524 Platinum drug resistance ko04064 NF-kappa B signaling pathway ko04120 Ubiquitin mediated proteolysis ko04210 Apoptosis ko04215 Apoptosis - multiple species ko04217 Necroptosis ko04510 Focal adhesion ko04621 NOD-like receptor signaling pathway ko04668 TNF signaling pathway ko05145 Toxoplasmosis ko05200 Pathways in cancer ko05222 Small cell lung cancer	Apoptosis inhibitor IAP1 and related BIR domain proteins	DR	Cell cycle control, cell division, chromosome partitioning ; General function prediction only ;	IPR001315 [CARD domain] ; IPR001370[BIR repeat]	nucleus protein	--
Q13685	Angio-associated migratory cell protein	AAMP	19608.5	15258.6	22469.7	11743.7	13644.8	12386.1	1.51786	0.0397193	0.602043	up	1	Molecular Function:protein binding (GO:0005515)	--	--	--	Angio-associated migratory cell protein (contains WD40 repeats)	S	Function unknown ;	IPR001680 [WD40 repeat]	nucleus protein	--
Q14232	Translation initiation factor eIF2B subunit alpha	EIF2B1	31117.8	28692.4	30934	25169.7	24083.2	23664.8	1.24448	0.00272056	0.315537	up	1	Biological Process:cellular metabolic process (GO:0044237)	translation initiation factor eIF-2B subunit alpha	--	ko03013 RNA transport	Translation initiation factor 2B, alpha subunit (eIF-2Balpha/GCN3)	J	Translation, ribosomal structure and biogenesis ;	IPR000649 [Initiation factor 2B-related]	--	--
Q14669	E3 ubiquitin-protein ligase TRIP12	TRIP12	16117.5	18667.7	17684.5	12286.5	15097.9	11276.5	1.35717	0.027879	0.440606	up	1	Molecular Function:ubiquitin-protein transferase activity (GO:0004842)	E3 ubiquitin-protein ligase TRIP12	2.3.2.26	ko04120 Ubiquitin mediated proteolysis	Putative ubiquitin fusion degradation protein	O	Posttranslational modification, protein turnover, chaperones ;	IPR000569 [HECT domain]	endoplasmic reticulum protein	--
Q14934	Nuclear factor of activated T-cells, cytoplasmic 4	NFATC4	34822.7	34676.7	38568.7	27423.6	30676	21001.4	1.3662	0.0362188	0.450173	up	1	Molecular Function:DNA binding (GO:0003677)	nuclear factor of activated T-cells, cytoplasmic 4	--	ko04022 cGMP-PKG signaling pathway ko04218 Cellular senescence ko04310 Wnt signaling pathway ko04360 Axon guidance ko04921 Oxytocin signaling pathway ko05161 Hepatitis B ko05166 HTLV-I infection ko05167 Kaposi's sarcoma-associated herpesvirus infection	--	--	--	IPR011539 [Rel homology domain (RHD), DNA-binding domain] ; IPR032397[Rel homology dimerisation domain]	nucleus protein	RHD
Q15007	Pre-mRNA-splicing regulator WTAP	WTAP	5701.16	6801.18	7900.36	9545.96	8557.3	8761.23	0.759467	0.0374758	-0.396941	down	2	Cellular Component:nucleus (GO:0005634),Biological Process:mRNA methylation (GO:0080009)	--	--	--	Splicing regulator	A	RNA processing and modification ;	IPR029732 [WTAP/Mum2 family]	nucleus protein	--
Q15018	BRISC complex subunit Abraxas 2	ABRAXAS2	38131.1	38039.9	41061.9	29591.7	33750.6	32518.1	1.22295	0.0108206	0.290371	up	--	--	BRISC complex subunit Abro1	--	--	--	--	--	--	--	--
Q15434	RNA-binding motif, single-stranded-interacting protein 2	RBMS2	39659.6	33860.1	39212.5	27047.3	31393.5	29036	1.28871	0.0200074	0.365927	up	1	Molecular Function:nucleic acid binding (GO:0003676)	--	--	--	FOG: RRM domain	R	General function prediction only ;	IPR000504 [RNA recognition motif domain]	nucleus protein	--
Q15742	NGFI-A-binding protein 2	NAB2	2624.12	0	2301.85	3928.35	0	3568.78	0.657047	0.0335047	-0.605931	down	1	Cellular Component:nucleus (GO:0005634)				Transcriptional corepressor NAB1	K	Transcription ;	IPR006988 [Nab, N-terminal] ; IPR006989[NAB co-repressor, domain]	--	--
Q15771	Ras-related protein Rab-30	RAB30	13806.3	17903.4	13920.6	9214.47	10900.3	10469	1.49198	0.0252176	0.577225	up	2	Molecular Function:GTP binding (GO:0005525),Biological Process:small GTPase mediated signal transduction (GO:0007264)	Ras-related protein Rab-30	--	--	GTPase Rab30, small G protein superfamily	U	Intracellular trafficking, secretion, and vesicular transport ;	IPR001806 [Small GTPase superfamily]	endoplasmic reticulum protein	--
Q15796	Mothers against decapentaplegic homolog 2	SMAD2	17532.3	15210.6	16150.1	12164.4	6458.37	7119.31	1.89934	0.0159847	0.925499	up	1	Cellular Component:intracellular (GO:0005622)	mothers against decapentaplegic homolog 2/3	--	ko04068 FoxO signaling pathway ko04110 Cell cycle ko04144 Endocytosis ko04218 Cellular senescence ko04350 TGF-beta signaling pathway ko04371 Apelin signaling pathway ko04390 Hippo signaling pathway ko04520 Adherens junction ko04550 Signaling pathways regulating pluripotency of stem cells ko04659 Th17 cell differentiation ko04926 Relaxin signaling pathway ko04933 AGE-RAGE signaling pathway in diab…	TGFbeta receptor signaling protein SMAD and related proteins	TK	Signal transduction mechanisms ; Transcription ;	IPR001132 [SMAD domain, Dwarfin-type] ; IPR003619[MAD homology 1, Dwarfin-type]	nucleus protein	MH1
Q16513	Serine/threonine-protein kinase N2	PKN2	32445.9	33841.2	34269.4	26159.6	24516.6	27650.9	1.2838	0.00219884	0.360423	up	5	Molecular Function:protein kinase activity (GO:0004672),Molecular Function:protein serine/threonine kinase activity (GO:0004674),Molecular Function:ATP binding (GO:0005524),Biological Process:protein phosphorylation (GO:0006468),Biological Process:signal transduction (GO:0007165)	protein kinase N	2.7.11.13	ko04151 PI3K-Akt signaling pathway ko05132 Salmonella infection	Serine/threonine protein kinase	T	Signal transduction mechanisms ;	IPR000719 [Protein kinase domain] ; IPR011072[HR1 rho-binding repeat] ; IPR017892[Protein kinase, C-terminal]	nucleus protein	--
Q3YEC7	Rab-like protein 6	RABL6	40250.2	39144.8	42569.1	29951.4	31844	35658.9	1.2515	0.0140113	0.323659	up	2	Molecular Function:GTP binding (GO:0005525),Biological Process:small GTPase mediated signal transduction (GO:0007264)	--	--	--	GTPase Rab1/YPT1, small G protein superfamily, and related GTP-binding proteins	TU	Signal transduction mechanisms ; Intracellular trafficking, secretion, and vesicular transport ;	IPR001806 [Small GTPase superfamily]	nucleus protein	--
Q3ZAQ7	Vacuolar ATPase assembly integral membrane protein VMA21	VMA21	56268.9	52860.6	41697.8	84558.7	84283.4	68886.7	0.634451	0.0130274	-0.65642	down	1	Biological Process:vacuolar proton-transporting V-type ATPase complex assembly (GO:0070072)	--	--	--	Uncharacterized conserved protein	S	Function unknown ;	IPR019013 [Vacuolar ATPase assembly integral membrane protein Vma21]	--	--
Q4KWH8	1-phosphatidylinositol 4,5-bisphosphate phosphodiesterase eta-1	PLCH1	75740	65471.3	69080.6	92769.9	99376	95031.9	0.732271	0.00201107	-0.44955	down	5	Molecular Function:phosphatidylinositol phospholipase C activity (GO:0004435),Molecular Function:protein binding (GO:0005515),Biological Process:lipid metabolic process (GO:0006629),Biological Process:signal transduction (GO:0007165),Biological Process:intracellular signal transduction (GO:0035556)	phosphatidylinositol phospholipase C, eta	3.1.4.11	ko00562 Inositol phosphate metabolism ko01100 Metabolic pathways	Phosphoinositide-specific phospholipase C	T	Signal transduction mechanisms ;	IPR000008 [C2 domain] ; IPR000909[Phosphatidylinositol-specific phospholipase C, X domain] ; IPR001711[Phospholipase C, phosphatidylinositol-specific, Y domain] ; IPR015359[Phosphoinositide-specific phospholipase C, EF-hand-like domain]	cytoplasm protein	--
Q4ZIN3	Membralin	TMEM259	9114.92	5672.82	5789.97	0	0	0	Inf	0	Inf	up	--	--	--	--	--	Uncharacterized conserved protein	S	Function unknown ;	IPR019144 [Membralin]	--	--
Q5EBL4	RILP-like protein 1	RILPL1	51191.4	54925.9	47125.5	45530.6	36431.9	35172.2	1.30826	0.0385716	0.387651	up	--	--	RILP-like protein 1	--	--	--	--	--	IPR019143 [JNK/Rab-associated protein-1, N-terminal] ; IPR021563[Rab interacting lysosomal protein]	lysosome protein	--
Q5HYK7	SH3 domain-containing protein 19	SH3D19	39725.1	43570.6	41649.5	34273	32968.7	32182.4	1.25669	0.00255769	0.329627	up	1	Molecular Function:protein binding (GO:0005515)	--	--	--	Sorbin and SH3 domain-containing protein	T	Signal transduction mechanisms ;	IPR001452 [SH3 domain] ; IPR011511[Variant SH3 domain]	cytoplasm protein	--
Q641Q2	WASH complex subunit 2A	WASHC2A	41821.3	38887.2	39769.1	29611.7	29493.2	36798.3	1.25624	0.0331875	0.329115	up	--	--	WASH complex subunit FAM21	--	ko04144 Endocytosis	--	--	--	IPR029341 [FAM21/CAPZIP domain]	--	--
Q68DU8	BTB/POZ domain-containing protein KCTD16	KCTD16	32345	28036.5	35579.9	43390.7	39697.6	45390.6	0.746904	0.016908	-0.421006	down	1	Biological Process:protein homooligomerization (GO:0051260)	BTB/POZ domain-containing protein KCTD8/12/16	--	--	Uncharacterized conserved protein, contains BTB/POZ domain	R	General function prediction only ;	IPR003131 [Potassium channel tetramerisation-type BTB domain]	cytoplasm protein	--
Q6P1L8	Large ribosomal subunit protein uL14m	MRPL14	24711.3	21763.7	24990.7	14599	13414.7	13675.8	1.71424	0.000815219	0.777567	up	3	Molecular Function:structural constituent of ribosome (GO:0003735),Cellular Component:ribosome (GO:0005840),Biological Process:translation (GO:0006412)	large subunit ribosomal protein L14	--	ko03010 Ribosome	Mitochondrial ribosomal protein L14	J	Translation, ribosomal structure and biogenesis ;	IPR000218 [Ribosomal protein L14P]	mitochondrion protein	--
Q6PIJ6	F-box only protein 38	FBXO38	7789.84	5109.57	5523.98	0	10873.1	14300.1	0.487912	0.030724	-1.03531	down	1	Molecular Function:protein binding (GO:0005515)	F-box protein 38	--	--	--	--	--	IPR001810 [F-box domain]	--	--
Q6Q0C0	E3 ubiquitin-protein ligase TRAF7	TRAF7	3305.85	5238.94	4750.2	1691.14	0	2065.34	2.35947	0.0440363	1.23846	up	1	Molecular Function:protein binding (GO:0005515)	E3 ubiquitin-protein ligase TRAF7	2.3.2.27	--	Cdc4 and related F-box and WD-40 proteins	R	General function prediction only ;	IPR001680 [WD40 repeat] ; IPR027370[RING-type zinc-finger, LisH dimerisation motif]	cytoplasm protein	--
Q6ULP2	Aftiphilin	AFTPH	12639.6	9912.03	9678.06	6374.07	4748.05	7233.81	1.75582	0.018136	0.812145	up	--	--	--	--	--	--	--	--	IPR029205 [Aftiphilin, clathrin-binding box]	cytoplasm protein	--
Q6UWU4	Bombesin receptor-activated protein C6orf89	C6orf89	5622.34	6875.02	7415.95	0	16385.2	15457.7	0.416907	0.00121821	-1.2622	down	--	--	--	--	--	--	--	--	--	--	--
Q6UXH1	Protein disulfide isomerase CRELD2	CRELD2	65318.9	73452.1	66972.3	99560.6	81676.8	89686.4	0.759414	0.0193121	-0.397041	down	1	Molecular Function:calcium ion binding (GO:0005509)	--	--	--	Uncharacterized conserved protein	S	Function unknown ;	IPR001881 [EGF-like calcium-binding domain]	plasma membrane protein	--
Q6ZU67	BEN domain-containing protein 4	BEND4	23017.7	23118.1	29193.4	37842.8	37587.2	29819.2	0.715722	0.0402125	-0.482528	down	--	--	--	--	--	--	--	--	IPR018379 [BEN domain]	--	--
Q7L099	Protein RUFY3	RUFY3	6250.54	5076.45	5868.52	7405.19	0	8877.12	0.704057	0.0422509	-0.506236	down	--	--	--	--	--	RUN domain-containing protein	T	Signal transduction mechanisms ;	IPR004012 [RUN domain]	--	--
Q7L5Y9	E3 ubiquitin-protein transferase MAEA	MAEA	61819.1	56306.9	51694.6	33141.1	35772.9	39407.9	1.56774	0.00400041	0.648688	up	--	--	macrophage erythroblast attacher	--	--	Uncharacterized conserved protein	S	Function unknown ;	IPR024964 [CTLH/CRA C-terminal to LisH motif domain]	nucleus protein	--
Q7LBR1	Charged multivesicular body protein 1b	CHMP1B	160491	169174	157794	133761	149796	115250	1.22229	0.0488297	0.289589	up	1	Biological Process:vacuolar transport (GO:0007034)	charged multivesicular body protein 1	--	ko04144 Endocytosis ko04217 Necroptosis	Vacuolar assembly/sorting protein DID2	U	Intracellular trafficking, secretion, and vesicular transport ;	IPR005024 [Snf7 family]	endosome protein	--
Q7Z3T8	Zinc finger FYVE domain-containing protein 16	ZFYVE16	11564.3	13644	12084.9	8839.36	9411.43	8251.89	1.40715	0.00710926	0.492774	up	1	Molecular Function:metal ion binding (GO:0046872)	MAD, mothers against decapentaplegic interacting protein	--	ko04144 Endocytosis ko04350 TGF-beta signaling pathway	Smad anchor for receptor activation	V	Defense mechanisms ;	IPR000306 [FYVE zinc finger] ; IPR022557[Domain of unknown function DUF3480]	cytoplasm protein	--
Q86UD5	Sodium/hydrogen exchanger 9B2	SLC9B2	4300.19	4781.12	4705.91	5418.22	6286.81	0	0.785259	0.0445358	-0.34876	down	4	Biological Process:cation transport (GO:0006812),Molecular Function:solute:proton antiporter activity (GO:0015299),Cellular Component:integral component of membrane (GO:0016021),Biological Process:transmembrane transport (GO:0055085)	--	--	--	Na+/H+ antiporter	P	Inorganic ion transport and metabolism ;	IPR006153 [Cation/H+ exchanger]	--	--
Q86UK7	E3 ubiquitin-protein ligase ZNF598	ZNF598	13729	11173.4	13984.7	18181.6	21468.8	20620.7	0.645202	0.00589276	-0.632177	down	--	--				Predicted E3 ubiquitin ligase	O	Posttranslational modification, protein turnover, chaperones ;	--	--	--
Q86UU1	Pleckstrin homology-like domain family B member 1	PHLDB1	30021.9	28964	32680.2	25432.6	22312.8	27059.4	1.2254	0.0341489	0.293257	up	--	--	--	--	--	--	--	--	IPR001849 [Pleckstrin homology domain]	cytoplasm protein	--
Q86UV5	Ubiquitin carboxyl-terminal hydrolase 48	USP48	18710.7	17609.4	15124.7	9970.18	12703	14413.1	1.38717	0.0458889	0.472141	up	2	Biological Process:protein deubiquitination (GO:0016579),Molecular Function:thiol-dependent ubiquitinyl hydrolase activity (GO:0036459)	ubiquitin carboxyl-terminal hydrolase 48	3.4.19.12	--	Ubiquitin carboxyl-terminal hydrolase	O	Posttranslational modification, protein turnover, chaperones ;	IPR001394 [Peptidase C19, ubiquitin carboxyl-terminal hydrolase]	cytoplasm protein	--
Q86V48	Leucine zipper protein 1	LUZP1	189157	206624	212514	155398	159493	171611	1.25034	0.00893509	0.322323	up	--	--	--	--	--	--	--	--	--	--	--
Q86VI4	Lysosomal-associated transmembrane protein 4B	LAPTM4B	5332.14	3926.15	7544.67	0	0	0	Inf	0	Inf	up	1	Cellular Component:integral component of membrane (GO:0016021)	lysosomal-associated transmembrane protein	--	ko04142 Lysosome	--	--	--	IPR004687 [Lysosomal-associated transmembrane protein 4/5]	lysosome protein	--
Q86X27	Ras-specific guanine nucleotide-releasing factor RalGPS2	RALGPS2	35349.3	29387.6	30421.4	23838.1	27740.7	25376.2	1.23655	0.0484419	0.306315	up	2	Molecular Function:guanyl-nucleotide exchange factor activity (GO:0005085),Biological Process:small GTPase mediated signal transduction (GO:0007264)	--	--	--	Ras1 guanine nucleotide exchange factor	T	Signal transduction mechanisms ;	IPR001849 [Pleckstrin homology domain] ; IPR001895[Ras guanine-nucleotide exchange factors catalytic domain]	nucleus protein	--
Q8IWU5	Extracellular sulfatase Sulf-2	SULF2	15340.1	13167.8	19163.1	0	7078.17	3744.13	2.93659	0.0269375	1.55414	up	2	Biological Process:metabolic process (GO:0008152),Molecular Function:sulfuric ester hydrolase activity (GO:0008484)	extracellular sulfatase Sulf	3.1.6.-	--	Sulfatases	G	Carbohydrate transport and metabolism ;	IPR000917 [Sulfatase, N-terminal] ; IPR024609[Extracellular sulfatase, C-terminal]	lysosome protein	--
Q8IX30	Signal peptide, CUB and EGF-like domain-containing protein 3	SCUBE3	4674.96	3834.51	4288.37	0	2030.38	2752.27	1.78393	0.0200393	0.835055	up	1	Molecular Function:calcium ion binding (GO:0005509)	--	--	--	Fibrillins and related proteins containing Ca2+-binding EGF-like domains	T	Signal transduction mechanisms ;	IPR000859 [CUB domain] ; IPR001881[EGF-like calcium-binding domain] ; IPR011641[Tyrosine-protein kinase ephrin type A/B receptor-like] ; IPR024731[EGF domain] ; IPR026823[Complement Clr-like EGF domain]	extracell protein	--
Q8IY18	Structural maintenance of chromosomes protein 5	SMC5	0	3341.82	3286.25	0	1564.02	2190.23	1.76549	0.044672	0.820065	up	--	--	--	--	--	Structural maintenance of chromosome protein SMC5/Spr18, SMC superfamily	BDL	Chromatin structure and dynamics ; Cell cycle control, cell division, chromosome partitioning ; Replication, recombination and repair ;	IPR003395 [RecF/RecN/SMC, N-terminal]	nucleus protein	--
Q8IYB7	DIS3-like exonuclease 2	DIS3L2	19725.9	15606.8	15056.8	0	0	0	Inf	0	Inf	up	--	--	DIS3-like exonuclease 2	3.1.13.-	--	Exosomal 3'-5' exoribonuclease complex, subunit Rrp44/Dis3	J	Translation, ribosomal structure and biogenesis ;	IPR033771 [Rrp44-like cold shock domain]	nucleus protein	--
Q8IZT6	Abnormal spindle-like microcephaly-associated protein	ASPM	68772.7	85575.1	27705.6	122719	118440	111437	0.516324	0.0314215	-0.953651	down	1	Molecular Function:protein binding (GO:0005515)	abnormal spindle-like microcephaly-associated protein	--	--	Microtubule-associated protein Asp	Z	Cytoskeleton ;	IPR000048 [IQ motif, EF-hand binding site] ; IPR001715[Calponin homology domain] ; IPR031549[Abnormal spindle-like microcephaly-associated protein, ASH domain]	cytoskeleton protein	--
Q8N131	Porimin	TMEM123	25639.7	28557.5	19789.3	38547.7	37502.7	40940.2	0.632414	0.00664143	-0.661058	down	--	--	--	--	--	--	--	--	IPR007947 [CD164-related protein]	--	--
Q8NBI6	Xyloside xylosyltransferase 1	XXYLT1	13751.8	13126.8	15012.8	16464.2	18518.3	0	0.798329	0.0435644	-0.324945	down	--	--	--	--	--	Predicted glycosyltransferase	G	Carbohydrate transport and metabolism ;	IPR002495 [Glycosyl transferase, family 8]	Golgi apparatus protein	--
Q8NBJ7	Inactive C-alpha-formylglycine-generating enzyme 2	SUMF2	49616.3	52997.7	46278	60104.5	65667.9	57781.7	0.811161	0.019078	-0.301939	down	--	--	--	--	--	--	--	--	IPR005532 [Sulfatase-modifying factor enzyme]	endoplasmic reticulum protein	--
Q8NI27	THO complex subunit 2	THOC2	11280.9	13937.2	14432.7	10867.3	9270.67	9136.97	1.35443	0.0371722	0.437685	up	--	--	THO complex subunit 2	--	ko03013 RNA transport ko03040 Spliceosome	KEKE-like motif-containing transcription regulator (Rlr1)/suppressor of sin4	K	Transcription ;	IPR021418 [THO complex, subunitTHOC2, C-terminal] ; IPR021726[THO complex, subunitTHOC2, N-terminal] ; IPR032302[THO complex subunit 2, N-terminal domain]	--	--
Q8TAA9	Vang-like protein 1	VANGL1	1418.92	2779.3	2517.51	0	0	0	Inf	0	Inf	up	2	Biological Process:multicellular organism development (GO:0007275),Cellular Component:integral component of membrane (GO:0016021)	vang-like	--	ko04310 Wnt signaling pathway	Signaling protein van gogh/strabismus	T	Signal transduction mechanisms ;	IPR009539 [Vang-like protein]	--	--
Q8TB72	Pumilio homolog 2	PUM2	9440.21	6943.91	11944.4	0	0	0	Inf	0	Inf	up	1	Molecular Function:RNA binding (GO:0003723)	pumilio RNA-binding family	--	--	Translational repressor Pumilio/PUF3 and related RNA-binding proteins (Puf superfamily)	J	Translation, ribosomal structure and biogenesis ;	IPR001313 [Pumilio RNA-binding repeat]	nucleus protein	--
Q8TDB6	E3 ubiquitin-protein ligase DTX3L	DTX3L	37561.3	37966.4	41433.8	25568.1	30273.1	17807.3	1.58811	0.0197204	0.667307	up	--	--	deltex	2.3.2.27	ko04330 Notch signaling pathway	--	--	--	--	nucleus protein	--
Q8TEQ8	GPI ethanolamine phosphate transferase 3	PIGO	5284.3	4931.08	8184.98	9852.08	10337.1	8713.34	0.636636	0.0370311	-0.651459	down	1	Molecular Function:catalytic activity (GO:0003824)	phosphatidylinositol glycan, class O	--	ko00563 Glycosylphosphatidylinositol (GPI)-anchor biosynthesis ko01100 Metabolic pathways	Glycosylphosphatidylinositol anchor synthesis protein	T	Signal transduction mechanisms ;	IPR002591 [Type I phosphodiesterase/nucleotide pyrophosphatase/phosphate transferase]	endoplasmic reticulum protein	--
Q8TER5	Rho guanine nucleotide exchange factor 40	ARHGEF40	17012.2	20010.6	17121.6	21836.9	22053.7	22904.9	0.810599	0.0151399	-0.302939	down	2	Molecular Function:Rho guanyl-nucleotide exchange factor activity (GO:0005089),Biological Process:regulation of Rho protein signal transduction (GO:0035023)	--	--	--	Guanine nucleotide exchange factor for Rho and Rac GTPases	T	Signal transduction mechanisms ;	IPR000219 [Dbl homology (DH) domain]	cytoskeleton protein	--
Q8WU76	Sec1 family domain-containing protein 2	SCFD2	11795	9510	12506.7	15619.2	19041.5	18720.1	0.633405	0.0100034	-0.6588	down	2	Biological Process:vesicle docking involved in exocytosis (GO:0006904),Biological Process:vesicle-mediated transport (GO:0016192)	--	--	--	--	--	--	IPR001619 [Sec1-like protein]	--	--
Q8WUX9	Charged multivesicular body protein 7	CHMP7	6656.42	6710.69	6205.47	0	4403.06	3665.84	1.61712	0.00543264	0.693428	up	1	Biological Process:vacuolar transport (GO:0007034)	charged multivesicular body protein 7	--	ko04144 Endocytosis ko04217 Necroptosis	Uncharacterized conserved protein	S	Function unknown ;	IPR005024 [Snf7 family]	cytoplasm protein	--
Q8WWQ0	PH-interacting protein	PHIP	10387.1	9119.43	9313.62	11387.6	11629.6	12264.4	0.81686	0.0103905	-0.291839	down	1	Molecular Function:protein binding (GO:0005515)	PH-interacting protein	--	--	Uncharacterized conserved protein, contains WD40 repeat and BROMO domains	R	General function prediction only ;	IPR001487 [Bromodomain] ; IPR001680[WD40 repeat]	cytoskeleton protein	--
Q8WXA9	Splicing regulatory glutamine/lysine-rich protein 1	SREK1	11831.4	15622.6	15511.7	10651.4	9716.01	10486.2	1.39257	0.0342599	0.477747	up	1	Molecular Function:nucleic acid binding (GO:0003676)	splicing factor, arginine/serine-rich 12	--	--	Splicing factor, arginine/serine-rich	A	RNA processing and modification ;	IPR000504 [RNA recognition motif domain]	nucleus protein	--
Q8WXI9	Transcriptional repressor p66-beta	GATAD2B	9281.46	9832.81	10823.9	12000.2	12458.4	12985.1	0.799552	0.00938114	-0.322737	down	2	Molecular Function:zinc ion binding (GO:0008270),Molecular Function:sequence-specific DNA binding (GO:0043565)	--	--	--	Uncharacterized conserved protein	S	Function unknown ;	IPR000679 [Zinc finger, GATA-type] ; IPR032346[Transcriptional repressor p66, coiled-coil MBD2-interaction domain]	nucleus protein	zf-GATA
Q8WYL5	Protein phosphatase Slingshot homolog 1	SSH1	28491.8	34284.6	31976.2	20912.4	25008.8	24846.4	1.33893	0.0205408	0.421077	up	2	Biological Process:protein dephosphorylation (GO:0006470),Molecular Function:protein tyrosine/serine/threonine phosphatase activity (GO:0008138)	--	--	ko04360 Axon guidance ko04810 Regulation of actin cytoskeleton	Dual specificity phosphatase	V	Defense mechanisms ;	IPR000340 [Dual specificity phosphatase, catalytic domain] ; IPR014876[DEK, C-terminal]	cytoplasm protein	--
Q92520	Protein FAM3C	FAM3C	39165.2	37822.6	40125.9	52705	46910.3	50344.4	0.780968	0.0037691	-0.356665	down	--	--	--	--	--	--	--	--	--	extracell protein	--
Q92604	Acyl-CoA:lysophosphatidylglycerol acyltransferase 1	LPGAT1	10756.4	10492.6	12987.8	16314.7	14977.2	13277.4	0.76817	0.0435864	-0.380502	down	1	Biological Process:metabolic process (GO:0008152)	lysophosphatidylglycerol acyltransferase 1	2.3.1.-	ko00564 Glycerophospholipid metabolism	Lysophosphatidic acid acyltransferase LPAAT and related acyltransferases	I	Lipid transport and metabolism ;	IPR002123 [Phospholipid/glycerol acyltransferase] ; IPR032098[Acyltransferase, C-terminal domain]	endoplasmic reticulum protein	--
Q92620	Pre-mRNA-splicing factor ATP-dependent RNA helicase PRP16	DHX38	5112.02	4497.29	4403.58	2873.05	1589.73	876.851	2.62432	0.0098319	1.39194	up	3	Molecular Function:nucleic acid binding (GO:0003676),Molecular Function:helicase activity (GO:0004386),Molecular Function:ATP binding (GO:0005524)	pre-mRNA-splicing factor ATP-dependent RNA helicase DHX38/PRP16	3.6.4.13	ko03040 Spliceosome	mRNA splicing factor ATP-dependent RNA helicase	A	RNA processing and modification ;	IPR001650 [Helicase, C-terminal] ; IPR007502[Helicase-associated domain] ; IPR011545[DEAD/DEAH box helicase domain] ; IPR011709[Domain of unknown function DUF1605]	nucleus protein	--
Q92804	TATA-binding protein-associated factor 2N	TAF15	48409	46428.2	50240.8	35831.8	26538.5	35744.9	1.47865	0.00876684	0.564279	up	2	Molecular Function:nucleic acid binding (GO:0003676),Molecular Function:zinc ion binding (GO:0008270)	transcription initiation factor TFIID subunit 15	--	ko03022 Basal transcription factors ko05202 Transcriptional misregulation in cancer	Conserved Zn-finger protein	R	General function prediction only ;	IPR000504 [RNA recognition motif domain] ; IPR001876[Zinc finger, RanBP2-type]	--	--
Q92820	Gamma-glutamyl hydrolase	GGH	61043.2	60666.3	55002.1	65147.7	73365.6	74726.6	0.828699	0.0270948	-0.271081	down	2	Biological Process:glutamine metabolic process (GO:0006541),Molecular Function:hydrolase activity (GO:0016787)	gamma-glutamyl hydrolase	3.4.19.9	ko00790 Folate biosynthesis ko01523 Antifolate resistance	Gamma-glutamyl hydrolase	H	Coenzyme transport and metabolism ;	IPR011697 [Peptidase C26]	lysosome protein	--
Q92878	DNA repair protein RAD50	RAD50	219843	202475	199240	160360	181587	165330	1.22528	0.0136243	0.293115	up	--	--	DNA repair protein RAD50	3.6.-.-	ko03440 Homologous recombination ko03450 Non-homologous end-joining ko04218 Cellular senescence	DNA repair protein RAD50, ABC-type ATPase/SMC superfamily	L	Replication, recombination and repair ;	IPR013134 [RAD50, zinc hook]	nucleus protein	--
Q96BM9	ADP-ribosylation factor-like protein 8A	ARL8A	26351.5	0	28500.7	19292.8	20239.6	18760.9	1.41145	0.00381027	0.497182	up	1	Molecular Function:GTP binding (GO:0005525)	ADP-ribosylation factor-like protein 8	--	--	GTP-binding ADP-ribosylation factor-like protein	R	General function prediction only ;	IPR006689 [Small GTPase superfamily, ARF/SAR type]	endosome protein	--
Q96BW5	Phosphotriesterase-related protein	PTER	37041.9	39706	30921.2	51566	44486	44948.5	0.763608	0.0326406	-0.389096	down	2	Molecular Function:zinc ion binding (GO:0008270),Biological Process:catabolic process (GO:0009056)	phosphotriesterase-related protein	--	--	--	--	--	IPR001559 [Phosphotriesterase]	--	--
Q96CN7	Isochorismatase domain-containing protein 1	ISOC1	25702.9	24462.9	29110.8	39889.1	33366.9	36839.3	0.720073	0.0118004	-0.473785	down	2	Molecular Function:catalytic activity (GO:0003824),Biological Process:metabolic process (GO:0008152)	--	--	--	Mitochondrial associated endoribonuclease MAR1 (isochorismatase superfamily)	R	General function prediction only ;	IPR000868 [Isochorismatase-like]	--	--
Q96CV9	Optineurin	OPTN	83132.3	83523.1	85304.3	64637.6	67664	59759.2	1.31188	0.00113646	0.39163	up	--	--	optineurin	--	ko04137 Mitophagy - animal	--	--	--	IPR021063 [NF-kappa-B essential modulator NEMO, N-terminal] ; IPR032419[NF-kappa-B essential modulator NEMO, CC2-LZ domain]	Golgi apparatus protein	--
Q96FS4	Signal-induced proliferation-associated protein 1	SIPA1	19765.5	19793.9	21654.2	17333.8	14544.6	15654.1	1.28783	0.0112027	0.364939	up	3	Molecular Function:GTPase activator activity (GO:0005096),Molecular Function:protein binding (GO:0005515),Biological Process:regulation of small GTPase mediated signal transduction (GO:0051056)	signal-induced proliferation-associated gene 1	--	ko04015 Rap1 signaling pathway ko04670 Leukocyte transendothelial migration	Rap1-GTPase-activating protein (Rap1GAP)	T	Signal transduction mechanisms ;	IPR000331 [Rap GTPase activating protein domain] ; IPR001478[PDZ domain]	nucleus protein	--
Q96HE7	ERO1-like protein alpha	ERO1A	243621	264084	249971	295971	327132	324490	0.79958	0.00559201	-0.322686	down	3	Molecular Function:protein disulfide isomerase activity (GO:0003756),Cellular Component:endoplasmic reticulum (GO:0005783),Biological Process:oxidation-reduction process (GO:0055114)	ERO1-like protein alpha	1.8.4.-	ko04141 Protein processing in endoplasmic reticulum ko05110 Vibrio cholerae infection	Endoplasmic reticulum membrane-associated oxidoreductin involved in disulfide bond formation	OU	Posttranslational modification, protein turnover, chaperones ; Intracellular trafficking, secretion, and vesicular transport ;	IPR007266 [Endoplasmic reticulum oxidoreductin 1]	endoplasmic reticulum protein	--
Q96K17	Transcription factor BTF3 homolog 4	BTF3L4	91573.4	93089.4	77309.9	75940.1	64041.5	69589.1	1.25004	0.0455354	0.321979	up	--	--	nascent polypeptide-associated complex subunit beta	--		RNA polymerase II general transcription factor BTF3 and related proteins	K	Transcription ;	IPR002715 [Nascent polypeptide-associated complex NAC domain]	nucleus protein	--
Q96MW5	Conserved oligomeric Golgi complex subunit 8	COG8	9697.4	13893.3	13372.7	7790.94	5983.21	8858.3	1.6332	0.0379034	0.707705	up	1	Cellular Component:Golgi transport complex (GO:0017119)	conserved oligomeric Golgi complex subunit 8	--	--	Golgi transport complex subunit	U	Intracellular trafficking, secretion, and vesicular transport ;	IPR007255 [Conserved oligomeric Golgi complex subunit 8]	Golgi apparatus protein	--
Q96PE3	Inositol polyphosphate-4-phosphatase type I A	INPP4A	9181.76	9279.95	8763.91	7004.72	7897.94	7712.8	1.20385	0.00815326	0.267656	up	--	--	inositol polyphosphate-4-phosphatase	3.1.3.66	ko00562 Inositol phosphate metabolism ko01100 Metabolic pathways ko04070 Phosphatidylinositol signaling system	Inositol-polyphosphate 4-phosphatase	T	Signal transduction mechanisms ;	--	plasma membrane protein	--
Q96S15	GATOR2 complex protein WDR24	WDR24	25132	21634.1	35490	8869.7	15175.3	12589.7	2.24531	0.0286738	1.16691	up	1	Molecular Function:protein binding (GO:0005515)	WD repeat-containing protein 24	--	ko04150 mTOR signaling pathway	WD40 repeat-containing protein	S	Function unknown ;	IPR001680 [WD40 repeat]	peroxisome protein	--
Q96S19	Methyltransferase-like 26	METTL26	20147	23127.2	12909.7	26925.5	27771.6	33017.4	0.640532	0.0426499	-0.642656	down	--	--	--	--	--	--	--	--	IPR010342 [Protein of unknown function DUF938]	--	--
Q99704	Docking protein 1	DOK1	51392.1	49724.3	50052.1	36810	43414.6	42645	1.23032	0.0117436	0.299028	up	1	Molecular Function:insulin receptor binding (GO:0005158)	docking protein 1	--	ko05162 Measles	Docking protein 1 (p62dok)	T	Signal transduction mechanisms ;	IPR001849 [Pleckstrin homology domain] ; IPR002404[IRS-type PTB domain]	--	--
Q9BQS8	FYVE and coiled-coil domain-containing protein 1	FYCO1	25623.2	25142.5	23577.7	20811.5	19993.1	20461.2	1.21346	0.00274552	0.279124	up	1	Molecular Function:metal ion binding (GO:0046872)	FYVE and coiled-coil domain-containing protein 1	--	--	FYVE finger containing protein	R	General function prediction only ;	IPR000306 [FYVE zinc finger] ; IPR004012[RUN domain]	cytoplasm protein	--
Q9BRJ6	Uncharacterized protein C7orf50	C7orf50	11588.5	13551.4	11736.4	17022.8	16070.9	14292.2	0.778213	0.0263537	-0.361764	down	--	--	--	--	--	Uncharacterized conserved protein	S	Function unknown ;	IPR019327 [Protein of unknown function DUF2373]	--	--
Q9BRK5	45 kDa calcium-binding protein	SDF4	69265.8	67981.4	75129.4	52813.8	59606.3	54244.2	1.27428	0.00724579	0.349679	up	1	Molecular Function:calcium ion binding (GO:0005509)	calcium-binding protein	--	--	Calcium binding protein	R	General function prediction only ;	IPR002048 [EF-hand domain]	extracell protein	--
Q9BUK6	Protein misato homolog 1	MSTO1	15659.2	23176.1	28021.4	34118.5	31774.7	42255.6	0.618191	0.0455257	-0.693875	down	--	--	--	--	--	Members of tubulin/FtsZ family	Z	Cytoskeleton ;	IPR019605 [Misato Segment II tubulin-like domain] ; IPR029209[DML1/Misato, tubulin domain]	mitochondrion protein	--
Q9BVS5	tRNA (adenine(58)-N(1))-methyltransferase, mitochondrial	TRMT61B	5565.67	8809.15	6699.93	2672.29	3262.87	1944.22	2.67467	0.0126907	1.41936	up	3	Molecular Function:tRNA (adenine-N1-)-methyltransferase activity (GO:0016429),Biological Process:tRNA methylation (GO:0030488),Cellular Component:tRNA (m1A) methyltransferase complex (GO:0031515)	--	--	--	tRNA(1-methyladenosine) methyltransferase, subunit GCD14	J	Translation, ribosomal structure and biogenesis ;	IPR014816 [tRNA (1-methyladenosine) methyltransferase catalytic subunit Gcd14]	--	--
Q9BXS4	Transmembrane protein 59	TMEM59	32138.8	41974.8	24692.3	16582.6	20433.4	8245.69	2.18299	0.0443016	1.12631	up	--	--	--	--	--	--	--	--	IPR022065 [Uncharacterised protein family, TMEM59]	--	--
Q9BY42	Replication termination factor 2	RTF2	6733.61	7633.5	7946.65	6444.84	3633.35	4567.73	1.52355	0.0473349	0.607434	up	--	--	--	--	--	Uncharacterized conserved protein	S	Function unknown ;	IPR027799 [Replication termination factor 2, RING-finger]	--	--
Q9BZE1	Large ribosomal subunit protein mL37	MRPL37	42894.3	41663.4	39804.3	33207.8	30416.6	33624.5	1.2788	0.00258519	0.354792	up	4	Molecular Function:structural constituent of ribosome (GO:0003735),Cellular Component:mitochondrion (GO:0005739),Cellular Component:ribosome (GO:0005840),Biological Process:translation (GO:0006412)	large subunit ribosomal protein L37	--	--	--	--	--	IPR010793 [Ribosomal protein L37/S30]	mitochondrion protein	--
Q9C0K1	Metal cation symporter ZIP8	SLC39A8	9299.58	10209.1	4599.07	0	0	0	Inf	0	Inf	up	4	Cellular Component:membrane (GO:0016020),Biological Process:metal ion transport (GO:0030001),Molecular Function:metal ion transmembrane transporter activity (GO:0046873),Biological Process:transmembrane transport (GO:0055085)	solute carrier family 39 (zinc transporter), member 8	--	ko04216 Ferroptosis	Putative zinc transporter	P	Inorganic ion transport and metabolism ;	IPR003689 [Zinc/iron permease]	plasma membrane protein	--
Q9H0B6	Kinesin light chain 2	KLC2	28266.9	23711.9	28438.2	20270.9	20832.5	22995	1.25459	0.0363267	0.327212	up	1	Molecular Function:protein binding (GO:0005515)	kinesin light chain	--	ko05132 Salmonella infection	Kinesin light chain	Z	Cytoskeleton ;	IPR011990 [Tetratricopeptide-like helical domain]	--	--
Q9H4A6	Golgi phosphoprotein 3	GOLPH3	7612.73	7233.29	9408.14	9920.99	10317.7	10382	0.792084	0.0364532	-0.336274	down	1	Molecular Function:phosphatidylinositol-4-phosphate binding (GO:0070273)	golgi phosphoprotein 3	--	--	Golgi protein	U	Intracellular trafficking, secretion, and vesicular transport ;	IPR008628 [Golgi phosphoprotein 3-like]	Golgi apparatus protein	--
Q9H4G0	Band 4.1-like protein 1	EPB41L1	260270	246033	271592	206815	218910	209350	1.22489	0.00449802	0.292647	up	5	Molecular Function:actin binding (GO:0003779),Molecular Function:structural molecule activity (GO:0005198),Cellular Component:cytoskeleton (GO:0005856),Molecular Function:cytoskeletal protein binding (GO:0008092),Biological Process:cortical actin cytoskeleton organization (GO:0030866)	erythrocyte membrane protein band 4.1	--	--	Erythrocyte membrane protein 4.1 and related proteins of the ERM family	R	General function prediction only ;	IPR007477 [SAB domain] ; IPR008379[Band 4.1, C-terminal] ; IPR014847[FERM adjacent (FA)] ; IPR018979[FERM, N-terminal] ; IPR018980[FERM, C-terminal PH-like domain] ; IPR019748[FERM central domain]	nucleus protein	--
Q9H4I3	TraB domain-containing protein	TRABD	10121.6	9556.66	10645.1	0	6802.44	6604.16	1.50789	0.00372271	0.592527	up	--	--	--	--	--	Uncharacterized conserved protein, contains TraB domain	T	Signal transduction mechanisms ;	IPR002816 [Pheromone shutdown, TraB]	--	--
Q9H7X7	Intraflagellar transport protein 22 homolog	IFT22	13076.2	8319.55	11548.7	0	3523.61	4735.17	2.65934	0.0349288	1.41107	up	2	Molecular Function:GTP binding (GO:0005525),Biological Process:small GTPase mediated signal transduction (GO:0007264)	intraflagellar transport protein 22	--	--	--	--	--	IPR013684 [Mitochondrial Rho-like]	lysosome protein	--
Q9HA64	Ketosamine-3-kinase	FN3KRP	36385.2	42185	34731.6	53240.2	55826.1	51469.6	0.705772	0.00369956	-0.502725	down	--	--	protein-ribulosamine 3-kinase	2.7.1.172	--	Predicted kinase	R	General function prediction only ;	IPR016477 [Fructosamine/Ketosamine-3-kinase]	--	--
Q9HBA0	Transient receptor potential cation channel subfamily V member 4	TRPV4	19587.8	19994.9	15742.9	12748.2	15329.6	12910.2	1.3498	0.0398018	0.432746	up	5	Molecular Function:ion channel activity (GO:0005216),Molecular Function:protein binding (GO:0005515),Biological Process:ion transport (GO:0006811),Cellular Component:membrane (GO:0016020),Biological Process:transmembrane transport (GO:0055085)	transient receptor potential cation channel subfamily V member 4	--	ko04218 Cellular senescence ko04750 Inflammatory mediator regulation of TRP channels ko05418 Fluid shear stress and atherosclerosis	Ca2+-permeable cation channel OSM-9 and related channels (OTRPC family)	PT	Inorganic ion transport and metabolism ; Signal transduction mechanisms ;	IPR002110 [Ankyrin repeat] ; IPR005821[Ion transport domain]	--	--
Q9HC38	Glyoxalase domain-containing protein 4	GLOD4	80795.2	91304.3	74216	95589.1	100859	100251	0.830186	0.0328814	-0.268493	down	--	--	--	--	--	Predicted glyoxalase	G	Carbohydrate transport and metabolism ;	--	--	--
Q9NP92	Large ribosomal subunit protein mL65	MRPS30	46405.4	47730.6	44583.4	31675.2	27146.9	37774.7	1.43607	0.011948	0.522123	up	4	Molecular Function:structural constituent of ribosome (GO:0003735),Cellular Component:mitochondrion (GO:0005739),Cellular Component:ribosome (GO:0005840),Biological Process:translation (GO:0006412)	small subunit ribosomal protein S30	--	--	Mitochondrial 28S ribosomal protein S30	J	Translation, ribosomal structure and biogenesis ;	IPR010793 [Ribosomal protein L37/S30]	mitochondrion protein	--
Q9NQG5	Regulation of nuclear pre-mRNA domain-containing protein 1B	RPRD1B	23272.5	24402.1	21744.1	18608.6	20041.7	18583.6	1.21289	0.0110703	0.278454	up	--	--	regulator of Ty1 transposition protein 103	--	--	Regulator of nuclear mRNA	A	RNA processing and modification ;	IPR006903 [RNA polymerase II-binding domain] ; IPR032337[Cell-cycle alteration and expression-elevated protein in tumour]	nucleus protein	--
Q9NRA2	Sialin	SLC17A5	7569.04	11287.6	11812.7	19251.4	19516.1	21628.7	0.507802	0.00294993	-0.977661	down	2	Cellular Component:integral component of membrane (GO:0016021),Biological Process:transmembrane transport (GO:0055085)	MFS transporter, ACS family, solute carrier family 17 (sodium-dependent inorganic phosphate cotransporter), member 5	--	ko04142 Lysosome	Permease of the major facilitator superfamily	G	Carbohydrate transport and metabolism ;	IPR011701 [Major facilitator superfamily]	endoplasmic reticulum protein	--
Q9NV56	MRG/MORF4L-binding protein	MRGBP	14630.5	12062.5	11537	7842.1	6011.39	6767.3	1.85395	0.00581335	0.890603	up	2	Cellular Component:nucleus (GO:0005634),Cellular Component:H4/H2A histone acetyltransferase complex (GO:0043189)	MRG-binding protein	--	--	Uncharacterized conserved protein	S	Function unknown ;	IPR012423 [Chromatin modification-related protein Eaf7/MRGBP]	--	--
Q9NVS9	Pyridoxine-5-phosphate oxidase	PNPO	47836.3	52295.6	46323	66875.5	62187.6	57750.4	0.783963	0.0134593	-0.351143	down	3	Molecular Function:pyridoxamine-phosphate oxidase activity (GO:0004733),Molecular Function:FMN binding (GO:0010181),Biological Process:oxidation-reduction process (GO:0055114)	pyridoxamine 5'-phosphate oxidase	1.4.3.5	ko00750 Vitamin B6 metabolism ko01100 Metabolic pathways	Pyridoxamine-phosphate oxidase	H	Coenzyme transport and metabolism ;	IPR011576 [Pyridoxamine 5'-phosphate oxidase-like, FMN-binding domain] ; IPR019576[Pyridoxine 5'-phosphate oxidase, dimerisation, C-terminal]	--	--
Q9NWW5	Ceroid-lipofuscinosis neuronal protein 6	CLN6	13448.3	18131.6	18448.9	5364.61	0	3152.56	3.91591	0.0116291	1.96935	up	--	--	ceroid-lipofuscinosis neuronal protein 6	--	--	--	--	--	IPR029255 [Ceroid-lipofuscinosis neuronal protein 6]	endoplasmic reticulum protein	--
Q9NX20	Large ribosomal subunit protein uL16m	MRPL16	47756.4	43700.9	45581.3	34091	39288.1	36965.4	1.24192	0.00952691	0.312568	up	3	Molecular Function:structural constituent of ribosome (GO:0003735),Cellular Component:ribosome (GO:0005840),Biological Process:translation (GO:0006412)	large subunit ribosomal protein L16	--	ko03010 Ribosome	Mitochondrial ribosomal protein L16	J	Translation, ribosomal structure and biogenesis ;	IPR016180 [Ribosomal protein L10e/L16]	mitochondrion protein	--
Q9NXG6	Transmembrane prolyl 4-hydroxylase	P4HTM	24635.2	23953.6	26123	22035.1	20109.1	16585.3	1.27213	0.0362733	0.34725	up	3	Molecular Function:calcium ion binding (GO:0005509),Molecular Function:oxidoreductase activity (GO:0016491),Biological Process:oxidation-reduction process (GO:0055114)	hypoxia-inducible factor prolyl 4-hydroxylase	1.14.11.-	--	Prolyl 4-hydroxylase alpha subunit	E	Amino acid transport and metabolism ;	IPR002048 [EF-hand domain] ; IPR005123[Oxoglutarate/iron-dependent dioxygenase]	endoplasmic reticulum protein	--
Q9NYP7	Very long chain fatty acid elongase 5	ELOVL5	11445.5	10052	12172.3	4911.98	8768.67	6098	1.70233	0.0234968	0.767511	up	1	Cellular Component:integral component of membrane (GO:0016021)	elongation of very long chain fatty acids protein 5	2.3.1.199	ko00062 Fatty acid elongation ko01040 Biosynthesis of unsaturated fatty acids ko01212 Fatty acid metabolism	Fatty acyl-CoA elongase/Polyunsaturated fatty acid specific elongation enzyme	I	Lipid transport and metabolism ;	IPR002076 [ELO family]	--	--
Q9P2R7	Succinate--CoA ligase [ADP-forming] subunit beta, mitochondrial	SUCLA2	76899.3	71554.8	76373.3	60558.2	68334.2	57468.6	1.20641	0.0246601	0.270718	up	2	Molecular Function:catalytic activity (GO:0003824),Biological Process:metabolic process (GO:0008152)	--	--	ko00020 Citrate cycle (TCA cycle) ko00640 Propanoate metabolism ko01100 Metabolic pathways ko01200 Carbon metabolism	Succinyl-CoA synthetase, beta subunit	C	Energy production and conversion ;	IPR005811 [ATP-citrate lyase/succinyl-CoA ligase] ; IPR013650[ATP-grasp fold, succinyl-CoA synthetase-type]	mitochondrion protein	--
Q9UBB4	Ataxin-10	ATXN10	39210.7	43898.3	32669.6	31197.1	28081.1	25859.7	1.35989	0.0472069	0.443495	up	--	--	ataxin-10	--	--	Uncharacterized conserved protein	S	Function unknown ;	IPR019156 [Ataxin-10 domain]	--	--
Q9UBU9	Nuclear RNA export factor 1	NXF1	18678	16863.6	19036.2	20063.8	23768.1	25152.2	0.791165	0.0445271	-0.337949	down	7	Molecular Function:RNA binding (GO:0003723),Cellular Component:intracellular (GO:0005622),Cellular Component:nucleus (GO:0005634),Cellular Component:cytoplasm (GO:0005737),Biological Process:mRNA export from nucleus (GO:0006406),Biological Process:transport (GO:0006810),Biological Process:mRNA transport (GO:0051028)	nuclear RNA export factor	--	ko03008 Ribosome biogenesis in eukaryotes ko03013 RNA transport ko03015 mRNA surveillance pathway ko05164 Influenza A ko05168 Herpes simplex infection	mRNA export factor TAP/MEX67	A	RNA processing and modification ;	IPR002075 [Nuclear transport factor 2] ; IPR005637[TAP C-terminal (TAP-C) domain] ; IPR015245[Nuclear RNA export factor Tap, RNA-binding domain]	nucleus protein	--
Q9UG63	ATP-binding cassette sub-family F member 2	ABCF2	71127.8	71957.1	69398.1	51745.1	58095.1	59208.1	1.25694	0.0040659	0.329912	up	2	Molecular Function:ATP binding (GO:0005524),Molecular Function:ATPase activity (GO:0016887)	ATP-binding cassette, subfamily F, member 2	--	--	Predicted transporter (ABC superfamily)	R	General function prediction only ;	IPR003439 [ABC transporter-like] ; IPR032781[ABC-transporter extension domain]	endoplasmic reticulum protein	--
Q9UHB6	LIM domain and actin-binding protein 1	LIMA1	300654	282104	290015	254321	230910	228988	1.222	0.00562768	0.28924	up	1	Molecular Function:zinc ion binding (GO:0008270)	--	--	--	Regulatory protein MLP and related LIM proteins	TZ	Signal transduction mechanisms ; Cytoskeleton ;	IPR001781 [Zinc finger, LIM-type]	cytoskeleton protein	--
Q9UI08	Ena/VASP-like protein	EVL	1686.63	3838.27	0	5508.11	6093.48	5750.9	0.477588	0.0358681	-1.06616	down	--	--	--	--	--	Signal transduction protein Enabled, contains WH1 domain	T	Signal transduction mechanisms ;	IPR000697 [WH1/EVH1 domain] ; IPR014885[VASP tetramerisation]	plasma membrane protein	--
Q9UJ41	Rab5 GDP/GTP exchange factor	RABGEF1	66256.2	59800.2	71107.5	48097.1	49241.6	41784.9	1.41718	0.00851429	0.503027	up	2	Molecular Function:DNA binding (GO:0003677),Molecular Function:zinc ion binding (GO:0008270)	Rab5 GDP/GTP exchange factor	--	--	Vacuolar assembly/sorting protein VPS9	U	Intracellular trafficking, secretion, and vesicular transport ;	IPR002653 [Zinc finger, A20-type] ; IPR003123[VPS9 domain]	endosome protein	--
Q9UKA4	A-kinase anchor protein 11	AKAP11	7821.23	6967.83	8241.38	3777.5	3957.66	2619.67	2.22413	0.00167821	1.15324	up	--	--	A-kinase anchor protein 11	--	--	--	--	--	--	cytoplasm protein	--
Q9UKB1	F-box/WD repeat-containing protein 11	FBXW11	3233.41	2113.45	1155.41	0	0	0	Inf	0	Inf	up	2	Molecular Function:protein binding (GO:0005515),Molecular Function:protein dimerization activity (GO:0046983)	F-box and WD-40 domain protein 1/11	--	ko04114 Oocyte meiosis ko04120 Ubiquitin mediated proteolysis ko04218 Cellular senescence ko04310 Wnt signaling pathway ko04340 Hedgehog signaling pathway ko04390 Hippo signaling pathway ko04710 Circadian rhythm ko05131 Shigellosis	Beta-TrCP (transducin repeats containing)/Slimb proteins	S	Function unknown ;	IPR001680 [WD40 repeat] ; IPR001810[F-box domain] ; IPR021977[D domain of beta-TrCP]	cytoplasm protein	--
Q9UKI2	Cdc42 effector protein 3	CDC42EP3	33798.6	27611.9	28983	23862.8	21231.2	21976.2	1.34774	0.0187079	0.430546	up	--	--	--	--	--	--	--	--	IPR000095 [CRIB domain] ; IPR029273[Cdc42 effector]	cytoskeleton protein	--
Q9UKU9	Angiopoietin-related protein 2	ANGPTL2	28442.3	28292.5	23296.6	14084.5	22354.1	18721.8	1.45088	0.0473775	0.536932	up	--	--	--	--	--	Ficolin and related extracellular proteins	R	General function prediction only ;	IPR002181 [Fibrinogen, alpha/beta/gamma chain, C-terminal globular domain]	extracell protein	--
Q9ULR3	Protein phosphatase 1H	PPM1H	7818.76	8214.24	9301.01	5308.86	4490	0	1.7236	0.0120243	0.785427	up	1	Molecular Function:catalytic activity (GO:0003824)	protein phosphatase 1H	3.1.3.16	--	Serine/threonine phosphatase	T	Signal transduction mechanisms ;	IPR001932 [PPM-type phosphatase domain]	--	--
Q9ULV0	Unconventional myosin-Vb	MYO5B	34798.5	26659.7	28634.5	38270.9	37055.3	39998.3	0.78121	0.0316592	-0.356217	down	4	Molecular Function:motor activity (GO:0003774),Molecular Function:protein binding (GO:0005515),Molecular Function:ATP binding (GO:0005524),Cellular Component:myosin complex (GO:0016459)	myosin V	--	--	Myosin class V heavy chain	Z	Cytoskeleton ;	IPR000048 [IQ motif, EF-hand binding site] ; IPR001609[Myosin head, motor domain] ; IPR002710[Dilute domain]	nucleus protein	--
Q9UN86	Ras GTPase-activating protein-binding protein 2	G3BP2	65637.1	63040.6	67141.2	51353	50306	54134.4	1.25691	0.0012862	0.329885	up	3	Molecular Function:nucleic acid binding (GO:0003676),Cellular Component:intracellular (GO:0005622),Biological Process:transport (GO:0006810)	--	--	--	RasGAP SH3 binding protein rasputin, contains NTF2 and RRM domains	T	Signal transduction mechanisms ;	IPR000504 [RNA recognition motif domain] ; IPR002075[Nuclear transport factor 2]	cytoplasm protein	--
Q9UPM8	AP-4 complex subunit epsilon-1	AP4E1	0	2514.68	5861.31	10265	9570.74	10235.2	0.417811	0.0198277	-1.25908	down	3	Biological Process:intracellular protein transport (GO:0006886),Biological Process:vesicle-mediated transport (GO:0016192),Cellular Component:membrane coat (GO:0030117)	AP-4 complex subunit epsilon-1	--	ko04142 Lysosome	Vesicle coat complex AP-1, gamma subunit	U	Intracellular trafficking, secretion, and vesicular transport ;	IPR002553 [Clathrin/coatomer adaptor, adaptin-like, N-terminal] ; IPR028269[AP-4 complex subunit epsilon-1, C-terminal]	Golgi apparatus protein	--
Q9UPN6	SR-related and CTD-associated factor 8	SCAF8	4870.61	5315.96	3976.71	6581.21	6700.59	6357.77	0.721161	0.0108903	-0.471607	down	1	Molecular Function:nucleic acid binding (GO:0003676)	RNA-binding protein 16	--	--	RNA polymerase II C-terminal domain-binding protein RA4, contains RPR and RRM domains	AK	RNA processing and modification ; Transcription ;	IPR000504 [RNA recognition motif domain] ; IPR006903[RNA polymerase II-binding domain]	nucleus protein	--
Q9UPT8	Zinc finger CCCH domain-containing protein 4	ZC3H4	9091.46	9836.26	10102.4	10986.6	13091.3	12726.3	0.788771	0.0224079	-0.342322	down	1	Molecular Function:metal ion binding (GO:0046872)	--	--	--	Polyadenylation factor I complex, subunit, Yth1 (CPSF subunit)	A	RNA processing and modification ;	IPR000571 [Zinc finger, CCCH-type]	--	--
Q9Y2L5	Trafficking protein particle complex subunit 8	TRAPPC8	15422.5	15246.4	12309.1	10324.6	11862.4	9880.47	1.34024	0.0363708	0.422488	up	--	--	trafficking protein particle complex subunit 8	--	--	Protein with predicted involvement in meiosis (GSG1)	D	Cell cycle control, cell division, chromosome partitioning ;	IPR024420 [TRAPP III complex, Trs85]	--	--
Q9Y2R5	Small ribosomal subunit protein uS17m	MRPS17	6860.93	8312.5	7577.21	6195.98	6647.56	6063.83	1.20327	0.0479772	0.266959	up	4	Molecular Function:structural constituent of ribosome (GO:0003735),Cellular Component:intracellular (GO:0005622),Cellular Component:ribosome (GO:0005840),Biological Process:translation (GO:0006412)	small subunit ribosomal protein S17	--	ko03010 Ribosome	Mitochondrial/chloroplast ribosomal S17-like protein	J	Translation, ribosomal structure and biogenesis ;	IPR000266 [Ribosomal protein S17/S11]	mitochondrion protein	--
Q9Y3D6	Mitochondrial fission 1 protein	FIS1	116080	113474	108844	97048.8	96855.6	75050.8	1.2582	0.0382029	0.331358	up	--	--	mitochondrial fission 1 protein	--	ko04137 Mitophagy - animal	Membrane protein involved in organellar division	M	Cell wall/membrane/envelope biogenesis ;	IPR028058 [Fis1, N-terminal tetratricopeptide repeat] ; IPR028061[Fis1, C-terminal tetratricopeptide repeat]	peroxisome protein	--
Q9Y4E6	WD repeat-containing protein 7	WDR7	21666.4	20174.6	23587.2	16454.2	14729.6	18766.6	1.30986	0.0280353	0.389415	up	1	Molecular Function:protein binding (GO:0005515)	--	--	--	FOG: WD40 repeat	R	General function prediction only ;	IPR001680 [WD40 repeat]	nucleus protein	--
Q9Y4W6	Mitochondrial inner membrane m-AAA protease component AFG3L2	AFG3L2	42798.7	45246.9	44923.3	32877.5	40741.6	33987.2	1.2357	0.0303935	0.305325	up	5	Molecular Function:metalloendopeptidase activity (GO:0004222),Molecular Function:ATP binding (GO:0005524),Biological Process:proteolysis (GO:0006508),Molecular Function:zinc ion binding (GO:0008270),Cellular Component:integral component of membrane (GO:0016021)	AFG3 family protein	3.4.24.-	--	AAA+-type ATPase containing the peptidase M41 domain	O	Posttranslational modification, protein turnover, chaperones ;	IPR000642 [Peptidase M41] ; IPR003959[ATPase, AAA-type, core] ; IPR011546[Peptidase M41, FtsH extracellular]	mitochondrion protein	--
Q9Y5Z4	Heme-binding protein 2	HEBP2	64893.7	80830.4	51372.3	102979	83919.9	104150	0.677193	0.0434852	-0.56236	down	--	--	--	--	--	--	--	--	IPR006917 [SOUL haem-binding protein]	cytoplasm protein	--
Q9Y676	Small ribosomal subunit protein mS40	MRPS18B	35951.5	31400	36398.5	22274.3	21623.5	22967.3	1.55163	0.00170656	0.633787	up	4	Molecular Function:structural constituent of ribosome (GO:0003735),Cellular Component:intracellular (GO:0005622),Cellular Component:ribosome (GO:0005840),Biological Process:translation (GO:0006412)	small subunit ribosomal protein S18b, mitochondrial	--	ko05203 Viral carcinogenesis	Mitochondrial ribosomal protein S18b	J	Translation, ribosomal structure and biogenesis ;	IPR001648 [Ribosomal protein S18]	mitochondrion protein	--
Q9Y6B6	Small COPII coat GTPase SAR1B	SAR1B	147675	152094	153878	191348	175341	181240	0.82793	0.00333116	-0.272419	down	1	Molecular Function:GTP binding (GO:0005525)	GTP-binding protein SAR1	3.6.5.-	ko04141 Protein processing in endoplasmic reticulum ko05134 Legionellosis	Vesicle coat complex COPII, GTPase subunit SAR1	U	Intracellular trafficking, secretion, and vesicular transport ;	IPR006689 [Small GTPase superfamily, ARF/SAR type]	endosome protein	--
Q9Y6D5	Brefeldin A-inhibited guanine nucleotide-exchange protein 2	ARFGEF2	19512.7	19299	22482.3	15076.2	14439.1	17215.2	1.31165	0.0216006	0.391384	up	2	Molecular Function:ARF guanyl-nucleotide exchange factor activity (GO:0005086),Biological Process:regulation of ARF protein signal transduction (GO:0032012)	brefeldin A-inhibited guanine nucleotide-exchange protein	--	ko04144 Endocytosis	Guanine nucleotide exchange factor	U	Intracellular trafficking, secretion, and vesicular transport ;	IPR000904 [Sec7 domain] ; IPR015403[Sec7, C-terminal] ; IPR032629[Mon2, dimerisation and cyclophilin-binding domain] ; IPR032691[Guanine nucleotide exchange factor, N-terminal]	nucleus protein	--

## Sheet: OA_CH_VX765.vs.OA_CH.IPR_gsea_r
IPR_ID	IPR_Term	Pvalue	FDR (q)	Size	ES	NES
IPR001664	INTERMEDIATE FILAMENT PROTEIN	0	0.00870012	15	-0.778883	-1.95984
IPR001254	SERINE PROTEASES, TRYPSIN DOMAIN	0.00231481	0.0155834	19	-0.680541	-1.85978
IPR023796	SERPIN DOMAIN	0.0825688	0.442146	15	-0.563867	-1.44326
IPR000742	EGF-LIKE DOMAIN	0.0855263	0.423332	21	-0.497826	-1.39678
IPR001849	PLECKSTRIN HOMOLOGY DOMAIN	0.114416	0.697334	67	-0.352769	-1.2541
IPR000571	ZINC FINGER, CCCH-TYPE	0.301724	1	17	-0.421087	-1.12618
IPR001881	EGF-LIKE CALCIUM-BINDING DOMAIN	0.315534	0.939271	29	-0.378385	-1.10525
IPR013766	THIOREDOXIN DOMAIN	0.352535	0.935427	19	-0.393127	-1.07177
IPR003959	ATPASE, AAA-TYPE, CORE	0.348946	0.852304	30	-0.348759	-1.0639
IPR000195	RAB-GTPASE-TBC DOMAIN	0.386463	0.805048	18	-0.394065	-1.04968
IPR000008	C2 DOMAIN	0.529833	1	32	-0.306468	-0.951129
IPR019748	FERM CENTRAL DOMAIN	0.546413	0.965744	19	-0.339622	-0.936285
IPR001806	SMALL GTPASE SUPERFAMILY	0.622472	0.904833	69	-0.261476	-0.931398
IPR018979	FERM, N-TERMINAL	0.66895	1	15	-0.319416	-0.847369
IPR000198	RHO GTPASE-ACTIVATING PROTEIN DOMAIN	0.811364	1	23	-0.275652	-0.768277
IPR002347	SHORT-CHAIN DEHYDROGENASE_REDUCTASE SDR	0.923251	1	21	-0.238151	-0.657155
IPR001164	ARF GTPASE ACTIVATING PROTEIN	0.930962	1	15	-0.237045	-0.615681
IPR004046	GLUTATHIONE S-TRANSFERASE, C-TERMINAL	0.945824	1	15	-0.238677	-0.6091
IPR018108	MITOCHONDRIAL SUBSTRATE_SOLUTE CARRIER	0.951064	1	15	-0.237673	-0.608117
IPR000436	SUSHI_SCR_CCP DOMAIN	0.979821	1	20	-0.190393	-0.536101
IPR001353	PROTEASOME, SUBUNIT ALPHA_BETA	0.975717	0.984649	17	-0.19819	-0.533641
IPR001609	MYOSIN HEAD, MOTOR DOMAIN	0	0.0293371	18	0.722798	1.88932
IPR001650	HELICASE, C-TERMINAL	0	0.228332	54	0.501393	1.64819
IPR001245	SERINE-THREONINE_TYROSINE-PROTEIN KINASE CATALYTIC DOMAIN	0.0162162	0.181456	37	0.524421	1.63092
IPR000315	B-BOX-TYPE ZINC FINGER	0.0294659	0.289422	15	0.621487	1.53791
IPR001660	STERILE ALPHA MOTIF DOMAIN	0.0368324	0.254175	25	0.54507	1.52412
IPR019734	TETRATRICOPEPTIDE REPEAT	0.0324324	0.245249	30	0.506726	1.50577
IPR008160	COLLAGEN TRIPLE HELIX REPEAT	0.0564663	0.302079	23	0.52192	1.45689
IPR000980	SH2 DOMAIN	0.0402802	0.279782	33	0.481278	1.44846
IPR011545	DEAD_DEAH BOX HELICASE DOMAIN	0.0465517	0.275556	41	0.455261	1.4338
IPR000242	PTP TYPE PROTEIN PHOSPHATASE	0.0690266	0.265153	16	0.57316	1.42329
IPR001781	ZINC FINGER, LIM-TYPE	0.0481481	0.264895	35	0.468736	1.4077
IPR011511	VARIANT SH3 DOMAIN	0.0746812	0.254727	22	0.510328	1.39963
IPR015940	UBIQUITIN-ASSOCIATED DOMAIN	0.164207	0.450319	18	0.495093	1.28334
IPR013098	IMMUNOGLOBULIN I-SET	0.157609	0.503023	34	0.412991	1.24487
IPR000717	PROTEASOME COMPONENT (PCI) DOMAIN	0.196691	0.481278	16	0.500445	1.23959
IPR004843	CALCINEURIN-LIKE PHOSPHOESTERASE DOMAIN, APAH TYPE	0.230072	0.517498	15	0.493719	1.20988
IPR000719	PROTEIN KINASE DOMAIN	0.18	0.602824	120	0.308499	1.15834
IPR002219	PROTEIN KINASE C-LIKE, PHORBOL ESTER_DIACYLGLYCEROL-BINDING DOMAIN	0.288848	0.578323	15	0.463862	1.15452
IPR013106	IMMUNOGLOBULIN V-SET DOMAIN	0.298148	0.620958	26	0.400876	1.12405
IPR000626	UBIQUITIN DOMAIN	0.312069	0.604193	25	0.398243	1.11735
IPR003961	FIBRONECTIN TYPE III	0.281307	0.602125	32	0.368442	1.10665
IPR001715	CALPONIN HOMOLOGY DOMAIN	0.336879	0.63875	44	0.337752	1.07854
IPR020683	ANKYRIN REPEAT-CONTAINING DOMAIN	0.353251	0.625852	55	0.323609	1.07189
IPR003877	SPRY DOMAIN	0.395683	0.640551	23	0.383271	1.05351
IPR001683	PHOX HOMOLOGOUS DOMAIN	0.461672	0.747029	26	0.344111	0.995475
IPR001452	SH3 DOMAIN	0.5	0.751059	68	0.289043	0.980815
IPR000488	DEATH DOMAIN	0.530575	0.777798	15	0.387055	0.956349
IPR001611	LEUCINE-RICH REPEAT	0.549053	0.753646	40	0.305332	0.954565
IPR002035	VON WILLEBRAND FACTOR, TYPE A	0.536862	0.730464	23	0.347904	0.953295
IPR004088	K HOMOLOGY DOMAIN, TYPE 1	0.556364	0.722158	22	0.350601	0.945661
IPR001680	WD40 REPEAT	0.617094	0.750465	107	0.248612	0.920922
IPR001623	DNAJ DOMAIN	0.6	0.755473	23	0.334119	0.906691
IPR002048	EF-HAND DOMAIN	0.654514	0.766601	49	0.278214	0.889694
IPR001478	PDZ DOMAIN	0.716094	0.806774	50	0.268001	0.855607
IPR000608	UBIQUITIN-CONJUGATING ENZYME E2	0.729927	0.833793	24	0.297009	0.827445
IPR001841	ZINC FINGER, RING-TYPE	0.70674	0.828872	16	0.322275	0.816158
IPR001394	PEPTIDASE C19, UBIQUITIN CARBOXYL-TERMINAL HYDROLASE	0.764133	0.824639	19	0.311399	0.804507
IPR000219	DBL HOMOLOGY (DH) DOMAIN	0.866438	0.940031	23	0.248302	0.697004
IPR000504	RNA RECOGNITION MOTIF DOMAIN	0.994681	0.964967	121	0.170359	0.635688
IPR015590	ALDEHYDE DEHYDROGENASE DOMAIN	0.956989	0.971018	15	0.227808	0.575479

## Sheet: OA_CH_VX765.vs.OA_CH.GO_gsea_re
GO_ID	GO_Term	Pvalue	FDR (q)	Size	ES	NES
GO:0005576	CELLULAR COMPONENT:EXTRACELLULAR REGION	0	0	51	-0.711708	-2.43094
GO:0003774	MOLECULAR FUNCTION:MOTOR ACTIVITY	0	0.00111968	19	0.777156	2.04021
GO:0016459	CELLULAR COMPONENT:MYOSIN COMPLEX	0	0.00223936	19	0.777156	2.04973
GO:0005882	CELLULAR COMPONENT:INTERMEDIATE FILAMENT	0	0.00297115	15	-0.778883	-2.01376
GO:0006955	BIOLOGICAL PROCESS:IMMUNE RESPONSE	0	0.0030705	15	-0.774608	-1.98004
GO:0005198	MOLECULAR FUNCTION:STRUCTURAL MOLECULE ACTIVITY	0.00442478	0.0134943	27	-0.640777	-1.84611
GO:0004252	MOLECULAR FUNCTION:SERINE-TYPE ENDOPEPTIDASE ACTIVITY	0.00898876	0.0526819	27	-0.578375	-1.68857
GO:0008289	MOLECULAR FUNCTION:LIPID BINDING	0.0290828	0.103395	15	-0.618132	-1.58558
GO:0055085	BIOLOGICAL PROCESS:TRANSMEMBRANE TRANSPORT	0.00696056	0.117021	64	-0.432708	-1.54923
GO:0003735	MOLECULAR FUNCTION:STRUCTURAL CONSTITUENT OF RIBOSOME	0.00169492	0.206627	98	0.438001	1.60726
GO:0016021	CELLULAR COMPONENT:INTEGRAL COMPONENT OF MEMBRANE	0.00477327	0.226103	180	-0.347117	-1.43715
GO:0006412	BIOLOGICAL PROCESS:TRANSLATION	0.00881834	0.256442	95	0.42246	1.51961
GO:0005840	CELLULAR COMPONENT:RIBOSOME	0.0189655	0.261516	92	0.411837	1.49133
GO:0005622	CELLULAR COMPONENT:INTRACELLULAR	0.00166667	0.279738	118	0.41082	1.53691
GO:0007165	BIOLOGICAL PROCESS:SIGNAL TRANSDUCTION	0.025641	0.290719	84	0.400032	1.41838
GO:0004222	MOLECULAR FUNCTION:METALLOENDOPEPTIDASE ACTIVITY	0.122807	0.305989	17	-0.512002	-1.36814
GO:0004672	MOLECULAR FUNCTION:PROTEIN KINASE ACTIVITY	0.0160772	0.323211	158	0.36267	1.42038
GO:0004725	MOLECULAR FUNCTION:PROTEIN TYROSINE PHOSPHATASE ACTIVITY	0.0689655	0.327173	16	0.57316	1.43922
GO:0006470	BIOLOGICAL PROCESS:PROTEIN DEPHOSPHORYLATION	0.112933	0.372706	25	0.484461	1.36289
GO:0005524	MOLECULAR FUNCTION:ATP BINDING	0.00952381	0.377488	358	0.315136	1.34484
GO:0008168	MOLECULAR FUNCTION:METHYLTRANSFERASE ACTIVITY	0.116883	0.401683	26	0.455643	1.32022
GO:0006629	BIOLOGICAL PROCESS:LIPID METABOLIC PROCESS	0.173397	0.428031	19	-0.480991	-1.28539
GO:0016787	MOLECULAR FUNCTION:HYDROLASE ACTIVITY	0.117547	0.457481	52	0.381048	1.25706
GO:0005737	CELLULAR COMPONENT:CYTOPLASM	0.131886	0.464974	68	0.372028	1.26709
GO:0006468	BIOLOGICAL PROCESS:PROTEIN PHOSPHORYLATION	0.0471545	0.472313	160	0.328142	1.27707
GO:0005096	MOLECULAR FUNCTION:GTPASE ACTIVATOR ACTIVITY	0.212014	0.491143	24	0.439748	1.21951
GO:0016301	MOLECULAR FUNCTION:KINASE ACTIVITY	0.230089	0.499805	16	0.489887	1.22839
GO:0005634	CELLULAR COMPONENT:NUCLEUS	0.193126	0.635782	121	0.3063	1.15484
GO:0016020	CELLULAR COMPONENT:MEMBRANE	0.251265	0.739921	128	0.288759	1.10881
GO:0006396	BIOLOGICAL PROCESS:RNA PROCESSING	0.37708	0.741178	17	0.425099	1.09617
GO:0016887	MOLECULAR FUNCTION:ATPASE ACTIVITY	0.331808	0.829546	19	-0.412114	-1.10608
GO:0046872	MOLECULAR FUNCTION:METAL ION BINDING	0.244131	0.873191	74	-0.307931	-1.11427
GO:0030170	MOLECULAR FUNCTION:PYRIDOXAL PHOSPHATE BINDING	0.395176	0.899256	15	0.409694	1.03583
GO:0003676	MOLECULAR FUNCTION:NUCLEIC ACID BINDING	0.943218	0.938084	208	0.197443	0.799384
GO:0006260	BIOLOGICAL PROCESS:DNA REPLICATION	0.61413	0.943259	18	0.330033	0.882039
GO:0016579	BIOLOGICAL PROCESS:PROTEIN DEUBIQUITINATION	0.743986	0.948274	20	0.301998	0.806988
GO:0000287	MOLECULAR FUNCTION:MAGNESIUM ION BINDING	0.689964	0.948347	15	0.326298	0.832782
GO:0036459	MOLECULAR FUNCTION:THIOL-DEPENDENT UBIQUITINYL HYDROLASE ACTIVITY	0.714552	0.959871	19	0.311399	0.813699
GO:0007264	BIOLOGICAL PROCESS:SMALL GTPASE MEDIATED SIGNAL TRANSDUCTION	0.895944	0.962993	80	0.216651	0.76797
GO:0003677	MOLECULAR FUNCTION:DNA BINDING	0.646957	0.963093	110	0.245886	0.909238
GO:0035556	BIOLOGICAL PROCESS:INTRACELLULAR SIGNAL TRANSDUCTION	0.560229	0.966482	28	0.317105	0.919412
GO:0004842	MOLECULAR FUNCTION:UBIQUITIN-PROTEIN TRANSFERASE ACTIVITY	0.620301	0.968671	21	0.326634	0.883472
GO:0003723	MOLECULAR FUNCTION:RNA BINDING	0.554054	0.969855	88	0.269504	0.953426
GO:0035091	MOLECULAR FUNCTION:PHOSPHATIDYLINOSITOL BINDING	0.480769	0.970996	26	0.344111	0.964945
GO:0006418	BIOLOGICAL PROCESS:TRNA AMINOACYLATION FOR PROTEIN TRANSLATION	0.690566	0.971393	23	0.310932	0.84701
GO:0004812	MOLECULAR FUNCTION:AMINOACYL-TRNA LIGASE ACTIVITY	0.70632	0.97147	24	0.298062	0.834443
GO:0008152	BIOLOGICAL PROCESS:METABOLIC PROCESS	0.716949	0.973583	121	0.235636	0.893849
GO:0051287	MOLECULAR FUNCTION:NAD BINDING	0.956446	0.981759	15	0.226513	0.565636
GO:0007186	BIOLOGICAL PROCESS:G-PROTEIN COUPLED RECEPTOR SIGNALING PATHWAY	0.933692	0.986647	19	0.228183	0.612643
GO:0003743	MOLECULAR FUNCTION:TRANSLATION INITIATION FACTOR ACTIVITY	0.908127	0.98677	15	0.264903	0.653678
GO:0005089	MOLECULAR FUNCTION:RHO GUANYL-NUCLEOTIDE EXCHANGE FACTOR ACTIVITY	0.903285	0.993141	23	0.248302	0.677593
GO:0008270	MOLECULAR FUNCTION:ZINC ION BINDING	0.519071	0.993226	163	0.247638	0.970542
GO:0051082	MOLECULAR FUNCTION:UNFOLDED PROTEIN BINDING	0.990805	0.995439	16	-0.176512	-0.472749
GO:0006811	BIOLOGICAL PROCESS:ION TRANSPORT	0.684492	0.997767	15	0.34135	0.847817
GO:0005525	MOLECULAR FUNCTION:GTP BINDING	0.638474	0.99982	129	0.245597	0.919879
GO:0006508	BIOLOGICAL PROCESS:PROTEOLYSIS	0.425676	1	80	-0.277205	-1.00988
GO:0005509	MOLECULAR FUNCTION:CALCIUM ION BINDING	0.490291	1	108	-0.253905	-0.986391
GO:0005783	CELLULAR COMPONENT:ENDOPLASMIC RETICULUM	0.527964	1	15	-0.37035	-0.947696
GO:0055114	BIOLOGICAL PROCESS:OXIDATION-REDUCTION PROCESS	0.600515	1	181	-0.226285	-0.947199
GO:0016192	BIOLOGICAL PROCESS:VESICLE-MEDIATED TRANSPORT	0.628993	1	39	-0.283471	-0.899876
GO:0000166	MOLECULAR FUNCTION:NUCLEOTIDE BINDING	0.63964	1	40	-0.272123	-0.889206
GO:0016491	MOLECULAR FUNCTION:OXIDOREDUCTASE ACTIVITY	0.767089	1	79	-0.235766	-0.859797
GO:0045454	BIOLOGICAL PROCESS:CELL REDOX HOMEOSTASIS	0.72809	1	26	-0.290068	-0.851087
GO:0003779	MOLECULAR FUNCTION:ACTIN BINDING	0.793182	1	30	-0.262914	-0.799903
GO:0042981	BIOLOGICAL PROCESS:REGULATION OF APOPTOTIC PROCESS	0.834409	1	18	-0.274654	-0.733665
GO:0003924	MOLECULAR FUNCTION:GTPASE ACTIVITY	0.879121	1	33	-0.23559	-0.721698
GO:0043565	MOLECULAR FUNCTION:SEQUENCE-SPECIFIC DNA BINDING	0.87471	1	21	-0.251017	-0.701418
GO:0004674	MOLECULAR FUNCTION:PROTEIN SERINE_THREONINE KINASE ACTIVITY	0.922897	1	26	-0.228164	-0.662582
GO:0006810	BIOLOGICAL PROCESS:TRANSPORT	0.965432	1	44	-0.200089	-0.646726
GO:0006457	BIOLOGICAL PROCESS:PROTEIN FOLDING	0.971739	1	27	-0.207224	-0.613807
GO:0006886	BIOLOGICAL PROCESS:INTRACELLULAR PROTEIN TRANSPORT	0.990148	1	62	-0.166921	-0.599582
GO:0051603	BIOLOGICAL PROCESS:PROTEOLYSIS INVOLVED IN CELLULAR PROTEIN CATABOLIC PROCESS	0.97032	1	17	-0.19819	-0.528348
GO:0005839	CELLULAR COMPONENT:PROTEASOME CORE COMPLEX	0.986985	1	17	-0.19819	-0.520303
GO:0008017	MOLECULAR FUNCTION:MICROTUBULE BINDING	0.983607	1	17	-0.198062	-0.515361
GO:0004298	MOLECULAR FUNCTION:THREONINE-TYPE ENDOPEPTIDASE ACTIVITY	0.979508	1	17	-0.19819	-0.513369
GO:0005975	BIOLOGICAL PROCESS:CARBOHYDRATE METABOLIC PROCESS	1	1	45	-0.154837	-0.512058
GO:0005739	CELLULAR COMPONENT:MITOCHONDRION	0.492754	1	18	0.370779	0.977167
GO:0006511	BIOLOGICAL PROCESS:UBIQUITIN-DEPENDENT PROTEIN CATABOLIC PROCESS	0.47698	1	22	0.345373	0.975626
GO:0009058	BIOLOGICAL PROCESS:BIOSYNTHETIC PROCESS	0.578097	1	20	0.340465	0.92569
GO:0003824	MOLECULAR FUNCTION:CATALYTIC ACTIVITY	0.959781	1	82	0.196207	0.700114
GO:0035023	BIOLOGICAL PROCESS:REGULATION OF RHO PROTEIN SIGNAL TRANSDUCTION	0.872263	1	23	0.248302	0.691

## Sheet: OA_CH_VX765.vs.OA_CH.KEGG_gsea_
KEGG_ID	KEGG_Term	Pvalue	FDR (q)	Size	ES	NES
MAP04610	COMPLEMENT AND COAGULATION CASCADES	0	0	46	-0.731823	-2.39319
MAP04657	IL-17 SIGNALING PATHWAY	0	0	43	-0.73507	-2.38962
MAP05133	PERTUSSIS	0	0.00336217	37	-0.639063	-2.02743
MAP05323	RHEUMATOID ARTHRITIS	0	0.00669416	26	-0.680952	-1.95895
MAP04979	CHOLESTEROL METABOLISM	0.00222222	0.0112703	28	-0.636119	-1.90313
MAP00590	ARACHIDONIC ACID METABOLISM	0.00705882	0.0338885	20	-0.652947	-1.7982
MAP05162	MEASLES	0	0.0830366	55	0.56579	1.87618
MAP03320	PPAR SIGNALING PATHWAY	0.0194384	0.178617	29	-0.549542	-1.61582
MAP04978	MINERAL ABSORPTION	0.0419426	0.218342	17	-0.571312	-1.54366
MAP04215	APOPTOSIS - MULTIPLE SPECIES	0.0470852	0.220001	16	-0.587836	-1.55767
MAP04530	TIGHT JUNCTION	0.00350877	0.243013	82	0.463003	1.64524
MAP04930	TYPE II DIABETES MELLITUS	0.00952381	0.29527	15	0.662367	1.64813
MAP04370	VEGF SIGNALING PATHWAY	0.0397196	0.303522	32	-0.481746	-1.48545
MAP04659	TH17 CELL DIFFERENTIATION	0.0154639	0.317008	36	0.525534	1.59804
MAP00510	N-GLYCAN BIOSYNTHESIS	0.0503145	0.317128	26	-0.501003	-1.4662
MAP04270	VASCULAR SMOOTH MUSCLE CONTRACTION	0.0213144	0.344009	43	0.476713	1.504
MAP05218	MELANOMA	0.0309091	0.349279	31	0.504319	1.51303
MAP04110	CELL CYCLE	0.0236364	0.35653	41	0.487728	1.52186
MAP04630	JAK-STAT SIGNALING PATHWAY	0.0361011	0.377672	36	0.482661	1.48186
MAP05226	GASTRIC CANCER	0.0228471	0.379408	42	0.486172	1.54217
MAP05225	HEPATOCELLULAR CARCINOMA	0.0157343	0.383707	73	0.436566	1.52576
MAP04914	PROGESTERONE-MEDIATED OOCYTE MATURATION	0.0108499	0.384277	33	0.548239	1.65044
MAP05412	ARRHYTHMOGENIC RIGHT VENTRICULAR CARDIOMYOPATHY _ARVC_	0.0498155	0.394133	23	0.529703	1.46582
MAP04921	OXYTOCIN SIGNALING PATHWAY	0.0406699	0.407921	60	-0.404717	-1.41558
MAP04064	NF-KAPPA B SIGNALING PATHWAY	0.0505495	0.415089	37	-0.439738	-1.40168
MAP05206	MICRORNAS IN CANCER	0.0514019	0.423766	65	-0.395603	-1.3877
MAP05416	VIRAL MYOCARDITIS	0.034965	0.426664	27	0.53914	1.5443
MAP04261	ADRENERGIC SIGNALING IN CARDIOMYOCYTES	0.0411664	0.429173	50	0.440237	1.44521
MAP05212	PANCREATIC CANCER	0.00904159	0.430746	43	0.538705	1.67809
MAP03060	PROTEIN EXPORT	0.121065	0.43713	19	-0.491953	-1.33492
MAP05166	HTLV-I INFECTION	0.0271186	0.439157	90	0.391627	1.40896
MAP04068	FOXO SIGNALING PATHWAY	0.0583039	0.439365	54	0.426276	1.41673
MAP04668	TNF SIGNALING PATHWAY	0.0970874	0.449467	52	-0.38361	-1.3125
MAP05167	KAPOSI'S SARCOMA-ASSOCIATED HERPESVIRUS INFECTION	0.034965	0.449525	89	-0.377491	-1.36722
MAP00020	CITRATE CYCLE _TCA CYCLE_	0.0860806	0.451221	27	0.492259	1.39781
MAP04114	OOCYTE MEIOSIS	0.057041	0.452243	45	0.444194	1.42096
MAP04072	PHOSPHOLIPASE D SIGNALING PATHWAY	0.063981	0.456462	59	-0.38714	-1.3452
MAP05134	LEGIONELLOSIS	0.0990991	0.458616	36	-0.427118	-1.33558
MAP05222	SMALL CELL LUNG CANCER	0.103118	0.461636	36	-0.416016	-1.30034
MAP05210	COLORECTAL CANCER	0.0486111	0.465296	35	0.479284	1.42562
MAP04210	APOPTOSIS	0.0554156	0.467513	69	-0.367353	-1.31403
MAP05418	FLUID SHEAR STRESS AND ATHEROSCLEROSIS	0.0680751	0.482668	68	-0.373325	-1.34536
MAP04664	FC EPSILON RI SIGNALING PATHWAY	0.172018	0.486014	29	-0.406874	-1.2294
MAP03430	MISMATCH REPAIR	0.202222	0.490917	15	-0.490749	-1.25303
MAP05231	CHOLINE METABOLISM IN CANCER	0.145497	0.49376	49	-0.383624	-1.25889
MAP04670	LEUKOCYTE TRANSENDOTHELIAL MIGRATION	0.0747029	0.499035	49	0.425068	1.37438
MAP04925	ALDOSTERONE SYNTHESIS AND SECRETION	0.173516	0.49931	30	-0.409682	-1.23014
MAP05132	SALMONELLA INFECTION	0.117241	0.501409	49	-0.378869	-1.27007
MAP04912	GNRH SIGNALING PATHWAY	0.172749	0.503694	42	-0.377107	-1.21607
MAP04062	CHEMOKINE SIGNALING PATHWAY	0.155093	0.503859	68	-0.335326	-1.19796
MAP00630	GLYOXYLATE AND DICARBOXYLATE METABOLISM	0.186404	0.505392	20	-0.463106	-1.2617
MAP03008	RIBOSOME BIOGENESIS IN EUKARYOTES	0.168203	0.505632	52	-0.358761	-1.20315
MAP04933	AGE-RAGE SIGNALING PATHWAY IN DIABETIC COMPLICATIONS	0.168269	0.506242	51	-0.355777	-1.20875
MAP04340	HEDGEHOG SIGNALING PATHWAY	0.240741	0.507486	16	-0.447315	-1.19089
MAP04620	TOLL-LIKE RECEPTOR SIGNALING PATHWAY	0.166282	0.51368	39	-0.384593	-1.23112
MAP05120	EPITHELIAL CELL SIGNALING IN HELICOBACTER PYLORI INFECTION	0.177677	0.520351	40	-0.385524	-1.23506
MAP04540	GAP JUNCTION	0.119369	0.52187	46	-0.391927	-1.27021
MAP05140	LEISHMANIASIS	0.247788	0.52417	23	-0.419207	-1.1784
MAP04976	BILE SECRETION	0.274336	0.536243	17	-0.431013	-1.15837
MAP00250	ALANINE, ASPARTATE AND GLUTAMATE METABOLISM	0.248322	0.536245	21	-0.422965	-1.169
MAP03030	DNA REPLICATION	0.253589	0.542586	23	-0.407202	-1.16117
MAP05216	THYROID CANCER	0.153578	0.545901	17	0.516222	1.31857
MAP04728	DOPAMINERGIC SYNAPSE	0.0761246	0.546022	49	0.417619	1.35322
MAP04360	AXON GUIDANCE	0.0706076	0.5506	72	0.38502	1.33725
MAP04211	LONGEVITY REGULATING PATHWAY	0.262673	0.550766	41	-0.353683	-1.142
MAP05220	CHRONIC MYELOID LEUKEMIA	0.10453	0.551263	45	0.420779	1.3231
MAP04726	SEROTONERGIC SYNAPSE	0.270833	0.55381	32	-0.368555	-1.13559
MAP04218	CELLULAR SENESCENCE	0.21028	0.558009	77	-0.314644	-1.14433
MAP04350	TGF-BETA SIGNALING PATHWAY	0.109123	0.571225	28	0.456614	1.32382
MAP04022	CGMP-PKG SIGNALING PATHWAY	0.0779896	0.573756	62	0.394533	1.33745
MAP00260	GLYCINE, SERINE AND THREONINE METABOLISM	0.325843	0.591309	19	-0.406292	-1.11525
MAP04380	OSTEOCLAST DIFFERENTIATION	0.131579	0.595829	50	0.386778	1.26143
MAP04217	NECROPTOSIS	0.123762	0.595842	83	0.337745	1.21589
MAP00760	NICOTINATE AND NICOTINAMIDE METABOLISM	0.172794	0.596125	18	0.481595	1.27803
MAP05161	HEPATITIS B	0.13253	0.59794	68	0.359965	1.23951
MAP04020	CALCIUM SIGNALING PATHWAY	0.137871	0.60039	51	0.384355	1.24874
MAP04658	TH1 AND TH2 CELL DIFFERENTIATION	0.199634	0.604213	26	0.432574	1.23222
MAP00330	ARGININE AND PROLINE METABOLISM	0.206485	0.604819	27	0.43135	1.22249
MAP05164	INFLUENZA A	0.144128	0.607691	78	0.346789	1.21673
MAP04150	MTOR SIGNALING PATHWAY	0.0860215	0.608946	69	0.36807	1.2804
MAP04520	ADHERENS JUNCTION	0.120141	0.609476	45	0.404601	1.28674
MAP04722	NEUROTROPHIN SIGNALING PATHWAY	0.135436	0.611502	58	0.375423	1.26205
MAP04960	ALDOSTERONE-REGULATED SODIUM REABSORPTION	0.203237	0.611829	16	0.485795	1.24023
MAP04514	CELL ADHESION MOLECULES _CAMS_	0.170909	0.611874	37	0.405056	1.22477
MAP05203	VIRAL CARCINOGENESIS	0.0883333	0.615729	100	0.336645	1.24933
MAP03010	RIBOSOME	0.0633803	0.616818	119	0.343683	1.29048
MAP04931	INSULIN RESISTANCE	0.135231	0.627649	53	0.386458	1.263
MAP04260	CARDIAC MUSCLE CONTRACTION	0.265487	0.661219	31	0.381886	1.15497
MAP04612	ANTIGEN PROCESSING AND PRESENTATION	0.298951	0.662634	33	0.374746	1.11856
MAP04213	LONGEVITY REGULATING PATHWAY - MULTIPLE SPECIES	0.304054	0.662695	34	0.368046	1.11103
MAP04962	VASOPRESSIN-REGULATED WATER REABSORPTION	0.220803	0.663797	26	0.421329	1.18981
MAP04650	NATURAL KILLER CELL MEDIATED CYTOTOXICITY	0.303085	0.66389	35	0.366499	1.11441
MAP04972	PANCREATIC SECRETION	0.305054	0.665172	29	0.387223	1.13337
MAP05160	HEPATITIS C	0.208113	0.665516	58	0.350752	1.15805
MAP04910	INSULIN SIGNALING PATHWAY	0.222222	0.666488	78	0.327138	1.14448
MAP04724	GLUTAMATERGIC SYNAPSE	0.32409	0.668091	31	0.371476	1.095
MAP04060	CYTOKINE-CYTOKINE RECEPTOR INTERACTION	0.265597	0.66926	22	0.413807	1.1359
MAP00983	DRUG METABOLISM - OTHER ENZYMES	0.286988	0.672712	20	0.421893	1.14655
MAP05168	HERPES SIMPLEX INFECTION	0.262238	0.673678	84	0.312268	1.11857
MAP03420	NUCLEOTIDE EXCISION REPAIR	0.298913	0.675332	26	0.398905	1.12589
MAP05202	TRANSCRIPTIONAL MISREGULATION IN CANCER	0.308642	0.675518	42	0.345177	1.08528
MAP05414	DILATED CARDIOMYOPATHY _DCM_	0.331522	0.676118	30	0.363457	1.08861
MAP05221	ACUTE MYELOID LEUKEMIA	0.335727	0.676809	31	0.376861	1.09551
MAP04144	ENDOCYTOSIS	0.15534	0.677476	172	0.293382	1.15846
MAP04974	PROTEIN DIGESTION AND ABSORPTION	0.307018	0.677762	26	0.4018	1.13706
MAP05211	RENAL CELL CARCINOMA	0.225688	0.67851	44	0.365811	1.16242
MAP04014	RAS SIGNALING PATHWAY	0.228618	0.682718	82	0.316993	1.11936
MAP04142	LYSOSOME	0.364078	0.684487	78	-0.284894	-1.04047
MAP01522	ENDOCRINE RESISTANCE	0.312057	0.684965	43	0.343813	1.09629
MAP04024	CAMP SIGNALING PATHWAY	0.225524	0.685701	59	0.342812	1.1645
MAP05214	GLIOMA	0.331512	0.688797	33	0.361045	1.07678
MAP04918	THYROID HORMONE SYNTHESIS	0.395034	0.689257	27	-0.346331	-1.04372
MAP04727	GABAERGIC SYNAPSE	0.344954	0.693747	20	0.407597	1.09688
MAP04012	ERBB SIGNALING PATHWAY	0.244037	0.693993	45	0.371083	1.16629
MAP05223	NON-SMALL CELL LUNG CANCER	0.231034	0.694179	33	0.393532	1.17078
MAP00520	AMINO SUGAR AND NUCLEOTIDE SUGAR METABOLISM	0.352941	0.697525	38	-0.339755	-1.06603
MAP04120	UBIQUITIN MEDIATED PROTEOLYSIS	0.194492	0.700427	71	0.339752	1.17365
MAP05204	CHEMICAL CARCINOGENESIS	0.37907	0.701987	26	-0.355032	-1.06976
MAP05144	MALARIA	0.40583	0.702171	16	-0.407589	-1.04394
MAP04390	HIPPO SIGNALING PATHWAY	0.351629	0.703003	47	0.334193	1.0683
MAP04146	PEROXISOME	0.365909	0.708582	44	-0.319416	-1.04674
MAP04926	RELAXIN SIGNALING PATHWAY	0.39261	0.708689	53	-0.302345	-1.02737
MAP05322	SYSTEMIC LUPUS ERYTHEMATOSUS	0.370192	0.713228	32	-0.337894	-1.04999
MAP04660	T CELL RECEPTOR SIGNALING PATHWAY	0.390887	0.714447	44	-0.326271	-1.05458
MAP04730	LONG-TERM DEPRESSION	0.379725	0.731924	27	0.368812	1.0477
MAP04371	APELIN SIGNALING PATHWAY	0.397213	0.735252	57	0.311843	1.04276
MAP05200	PATHWAYS IN CANCER	0.339404	0.737788	191	0.259794	1.04918
MAP05215	PROSTATE CANCER	0.383538	0.740351	42	0.328278	1.05182
MAP05142	CHAGAS DISEASE _AMERICAN TRYPANOSOMIASIS_	0.454139	0.743424	48	-0.29979	-0.995574
MAP04919	THYROID HORMONE SIGNALING PATHWAY	0.441176	0.745344	50	-0.295545	-0.999459
MAP04917	PROLACTIN SIGNALING PATHWAY	0.423759	0.745519	28	0.36247	1.03582
MAP04066	HIF-1 SIGNALING PATHWAY	0.413851	0.746409	53	0.313601	1.02857
MAP04015	RAP1 SIGNALING PATHWAY	0.396194	0.746921	78	0.290145	1.03175
MAP03018	RNA DEGRADATION	0.390625	0.74788	49	0.314532	1.02445
MAP00052	GALACTOSE METABOLISM	0.481221	0.74981	18	-0.373652	-1.00231
MAP04152	AMPK SIGNALING PATHWAY	0.423759	0.750272	59	0.30241	1.02019
MAP04621	NOD-LIKE RECEPTOR SIGNALING PATHWAY	0.431818	0.754814	89	-0.265238	-1.00535
MAP05165	HUMAN PAPILLOMAVIRUS INFECTION	0.426471	0.765836	144	0.262577	1.01116
MAP04623	CYTOSOLIC DNA-SENSING PATHWAY	0.458484	0.774469	21	0.366955	1.00449
MAP04510	FOCAL ADHESION	0.458904	0.783199	111	0.265682	0.997785
MAP04922	GLUCAGON SIGNALING PATHWAY	0.473137	0.792441	48	0.303303	0.987434
MAP04725	CHOLINERGIC SYNAPSE	0.5	0.793161	33	0.328149	0.973707
MAP01521	EGFR TYROSINE KINASE INHIBITOR RESISTANCE	0.518587	0.793186	45	0.301472	0.97032
MAP05213	ENDOMETRIAL CANCER	0.466431	0.798292	29	0.336279	0.97506
MAP00564	GLYCEROPHOSPHOLIPID METABOLISM	0.485714	0.799417	38	0.319751	0.988371
MAP00380	TRYPTOPHAN METABOLISM	0.5	0.803745	21	0.361772	0.976336
MAP04662	B CELL RECEPTOR SIGNALING PATHWAY	0.478873	0.804109	33	-0.316473	-0.968929
MAP04010	MAPK SIGNALING PATHWAY	0.525217	0.805483	109	0.26391	0.979292
MAP04915	ESTROGEN SIGNALING PATHWAY	0.527778	0.811338	47	-0.281962	-0.951493
MAP04070	PHOSPHATIDYLINOSITOL SIGNALING SYSTEM	0.499145	0.812915	46	0.300739	0.959353
MAP04923	REGULATION OF LIPOLYSIS IN ADIPOCYTES	0.502722	0.813778	19	0.363439	0.955483
MAP04130	SNARE INTERACTIONS IN VESICULAR TRANSPORT	0.551069	0.814771	24	-0.330424	-0.945272
MAP00051	FRUCTOSE AND MANNOSE METABOLISM	0.521327	0.820591	24	-0.340448	-0.953045
MAP05145	TOXOPLASMOSIS	0.546468	0.823639	44	0.305195	0.948395
MAP05100	BACTERIAL INVASION OF EPITHELIAL CELLS	0.554992	0.826686	51	0.292369	0.940271
MAP00280	VALINE, LEUCINE AND ISOLEUCINE DEGRADATION	0.588133	0.828617	43	0.300403	0.936051
MAP05230	CENTRAL CARBON METABOLISM IN CANCER	0.620751	0.831921	40	0.291852	0.920868
MAP04720	LONG-TERM POTENTIATION	0.550427	0.832475	31	0.318386	0.941445
MAP04140	AUTOPHAGY - ANIMAL	0.564593	0.833451	72	-0.262807	-0.953347
MAP04151	PI3K-AKT SIGNALING PATHWAY	0.658273	0.834651	127	0.241901	0.930588
MAP05224	BREAST CANCER	0.562387	0.838958	44	0.294535	0.925225
MAP04750	INFLAMMATORY MEDIATOR REGULATION OF TRP CHANNELS	0.561062	0.83977	30	0.314886	0.921059
MAP04137	MITOPHAGY - ANIMAL	0.6	0.840981	39	0.295983	0.913811
MAP01230	BIOSYNTHESIS OF AMINO ACIDS	0.600457	0.847662	54	-0.270027	-0.923502
MAP05152	TUBERCULOSIS	0.568075	0.848457	65	-0.256598	-0.928067
MAP04911	INSULIN SECRETION	0.620253	0.853927	23	0.324362	0.898071
MAP05110	VIBRIO CHOLERAE INFECTION	0.599553	0.854157	29	-0.29832	-0.916028
MAP04920	ADIPOCYTOKINE SIGNALING PATHWAY	0.618214	0.858103	29	0.30591	0.899791
MAP04810	REGULATION OF ACTIN CYTOSKELETON	0.661642	0.859847	113	0.242235	0.902521
MAP04330	NOTCH SIGNALING PATHWAY	0.604265	0.86132	18	-0.333894	-0.893514
MAP05131	SHIGELLOSIS	0.653759	0.861612	44	-0.266187	-0.888406
MAP04145	PHAGOSOME	0.722477	0.869383	77	-0.232742	-0.870171
MAP00410	BETA-ALANINE METABOLISM	0.620225	0.871733	21	-0.331881	-0.894456
MAP00970	AMINOACYL-TRNA BIOSYNTHESIS	0.640367	0.87388	35	0.29746	0.886099
MAP00270	CYSTEINE AND METHIONINE METABOLISM	0.660044	0.879264	28	-0.301894	-0.870915
MAP04622	RIG-I-LIKE RECEPTOR SIGNALING PATHWAY	0.625	0.880288	33	-0.295678	-0.901361
MAP00240	PYRIMIDINE METABOLISM	0.671429	0.880705	51	0.269818	0.876152
MAP05020	PRION DISEASES	0.594104	0.881829	21	-0.314254	-0.895647
MAP04713	CIRCADIAN ENTRAINMENT	0.657559	0.885672	23	0.31598	0.87773
MAP00230	PURINE METABOLISM	0.745536	0.888264	78	-0.23736	-0.87223
MAP04550	SIGNALING PATHWAYS REGULATING PLURIPOTENCY OF STEM CELLS	0.67632	0.897651	30	0.293726	0.865075
MAP04961	ENDOCRINE AND OTHER FACTOR-REGULATED CALCIUM REABSORPTION	0.688699	0.900334	24	-0.29115	-0.850615
MAP00860	PORPHYRIN AND CHLOROPHYLL METABOLISM	0.686667	0.910402	18	-0.311294	-0.839719
MAP05169	EPSTEIN-BARR VIRUS INFECTION	0.803306	0.911325	111	0.228594	0.847794
MAP04310	WNT SIGNALING PATHWAY	0.735611	0.911478	44	0.261955	0.836413
MAP00190	OXIDATIVE PHOSPHORYLATION	0.776167	0.913859	92	0.233629	0.850496
MAP04970	SALIVARY SECRETION	0.695575	0.914067	25	0.296081	0.839022
MAP04916	MELANOGENESIS	0.695811	0.917772	29	0.286265	0.841114
MAP05034	ALCOHOLISM	0.691756	0.920715	48	0.263688	0.851222
MAP05146	AMOEBIASIS	0.761124	0.921181	45	-0.249049	-0.823088
MAP05014	AMYOTROPHIC LATERAL SCLEROSIS _ALS_	0.723404	0.92952	21	-0.292743	-0.799904
MAP03013	RNA TRANSPORT	0.8575	0.930536	121	-0.213347	-0.824371
MAP04721	SYNAPTIC VESICLE CYCLE	0.735763	0.934723	29	-0.273589	-0.809871
MAP05016	HUNTINGTON'S DISEASE	0.913876	0.935198	122	-0.200395	-0.790169
MAP05032	MORPHINE ADDICTION	0.754464	0.935966	17	-0.296699	-0.78324
MAP04611	PLATELET ACTIVATION	0.770979	0.938404	59	0.241394	0.818159
MAP00030	PENTOSE PHOSPHATE PATHWAY	0.770925	0.940546	22	-0.28549	-0.800204
MAP05031	AMPHETAMINE ADDICTION	0.775599	0.946523	18	-0.285633	-0.769227
MAP00010	GLYCOLYSIS_GLUCONEOGENESIS	0.859091	0.952345	46	-0.230302	-0.756795
MAP00980	METABOLISM OF XENOBIOTICS BY CYTOCHROME P450	0.855876	0.958262	23	-0.260187	-0.725296
MAP00640	PROPANOATE METABOLISM	0.769366	0.960554	27	0.281635	0.802662
MAP00562	INOSITOL PHOSPHATE METABOLISM	0.887892	0.962218	39	-0.236186	-0.74109
MAP05205	PROTEOGLYCANS IN CANCER	0.861538	0.965878	106	0.215374	0.79062
MAP00561	GLYCEROLIPID METABOLISM	0.867299	0.967585	24	-0.243592	-0.726938
MAP05130	PATHOGENIC ESCHERICHIA COLI INFECTION	0.787197	0.969198	36	0.259012	0.783566
MAP00500	STARCH AND SUCROSE METABOLISM	0.761818	0.972662	18	0.307258	0.791414
MAP03015	MRNA SURVEILLANCE PATHWAY	0.864528	0.979514	61	0.227993	0.772349
MAP05410	HYPERTROPHIC CARDIOMYOPATHY _HCM_	0.826855	0.983039	31	0.259497	0.759672
MAP04666	FC GAMMA R-MEDIATED PHAGOCYTOSIS	0.874327	0.98497	52	0.227751	0.752449
MAP01524	PLATINUM DRUG RESISTANCE	0.829749	0.987142	38	0.248101	0.76231
MAP00480	GLUTATHIONE METABOLISM	0.986047	0.987746	36	-0.175805	-0.561339
MAP04136	AUTOPHAGY - OTHER	0.902715	0.989458	20	-0.23667	-0.666052
MAP05012	PARKINSON'S DISEASE	0.947368	0.990089	98	0.200658	0.73061
MAP04071	SPHINGOLIPID SIGNALING PATHWAY	0.971831	0.990972	62	-0.192171	-0.677987
MAP04932	NON-ALCOHOLIC FATTY LIVER DISEASE _NAFLD_	0.931894	0.992111	92	0.205358	0.735178
MAP03050	PROTEASOME	0.988399	0.992114	41	-0.181932	-0.586563
MAP00982	DRUG METABOLISM - CYTOCHROME P450	0.953271	0.992748	20	-0.221138	-0.616192
MAP04640	HEMATOPOIETIC CELL LINEAGE	0.917211	0.995435	16	-0.24685	-0.634705
MAP04723	RETROGRADE ENDOCANNABINOID SIGNALING	0.957338	0.996737	63	0.200553	0.677472
MAP04115	P53 SIGNALING PATHWAY	0.830986	0.998057	23	0.270586	0.736856
MAP00071	FATTY ACID DEGRADATION	0.996491	0.999013	30	0.146008	0.425643
MAP04216	FERROPTOSIS	0.892473	1	27	0.244336	0.704267
MAP05010	ALZHEIMER'S DISEASE	0.983754	1	111	0.187081	0.698643
MAP04971	GASTRIC ACID SECRETION	0.883186	1	24	0.247856	0.689615
MAP03040	SPLICEOSOME	0.973958	1	109	0.183646	0.682254
MAP04512	ECM-RECEPTOR INTERACTION	0.914742	1	37	0.220036	0.678969
MAP01212	FATTY ACID METABOLISM	0.948893	1	30	0.215562	0.642607
MAP04141	PROTEIN PROCESSING IN ENDOPLASMIC RETICULUM	0.99509	1	122	0.165178	0.62076
MAP00350	TYROSINE METABOLISM	0.949057	1	16	0.235957	0.59008
MAP00600	SPHINGOLIPID METABOLISM	0.9566	1	21	0.202632	0.554333
MAP00620	PYRUVATE METABOLISM	0.983725	1	29	0.185816	0.535975
MAP00310	LYSINE DEGRADATION	0.985891	1	23	0.188445	0.512087
MAP04924	RENIN SECRETION	0.987545	1	19	0.188174	0.502623
MAP01200	CARBON METABOLISM	1	1	89	0.12834	0.466619
